# Supplementary material for: Molecular phylogenetics reveals convergent evolution in lower Congo River spiny eels
Source: BMC Evol Biol. 2015 Oct 15;15:224. doi: 10.1186/s12862-015-0507-x (PMC4608218; doi:10.1186/s12862-015-0507-x)
Supplement: Additional file 1: Table S1. — Specimens, collection information, and GenBank numbers. (XLSX 46 kb) [file 12862_2015_507_MOESM1_ESM.xlsx]

## Sheet: Sheet1
							Genbank Accession Numbers
Sample number (as shown in Fig 3)	Species	Country	Location	AMNH catalog number	Tissue number (t-tube or AMCC)	Georeferenced collection site	Cytb	S7 RP1	S7 RP2
AMNH6465	aviceps	DRC	Bas Congo, Right bank of Congo River, flat rocks opposite MLJS-09-01	249871	065-6465	MLJS-O9-002	KT732420	KT732496	KT732570
AMNH6510	aviceps	DRC	Bas Congo, rocky inlet into left bank of Congo River	249981	066-6510	MLJS-O9-003	KT732421	KT732497	KT732571
AMNH7056	brachyrhinus	DRC	Bas Congo, Left bank Congo River, rocky outcrop opposite MLJS-09-08	250227	071-7056	MLJS-O9-009	KT732422	KT732498	KT732572
AMNH7055	brachyrhinus	DRC	Bas Congo, Left bank Congo River, rocky outcrop opposite MLJS-09-09	250227	071-7055	MLJS-O9-009	KT732423	KT732499	KT732573
AMNH5081	brachyrhinus	DRC	Bas Congo, Congo River, rocks (large flat slabs) on south bank of main channel, downstream from Luozi	247301	051-5081	MLJS-O8-040	KT732424	KT732500	KT732574
AMNH3178	brachyrhinus	DRC	Bas Congo, Congo River at Bulu, at rocky shore site on Bulu side of channel	241832	032-3178	MLJS-O7-018	KT732425	KT732501	KT732575
AMNH3177	brachyrhinus	DRC	Bas Congo, Congo River at Bulu, at rocky shore site on Bulu side of channel	241832	032-3177	MLJS-O7-018	KT732426	KT732502	KT732576
AMNH5298	brachyrhinus	DRC	Bas Congo, small rock outcrop across main channel of Congo River from Lenga Lenga, near border with Republic of the Congo	246510	053-5298	MLJS-O8-018	KT732427	KT732503	KT732577
AMNH5297	brachyrhinus	DRC	Bas Congo, small rock outcrop across main channel of Congo River from Lenga Lenga, near border with Republic of the Congo	246510	053-5297	MLJS-O8-018	KT732428	KT732504	KT732578
AMNH5303	brachyrhinus	DRC	Bas Congo, small rock outcrop across main channel of Congo River from Lenga Lenga, near border with Republic of the Congo	246510	054-5303	MLJS-O8-018	KT732429	KT732505	KT732579
AMNH5302	brachyrhinus	DRC	Bas Congo, small rock outcrop across main channel of Congo River from Lenga Lenga, near border with Republic of the Congo	246510	054-5302	MLJS-O8-018	KT732430	KT732506	KT732580
AMCC224187	brichardi	DRC	Bas Congo region, upstream Pool, Nkana	255098	224187	MLJS-11-024	KT732431	KT732507	KT732581
AMCC224188	brichardi	DRC	Bas Congo region, upstream Pool, Nkana	255098	224188	MLJS-11-024	KT732432	KT732508	KT732582
AMCC224189	brichardi	DRC	Bas Congo region, upstream Pool, Nkana	255098	224189	MLJS-11-024	KT732433	KT732509	KT732583
AMCC224190	brichardi	DRC	Bas Congo region, upstream Pool, Nkana	255098	224190	MLJS-11-024	KT732434	N/A	KT732584
AMCC224191	brichardi	DRC	Bas Congo region, upstream Pool, Nkana	255098	224191	MLJS-11-024	KT732435	KT732510	KT732585
AMCC224192	brichardi	DRC	Bas Congo region, upstream Pool, Nkana	255098	224192	MLJS-11-024	KT732436	KT732511	KT732586
AMCC224193	brichardi	DRC	Bas Congo region, upstream Pool, Nkana	255098	224193	MLJS-11-024	KT732437	KT732512	KT732587
AMCC224194	brichardi	DRC	Bas Congo region, upstream Pool, Nkana	255098	224194	MLJS-11-024	KT732438	KT732513	KT732588
AMCC224195	brichardi	DRC	Bas Congo region, upstream Pool, Nkana	255098	224195	MLJS-11-024	KT732439	KT732514	KT732589
AMCC224196	brichardi	DRC	Bas Congo region, upstream Pool, Nkana	255098	224196	MLJS-11-024	N/A	N/A	KT732590
AMCC223436	brichardi	DRC	Bas Congo region, upstream Pool, above Maluku	255331	223436	MLJS-11-025	KT732440	KT732515	KT732591
AMCC223437	brichardi	DRC	Bas Congo region, upstream Pool, above Maluku	255331	223437	MLJS-11-025	KT732441	KT732516	KT732592
AMCC223438	brichardi	DRC	Bas Congo region, upstream Pool, above Maluku	255331	223438	MLJS-11-025	KT732442	KT732517	KT732593
AMCC223439	brichardi	DRC	Bas Congo region, upstream Pool, above Maluku	255331	223439	MLJS-11-025	KT732443	KT732518	KT732594
AMCC223440	brichardi	DRC	Bas Congo region, upstream Pool, above Maluku	255331	223440	MLJS-11-025	KT732444	KT732519	KT732595
AMCC223441	brichardi	DRC	Bas Congo region, upstream Pool, above Maluku	255331	223441	MLJS-11-025	KT732445	KT732520	KT732596
AMCC224169	brichardi	DRC	Bas Congo, below Pool, at Mbudi	255385	224169	MLJS-11-027	KT732446	KT732521	KT732597
AMCC224170	brichardi	DRC	Bas Congo, below Pool, at Mbudi	255385	224170	MLJS-11-027	KT732447	KT732522	KT732598
AMCC224171	brichardi	DRC	Bas Congo, below Pool, at Mbudi	255385	224171	MLJS-11-027	KT732448	KT732523	KT732599
AMCC224172	brichardi	DRC	Bas Congo, below Pool, at Mbudi	255385	224172	MLJS-11-027	KT732449	N/A	KT732600
AMCC224173	brichardi	DRC	Bas Congo, below Pool, at Mbudi	255385	224173	MLJS-11-027	KT732450	KT732524	KT732601
AMCC224174	brichardi	DRC	Bas Congo, below Pool, at Mbudi	255385	224174	MLJS-11-027	KT732451	KT732525	KT732602
AMCC224175	brichardi	DRC	Bas Congo, below Pool, at Mbudi	255385	224175	MLJS-11-027	KT732452	KT732526	KT732603
AMCC224176	brichardi	DRC	Bas Congo, below Pool, at Mbudi	255385	224176	MLJS-11-027	KT732453	KT732527	KT732604
AMCC224177	brichardi	DRC	Bas Congo, below Pool, at Mbudi	255385	224177	MLJS-11-027	KT732454	KT732528	KT732605
AMCC224178	brichardi	DRC	Bas Congo, below Pool, at Mbudi	255385	224178	MLJS-11-027	KT732455	KT732529	KT732606
AMCC224179	brichardi	DRC	Bas Congo, below Pool, at Mbudi	255385	224179	MLJS-11-027	KT732456	KT732530	KT732607
AMCC224180	brichardi	DRC	Bas Congo, below Pool, at Mbudi	255385	224180	MLJS-11-027	KT732457	KT732531	KT732608
AMCC223958	brichardi	DRC	Bas Congo, Below Pool, at Ngombe	255420	223958	MLJS-11-029	KT732458	KT732532	KT732609
AMCC223959	brichardi	DRC	Bas Congo, Below Pool, at Ngombe	255420	223959	MLJS-11-029	KT732459	KT732533	KT732610
AMCC 213008	congicus	DRC	Bandundu Province, Mayi N'dombe River, main channel at bridge	259270	213008	TL-11-VII-1a	KT732460	KT732534	KT732611
AMNH6934	congicus	DRC	Bas Congo, Congo River, flatrock outcrop, right bank	257158	070-6934	MLJS-O9-007	KT732461	KT732535	KT732612
AMNH9931	congicus	DRC	Bas Congo region, Main channel N'Sele River, downstream of N'Sele bridge	255344	223302	MLJS-11-026	KT732462	KT732536	KT732613
AMNH4227	crassus	DRC	Bas Congo, Congo River at Lenga Lenga, near first chutes beyond Pioka	246719	043-4227	MLJS-O8-012	KT732463	KT732537	KT732614
AMNH6613	crassus	DRC	Bas Congo, Left bank Congo River, rocky outcrop opposite MLJS-09-08 Congo River near Luozi	250233	067-6613	MLJS-09-08	KT732464	KT732538	KT732615
AMNH6612	crassus	DRC	Bas Congo, Left bank Congo River, rocky outcrop opposite MLJS-09-08	250233	067-6612	MLJS-09-08	KT732465	KT732539	KT732616
AMNH6611	crassus	DRC	Bas Congo, Left bank Congo River, rocky outcrop opposite MLJS-09-08 Congo River near Luozi	250233	067-6611	MLJS-09-08	KT732466	KT732540	KT732617
AMNH7052	crassus	DRC	Bas Congo, Left bank Congo River, rocky outcrop opposite MLJS-09-09	250233	071--7052	MLJS-09-08	KT732467	KT732541	KT732618
AMNH7051	crassus	DRC	Bas Congo, Left bank Congo River, rocky outcrop opposite MLJS-09-08 Congo River near Luozi	250233	071-7051	MLJS-09-08	KT732468	KT732542	KT732619
AMNH7050	crassus	DRC	Bas Congo, Left bank Congo River, rocky outcrop opposite MLJS-09-10	250233	071-7050	MLJS-09-08	KT732469	KT732543	KT732620
AMNH7049	crassus	DRC	Bas Congo, Left bank Congo River, rocky outcrop opposite MLJS-09-08 Congo River near Luozi	250233	071-7049	MLJS-09-08	KT732470	KT732544	KT732621
AMCC 197035	greshoffi	DRC	Left bank of Congo River, downstream of Tshumbiri	251852	197035	MLJS-10-011	KT732471	KT732545	KT732622
AMNH9100	liberiensis	Guinea	Guinea, Litoral Province, Region de Conakry	254205	226379	EI-8-PPE3	KT732472	KT732546	KT732623
AMNH9077	liberiensis	Guinea	Guinea, Litoral Province, Region de Conakry	254170	226356	EI-18-PPE2	KT732473	KT732547	KT732624
AMNH8920	liberiensis	Liberia	Liberia	254020	226398	EI-25-1	KT732474	KT732548	KT732625
AMNH8021	M.sp "Lulua-Tshikapa"	DRC	Tshikapa, Kasai River	253070	081-8021	JM-LK-10-026	KT732475	KT732549	KT732626
AMNH8050	M.sp "Lulua-Tshikapa"	DRC	Luebo, Lulua River	252592	081-8050	JM-LK-10-030	KT732476	KT732550	KT732627
AMCC 211922	niger	RC	Niari R., Mayoko, Tributary of the Leala River	258846	211922	GW-12-I-10 L15S	KT732477	KT732551	KT732628
AMCC 211923	niger	RC	Niari R., Mayoko, Tributary of the Leala River	258846	211923	GW-12-I-10 L15S	KT732478	KT732552	KT732629
AMCC 196802	niger	DRC	Ngampoku River (Mbali River)	251826	196802	MLJS-10-009	KT732479	KT732553	KT732630
AMCC 211426	niger	RC	Kouilou, Tchimulda	258105	211426	VM-12-VII-16	KT732480	KT732554	KT732631
AMNH6617	paucispinis	DRC	Bas Congo, Left bank Congo River, rocky outcrop opposite MLJS-09-08	250241	067-6617	MLJS-09-009	KT732481	KT732555	KT732632
AMNH10216	paucispinis	DRC	Bas Congo region, Small stream flowing into main channel of middle Congo River	254809	223807	MLJS-11-009	KT732482	KT732556	KT732633
AMNHO175	plagiostomus	ZM	Lake Tanganyika, Musende Rocks beach	244655	216913	RCS-RB-04-02	KT732483	KT732557	KT732634
AMNH3091	robertsi	DRC	Bas Congo, Congo River between island and bank en route to chutes d'Itsumesina	241842	031-3091	MLJS-RCS-07-012	KT732484	KT732558	KT732635
AMNH3092	robertsi	DRC	Bas Congo, Congo River between island and bank en route to chutes d'Itsumesina	241842	031-3092	MLJS-RCS-07-012	KT732485	KT732559	KT732636
AMNH3027	robertsi	DRC	Bas Congo, Congo River at Bulu, along rocky shoreline	241841	031-3027	MLJS-RCS-07-009	KT732486	KT732560	KT732637
AMNH6326	seiteri	Cameroon	Cameroon, Littoral, Ebebda	249838	064-6326	REB-AM-07-XI	KT732487	KT732561	KT732638
AMNH6160	seiteri	Cameroon	Cameroon, Littoral, Ebebda	249802	062-6160	REB-AM-08-V	KT732488	KT732562	KT732639
AMCC224225	simbi	DRC	Bas Congo region, Main channel of middle Congo River at rocky outcrop above guard post at Nkana	255225	224225	MLJS-11-024	KT732489	KT732563	KT732640
AMCC224226	simbi	DRC	Bas Congo region, Main channel of middle Congo River at rocky outcrop above guard post at Nkana	255225	224226	MLJS-11-024	KT732490	KT732564	KT732641
AMCC223434	simbi	DRC	Bas Congo region, Main channel of middle Congo River at rocky outcrop above guard post at Nkana	255330	223434	MLJS-11-025	KT732491	KT732565	KT732642
AMCC223435	simbi	DRC	Bas Congo region, Main channel of middle Congo River at rocky outcrop above guard post at Nkana	255330	223435	MLJS-11-025	KT732492	KT732566	KT732643
AMNH5184	simbi	DRC	Bas Congo, rocks at old ferry crosing, downstream and across from Luozi	247180	052-5184	MLJS-O8-043	KT732493	KT732567	KT732644
AMNH5185	simbi	DRC	Bas Congo, rocks at old ferry crosing, downstream and across from Luozi	247180	052-5185	MLJS-O8-044	KT732494	KT732568	KT732645
AMNH5287	simbi	DRC	Bas Congo, small rock outcrop across main channel of Congo River from Lenga Lenga, near border with Republic of the Congo	248085	053-5287	MLJS-O8-018	KT732495	KT732569	KT732646
