# Supplementary material for: Molecular phylogenetics reveals convergent evolution in lower Congo River spiny eels
Source: BMC Evol Biol. 2015 Oct 15;15:224. doi: 10.1186/s12862-015-0507-x (PMC4608218; doi:10.1186/s12862-015-0507-x)
Supplement: Additional file 2: — Supplemental Files: xml files for Bayesian analyses (File 1: concatenated loci; File 2: divergence dating). (ZIP 49 kb) [file 12862_2015_507_MOESM2_ESM.zip]

Archive with 2 entries (2 files):
- additional file 2/SIFile1_Masta concat partitioned.xml
- additional file 2/SIFile2_Divergence_cytb.xml
