# Supplementary material for: Molecular phylogenetics reveals convergent evolution in lower Congo River spiny eels
Source: BMC Evol Biol. 2015 Oct 15;15:224. doi: 10.1186/s12862-015-0507-x (PMC4608218; doi:10.1186/s12862-015-0507-x)
Supplement: Additional file 2: — Supplemental Files: xml files for Bayesian analyses (File 1: concatenated loci; File 2: divergence dating). (ZIP 49 kb) [file 12862_2015_507_MOESM2_ESM.zip › additional file 2/SIFile1_Masta concat partitioned.xml]

<?xml version="1.0" standalone="yes"?>

<!-- Generated by BEAUTi v1.7.5                                              -->
<!--       by Alexei J. Drummond, Andrew Rambaut and Marc A. Suchard         -->
<!--       Department of Computer Science, University of Auckland and        -->
<!--       Institute of Evolutionary Biology, University of Edinburgh        -->
<!--       David Geffen School of Medicine, University of California, Los Angeles-->
<!--       http://beast.bio.ed.ac.uk/                                        -->
<beast>

	<!-- The list of taxa to be analysed (can also include dates/ages).          -->
	<!-- ntax=160                                                                -->
	<taxa id="taxa">
		<taxon id="M. aff. micropectus (SA80012)"/>
		<taxon id="M. aff. platysoma (LR1989)"/>
		<taxon id="M. albomaculatus (CU88756)"/>
		<taxon id="M. albomaculatus (CU89312)"/>
		<taxon id="M. albomaculatus (LR0303)"/>
		<taxon id="M. albomaculatus (LR1905)"/>
		<taxon id="M. albomaculatus (LR1913)"/>
		<taxon id="M. albomaculatus (LR1984)"/>
		<taxon id="M. albomaculatus (LR1985)"/>
		<taxon id="M. albomaculatus (LR1987)"/>
		<taxon id="M. albomaculatus (SA76223)"/>
		<taxon id="M. armatus (LR2098)"/>
		<taxon id="M. aviceps (AMNH6465)"/>
		<taxon id="M. aviceps (AMNH6510)"/>
		<taxon id="M. brachyrhinus (AMNH3033)"/>
		<taxon id="M. brachyrhinus (AMNH3177)"/>
		<taxon id="M. brachyrhinus (AMNH3178)"/>
		<taxon id="M. brachyrhinus (AMNH5081)"/>
		<taxon id="M. brachyrhinus (AMNH5297)"/>
		<taxon id="M. brachyrhinus (AMNH5298)"/>
		<taxon id="M. brachyrhinus (AMNH5302)"/>
		<taxon id="M. brachyrhinus (AMNH5303)"/>
		<taxon id="M. brachyrhinus (AMNH7055)"/>
		<taxon id="M. brachyrhinus (AMNH7056)"/>
		<taxon id="M. brachyrhinus (SA77712)"/>
		<taxon id="M. brichardi (AMNH676)"/>
		<taxon id="M. brichardi (AMNH677)"/>
		<taxon id="M. brichardi (AMNH678)"/>
		<taxon id="M. brichardi (AMNH679)"/>
		<taxon id="M. brichardi (AMNH680)"/>
		<taxon id="M. brichardi (AMNH681)"/>
		<taxon id="M. brichardi (AMNH682)"/>
		<taxon id="M. brichardi (AMNH683)"/>
		<taxon id="M. brichardi (AMNH684)"/>
		<taxon id="M. brichardi (AMNH685)"/>
		<taxon id="M. brichardi (AMNH775)"/>
		<taxon id="M. brichardi (AMNH776)"/>
		<taxon id="M. brichardi (AMNH777)"/>
		<taxon id="M. brichardi (AMNH778)"/>
		<taxon id="M. brichardi (AMNH779)"/>
		<taxon id="M. brichardi (AMNH780)"/>
		<taxon id="M. brichardi (AMNH858)"/>
		<taxon id="M. brichardi (AMNH859)"/>
		<taxon id="M. brichardi (AMNH860)"/>
		<taxon id="M. brichardi (AMNH861)"/>
		<taxon id="M. brichardi (AMNH862)"/>
		<taxon id="M. brichardi (AMNH863)"/>
		<taxon id="M. brichardi (AMNH864)"/>
		<taxon id="M. brichardi (AMNH865)"/>
		<taxon id="M. brichardi (AMNH866)"/>
		<taxon id="M. brichardi (AMNH867)"/>
		<taxon id="M. brichardi (AMNH868)"/>
		<taxon id="M. brichardi (AMNH869)"/>
		<taxon id="M. brichardi (AMNH939)"/>
		<taxon id="M. brichardi (AMNH940)"/>
		<taxon id="M. cf. frenatus (SA73321)"/>
		<taxon id="M. cf. frenatus (SA81489)"/>
		<taxon id="M. cf. frenatus (SA81542)"/>
		<taxon id="M. congicus (AMCC213008)"/>
		<taxon id="M. congicus (AMNH10547)"/>
		<taxon id="M. congicus (AMNH6934)"/>
		<taxon id="M. congicus (AMNH8021)"/>
		<taxon id="M. congicus (AMNH8050)"/>
		<taxon id="M. congicus (AMNH9931)"/>
		<taxon id="M. crassus (AMNH4227)"/>
		<taxon id="M. crassus (AMNH6611)"/>
		<taxon id="M. crassus (AMNH6612)"/>
		<taxon id="M. crassus (AMNH6613)"/>
		<taxon id="M. crassus (AMNH7049)"/>
		<taxon id="M. crassus (AMNH7050)"/>
		<taxon id="M. crassus (AMNH7051)"/>
		<taxon id="M. crassus (AMNH7052)"/>
		<taxon id="M. cryptacanthus (LR2331)"/>
		<taxon id="M. cryptacanthus (LR2332)"/>
		<taxon id="M. cunningtoni (CU88753)"/>
		<taxon id="M. cunningtoni (LR1922)"/>
		<taxon id="M. cunningtoni (LR1981)"/>
		<taxon id="M. cunningtoni (LR2324)"/>
		<taxon id="M. cunningtoni (SA76255)"/>
		<taxon id="M. ellipsifer (CU88748)"/>
		<taxon id="M. ellipsifer (LR0302)"/>
		<taxon id="M. ellipsifer (LR1982)"/>
		<taxon id="M. ellipsifer (LR1983)"/>
		<taxon id="M. ellipsifer (LR1986)"/>
		<taxon id="M. ellipsifer (LR2325)"/>
		<taxon id="M. ellipsifer (LR2326)"/>
		<taxon id="M. ellipsifer (LR2327)"/>
		<taxon id="M. ellipsifer (SA76186)"/>
		<taxon id="M. ellipsifer (SA79934)"/>
		<taxon id="M. frenatus (CU90393)"/>
		<taxon id="M. frenatus (CU90415)"/>
		<taxon id="M. frenatus (CU93791-1047)"/>
		<taxon id="M. frenatus (CU93791-1048)"/>
		<taxon id="M. frenatus (SA83188-1)"/>
		<taxon id="M. frenatus (SA83188-2)"/>
		<taxon id="M. greshoffi (AMCC197035)"/>
		<taxon id="M. liberiensis (AMNH8920)"/>
		<taxon id="M. liberiensis (AMNH9027)"/>
		<taxon id="M. liberiensis (AMNH9077)"/>
		<taxon id="M. liberiensis (AMNH9100)"/>
		<taxon id="M. marchei (AMCC211426)"/>
		<taxon id="M. micropectus (SA77451)"/>
		<taxon id="M. micropectus (SA79935)"/>
		<taxon id="M. moorii (CU88755A)"/>
		<taxon id="M. moorii (CU88755B)"/>
		<taxon id="M. moorii (LR0301)"/>
		<taxon id="M. moorii (SA76168)"/>
		<taxon id="M. niger (AMCC196802)"/>
		<taxon id="M. niger (AMCC211922)"/>
		<taxon id="M. niger (AMCC211923)"/>
		<taxon id="M. nigromarginatus (LR2330)"/>
		<taxon id="M. ophidium (LR2320)"/>
		<taxon id="M. ophidium (LR2321)"/>
		<taxon id="M. ophidium (SA79825)"/>
		<taxon id="M. ophidium (SA79899)"/>
		<taxon id="M. ophidium (SA79899-1)"/>
		<taxon id="M. paucipinis (AMNH10216)"/>
		<taxon id="M. paucipinis (AMNH6617)"/>
		<taxon id="M. paucipinis (AMNH8322)"/>
		<taxon id="M. plagiostomus (AMNH0175)"/>
		<taxon id="M. plagiostomus (SA80306)"/>
		<taxon id="M. platysoma (CU88754A)"/>
		<taxon id="M. platysoma (CU88754B)"/>
		<taxon id="M. platysoma (CU89311)"/>
		<taxon id="M. robertsi (AMNH3027)"/>
		<taxon id="M. robertsi (AMNH3091)"/>
		<taxon id="M. robertsi (AMNH3092)"/>
		<taxon id="M. seiteri (AMNH6160)"/>
		<taxon id="M. seiteri (AMNH6326)"/>
		<taxon id="M. shiranus (SA78373-1)"/>
		<taxon id="M. shiranus (SA78373-2)"/>
		<taxon id="M. shiranus (SA78373-3)"/>
		<taxon id="M. signatus (SA76807)"/>
		<taxon id="M. signatus (SA77063)"/>
		<taxon id="M. simbi (AMNH5184)"/>
		<taxon id="M. simbi (AMNH5185)"/>
		<taxon id="M. simbi (AMNH5287)"/>
		<taxon id="M. simbi (AMNH714)"/>
		<taxon id="M. simbi (AMNH715)"/>
		<taxon id="M. simbi (AMNH772)"/>
		<taxon id="M. simbi (AMNH773)"/>
		<taxon id="M. sp. nov. (CU93446)"/>
		<taxon id="M. sp. nov. (SA77238)"/>
		<taxon id="M. sp. nov. (SA79846-1)"/>
		<taxon id="M. sp. nov. (SA79846-2)"/>
		<taxon id="M. sp. nov. (SA79846-3)"/>
		<taxon id="M. sp. nov. (SA85576)"/>
		<taxon id="M. stappersii (CU91108)"/>
		<taxon id="M. stappersii (SA76901)"/>
		<taxon id="M. stappersii (SA77192)"/>
		<taxon id="M. taiaensis (BMNH2007.8.29.4)"/>
		<taxon id="M. taiaensis (BMNH2007.8.29.5)"/>
		<taxon id="M. taiaensis (Tissue only)"/>
		<taxon id="M. tanganicae (SA77450)"/>
		<taxon id="M. vanderwaali (SA83856)"/>
		<taxon id="M. vanderwaali (SA85552-1)"/>
		<taxon id="M. vanderwaali (SA85552-2)"/>
		<taxon id="M. vanderwaali (SA85552-3)"/>
		<taxon id="M. zebratus (CU88757)"/>
		<taxon id="Macrognathus zebrinus"/>
	</taxa>

	<!-- The sequence alignment (each sequence refers to a taxon above).         -->
	<!-- ntax=160 nchar=1220                                                     -->
	<alignment id="alignment1" dataType="nucleotide">
		<sequence>
			<taxon idref="M. aff. micropectus (SA80012)"/>
			NACACCCCCTACTAAAAATCGCAAATAACGCACTAATTGACCTACCCGCCCCTTCCAACATCTCAGCATGATGAAACTTTGGCTCTCTCTTAGGATTATGCCTTATTACCCAAATCCTCACCGGCCTCTTCCTAGCCATACACTACACCTCTGACATCTCTATAGCATTCTCATCTATTGCCCACATCTGCCGAGATGTAAACTACGGCTGACTAATCCGAAACATTCACGCTAACGGCGCGTCTATATTTTTTATCTGTATTTATCTCCACATCGGACGAGGCCTTTATTATGGCTCATACCTTAATAAAGAAACATGAAACATCGGAGTTGTCCTACTCCTCCTAACAATAATAACCGCTTTTGTAGGTTATGTTTTACCCTGAGGCCAAATATCATTCTGGGGCGCAACCGTAATTACCAACCTCCTTTCCGCAATCCCATATATTGGCAACACCCTAGTACAATGAATCTGAGGGGGCTTCTCAGTAGACAACGCCACCCTAACCCGATTTTTTGCCTTCCACTTCCTCTTTCCCTTTGTCATCGCAGCTATAACCCTAGTTCACCTCTTGTTTTTACACGAAACCGGATCCAACAACCCAGTCGGCCTAAACTCAGACATAGACAAAATTCCCTTCCACCCATACTATTCATATAAAGACCTCCTAGGCTTTGCTTTAATACTTATTACACTAACCTCCCTCGCACTATTTTCCCCTAATCTCCTAGGAGACCCAGACAACTTCACCCCAGCCAACCCCCTAGTAACTCCCCCACATATTAAACCAGAATGATACTTCCTTTTTGCTTACGCAATCCTTCGCTCTATTCCAAACAAACTAGGGGGCGTCCTCGCCCTCTTAGCCTCAATCTTGGTCCTGATACTAGTACCAATTCTCCACACTTCCAAACAACGAAGCCTCACATTTCGACCTATCTCACAATTACTATTCTGATCCCTCGTCGCAGACGTAATTATTCTTACTTGAATCGGAGGTATGCCTGTTGAACACCCCTTCATCATCATCGGCCAAATCGCATCCCTAATCTACTTCCTACTCTTCCTCATCATTATGCCCCTCACAGGTTGAGCAGAAAACAATATTCTCAAAAAATGCAATGATAGCTCAGCGCCAGAGCGCCGNNNNNNNNNNNNNNNNNNNNNNNNNNNNNNNNNNNNNNNNNNNNNNNNNNNNNNNNNNNNNNNNNNNNNNNNN
		</sequence>
		<sequence>
			<taxon idref="M. aff. platysoma (LR1989)"/>
			????????????????????????????????????????????????????????????????????????????????????????????????????????????????????????????????????????????????????????????????????????????????????????????????????????????????????????????????????????????????????????????????????????????????????????????????????????????????????????????????????????????????????????????????????????????????????????????????????????????????????????????????????????????????????????????????????????????????????????????????????????????????????????????????????????????????????????????????????????????????????????????????????????????????????????????????????????????????????????????????????????????????????????????????????????????????????????????????????????????????????????????????????????????????????????????????????????????????????????????????????????????????????????????????????????????????????????????????????????????????????????????????????????????????????????????????????????????????????????????????????????????????????????????????????????????????????????????????????????????????????????????????????????????????????????????????????????????????????????????????????????????????????????????????????????????????????????????????????????????????NNNNNNNNNNNNNNNNNNNN
		</sequence>
		<sequence>
			<taxon idref="M. albomaculatus (CU88756)"/>
			NNNNNCCCCTACTAAAAATCGCAAACAACGCACTAATTGACTTACCCGCTCCCTCTAACATCTCAGCCTGATGAAACTTTGGTTCCCTTCTAGGACTATGCCTCATCACCCAAATCCTCACCGGCCTCTTCCTAGCCATACACTACACCTCTGACATTTCCATAGCATTCTCATCCATCGCCCACATCTGCCGAGACGTAAACTATGGCTGATTAATTCGAAACATTCACGCTAACGGCGCATCCATATTCTTCATCTGCATTTACCTCCACATCGGACGAGGCCTTTATTACGGCTCATACCTCTACAAAGAGACATGAAACATTGGAGTTGTCTTACTCCTTCTAACAATAATAACCGCCTTTGTAGGTTATGTTTTACCCTGAGGCCAAATATCATTCTGAGGTGCAACCGTAATTACCAACCTTCTTTCCGCAATCCCATACATTGGCAACACCCTAGTACAGTGAATCTGAGGGGGCTTTTCAGTAGACAACGCCACTCTAACCCGATTCTTTGCCTTCCACTTTCTCTTCCCCTTTGTCATCGCAGCCATAACCCTAGTACACCTCCTGTTCCTACACGAAACCGGGTCTAACAACCCAGCTGGTTTAAACTCAGACATAGATAAAATCCCCTTCCACCCATACTACTCATACAAAGACCTTTTAGGTTTTACCCTAATACTTATTGCATTAACCTCTCTCGCACTATTTTCCCCCAACCTTCTAGGAGACCCAGACAATTTTACCCCAGCCAACCCCCTAGTAACCCCACCACATATCAAACCAGAATGATATTTCCTCTTTGCTTACGCAATTCTTCGCTCCATTCCGAACAAACTTGGAGGAGTCCTCGCCCTCTTAGCCTCAATCTTGGTCCTAATACTAGTACCAATTCTTCACACTTCTAAACAACGAAGCCTCACATTCCGACCTATTTCACAGCTATTATTTTGATCCCTCGTTGCAGACGTAATTATCCTTACTTGAATCGGAGGAATGCCCGTCGAACACCCCTTCATCATTATCGGCCAAATCGCATCTTTAATCTATTTCTTACTTTTCCTTATCATCATGCCCCTTGCAGGTTGAGCAGAAAACAACATTCTTAAAAAATGCAATGATAGCTCAGCACCANNNNNNNNNNNNNNNNNNNNNNNNNNNNNNNNNNNNNNNNNNNNNNNNNNNNNNNNNNNNNNNNNNNNNNNNNNNNNNNNN
		</sequence>
		<sequence>
			<taxon idref="M. albomaculatus (CU89312)"/>
			NNNNNNNNNNNNNNNNNNNNNNNNNNNNNNNNNNNNNNNNNNNNNNNNNNNNNNNNNNNNNNNNNNNNNNNNNNNNNNNNNNNNNNNNNNNNNNNNNNNNNNNNNNNNNNNNNNNNNNNNNNNNNNNNNNNNNNNNNNNNNNNNNNNNNNNNNNNNNNNNNNNNNNNNNNNNNNNNNNNNNNNNNNNNNNNNNNNNNNNNNNNNNNNNNNNNNNNNNNNNNNNNNNNNNNNNNNNNNNNNNNNNNNNNNNNNNNNNNNNNNNNNNNNNNNNNNNNNNNNNNNNNNNNNNNNNNNNNNNNNNNNNNNNNNNNNNNNNNNNNNNNNNNNNNNNNNNNNNNNNNNNNNNNACAATAATACCCGCCTTTGTAGGTTATGTTTTACCCTGAGGCCAAATATCATTCTGAGGTGCAACCGTAATTACCAACCTTCTTTCCGCAATCCCATACATTGGCAACACCCTAGTACAGTGAATCTGAGGGGGCTTTTCAGTAGACAACGCCACTCTAACCCGATTCTTTGCCTTCCACTTTCTCTTCCCCTTTGTCATCGCAGCCATAACCCTAGTACACCTCCTGTTCCTACACGAAACCGGGTCTAACAACCCAGCTGGTTTAAACTCAGACATAGATAAAATCCCCTTCCACCCATACTACTCATACAAAGACCTTTTAGGTTTTACCCTAATACTTATTGCATTAACCTCTCTCGCACTATTTTCCCCCAACCTTCTAGGAGACCCAGACAATTTTACCCCAGCCAACCCCCTAGTAACCCCACCACATATCAAACCAGAATGATATTTCCTCTTTGCTTACGCAATTCTTCGCTCCATTCCGAACAAACTTGGAGGAGTCCTCGCCCTCTTAGCCTCAATCTTGGTCCTAATACTAGTACCAATTCTTCACACTTCTAAACAACGAAGCCTCACATTCCGACCTATTTCACAGCTATTATTTTGATCCCTCGTTGCAGACGTAATTATCCTTACTTGAATCGGAGGAATGCCCGTCGAACACCCCTTCATCATTATCGGCCAAATCGCATCTTTAATCTATTTCTTACTTTTCCTTATCATCATGCCCCTTGCAGGTTGAGCAGAAAACAACATTCTTAAAAAATGCAATGATAGCTCAGCACCANNNNNNNNNNNNNNNNNNNNNNNNNNNNNNNNNNNNNNNNNNNNNNNNNNNNNNNNNNNNNNNNNNNNNNNNNNNNNNNNN
		</sequence>
		<sequence>
			<taxon idref="M. albomaculatus (LR0303)"/>
			NNNNNNCCCTACTAAAAATCGCAAACAACGCACTAATTGACTTACCCGCCCCCTCTAACATCTCAGCCTGATGAAACTTTGGTTCCCTTCTAGGACTATGCCTCATCACCCAAATCCTCACCGGCCTCTTCCTAGCCATACACTACACCTCTGACATTTCCATAGCATTCTCATCCATCGCCCACATCTGCCGAGATGTAAACTATGGCTGATTAATTCGAAACATTCACGCTAACGGCGCATCCATATTCTTCATCTGCATTTACCTCCACATCGGACGAGGCCTTTATTACGGCTCATACCTCTACAAAGAGACATGAAACATTGGAGTTGTCTTACTCCTTCTAACAATAATAACCGCCTTCGTAGGTTATGTTTTACCCTGAGGCCAAATATCATTCTGAGGTGCAACCGTAATTACCAACCTTCTTTCCGCAATCCCATACATTGGCAACACCCTAGTACAGTGAATCTGAGGGGGCTTTTCAGTAGATAACGCCACTCTAACCCGATTCTTTGCCTTCCACTTTCTCTTCCCCTTTGTCATCGCAGCCATAACCCTAGTACACCTCCTGTTCCTACACGAAACCGGGTCTAACAACCCAGCTGGTTTAAACTCAGACATAGATAAAATCCCCTTCCACCCATACTACTCATACAAAGACCTTTTAGGTTTTACCCTAATACTTATTGCATTAACCTCTCTCGCACTATTTTCCCCCAACCTTCTAGGAGACCCAGACAATTTTACCCCAGCCAACCCCCTAGTAACCCCACCACATATCAAACCAGAATGATATTTCCTCTTTGCTTACGCAATTCTTCGCTCTATTCCGAACAAACTTGGAGGAGTCCTCGCCCTCTTAGCCTCAATCTTGGTCCTAATACTAGTACCAATTCTTCACACTTCTAAACAACGAAGCCTCACATTCCGACCTATTTCACAGCTATTATTTTGATCCCTCGTTGCAGACGTAATTATCCTTACTTGAATCGGAGGAATGCCCGTCGAACACCCCTTCATCATTATCGGCCAAATCGCATCTTTAATCTATTTCTTGCTTTTCCTTATCATCATGCCCCTTGCAGGTTGAGCAGAAAACAANNNNNNNNNNNNNNNNNNNNNNNNNNNNNNNNNNNNNNNNNNNNNNNNNNNNNNNNNNNNNNNNNNNNNNNNNNNNNNNNNNNNNNNNNNNNNNNNNNNNNNNNNNNNNNNNNNN
		</sequence>
		<sequence>
			<taxon idref="M. albomaculatus (LR1905)"/>
			NNNNNCCCCTACTAAAAATCGCAAACAACGCACTAATTGACTTACCCGCCCCCTCTAACATCTCAGCCTGATGAAACTTTGGTTCCCTTCTAGGACTATGCCTCATCACCCAAATCCTCACCGGCCTCTTCCTAGCCATACACTACACCTCTGACATTTCCATAGCATTCTCATCCATCGCCCACATCTGCCGAGATGTAAACTATGGCTGATTAATTCGAAACATTCACGCTAACGGCGCATCCATATTCTTCATCTGCATTTACCTCCACATCGGACGAGGCCTTTATTACGGCTCATACCTCTACAAAGAGACATGAAACATTGGAGTTGTCTTACTCCTTCTAACAATAATAACCGCCTTCGTAGGTTATGTTTTACCCTGAGGCCAAATATCATTCTGAGGTGCAACCGTAATTACCAACTTTCTTTCCGCAATCCCATACATTGGCAACACCCTAGTACAGTGAATCTGAGGGGGCTTTTCAGTAGACAACGCCACTCTAACCCGATTCTTTGCCTTCCACTTTCTCTTCCCCTTTATCATCGCAGCCATAACCCTAGTACACCTCCTGTTCCTACACGAAACCGGGTCTAACAACCCAGCTGGTTTAAACTCAGACATAGATAAAATCCCCTTCCACCCATACTACTCATACAAAGACCTTTTAGGTTTTACCCTAATACTTATTACATTAACCTCTCTCGCACTATTTTCCCCCAACCTTCTAGGAGACCCAGACAATTTTACCCCAGCCAACCCCCTAGTAACCCCACCACATATCAAACCAGAATGATATTTCCTCTTTGCTTACGCAATTCTTCGCTCTATTCCGAACAAACTTGGAGGAGTCCTCGCCCTTTTAGCCTCAATCTTGGTCCTAATACTAGTACCAATTCTTCACACTTCTAAACAACGAAGCCTCACATTCCGACCTATTTCACAGCTATTATTTTGATCCCTCGTTGCAGACGTAATTATCCTTACTTGAATCGGAGGAATGCCCGTCGAACACCCCTTCATCATTATCGGCCAAATCGCATCTTTAATCTATTTCTTGCTTTTCCTTATCATCATGCCCCTTGCAGGTTGAGCAGAAAACAACATTCTTAAAAAATGCAATGATAGCTCAGCACCANNNNNNNNNNNNNNNNNNNNNNNNNNNNNNNNNNNNNNNNNNNNNNNNNNNNNNNNNNNNNNNNNNNNNNNNNNNNNNNNN
		</sequence>
		<sequence>
			<taxon idref="M. albomaculatus (LR1913)"/>
			NNNNNCCCCTACTAAAAATCGCAAACAACGCACTAATTGACTTACCCGCCCCCTCTAACATCTCAGCCTGATGAAACTTTGGTTCCCTTCTAGGACTATGCCTCATCACCCAAATCCTCACCGGCCTCTTCCTAGCCATACACTACACCTCTGACATTTCCATAGCATTCTCATCCATCGCCCACATCTGCCGAGATGTAAACTATGGCTGATTAATTCGAAACATTCACGCTAACGGCGCATCCATATTCTTCATCTGCATTTACCTCCACATCGGACGAGGCCTTTATTACGGCTCATACCTCTACAAAGAGACATGAAACATTGGAGTTGTCTTACTCCTTCTAACAATAATAACCGCCTTCGTAGGTTATGTTTTACCCTGAGGCCAAATATCATTCTGAGGTGCAACCGTAATTACCAACCTTCTTTCCGCAATCCCATACATTGGCAACACCCTAGTACAGTGAATCTGAGGGGGCTTTTCAGTAGACAACGCCACTCTAACCCGATTCTTTGCCTTCCACTTTCTCTTCCCCTTTGTCATCGCAGCCATAACCCTAGTACACCTCCTGTTCCTACACGAAACCGGGTCTAACAACCCAGCTGGTTTAAACTCAGACATAGATAAAATCCCCTTCCACCCATACTACTCATACAAAGACCTTTTAGGTTTTACCCTAATACTTATTGCATTAACCTCTCTCGCACTATTTTCCCCCAACCTTCTAGGAGACCCAGACAATTTTACCCCAGCCAACCCCCTAGTAACCCCACCACATATCAAACCAGAATGATATTTCCTCTTTGCTTACGCAATTCTTCGCTCTATTCCGAACAAACTTGGAGGAGTCCTCGCCCTCTTAGCCTCAATCTTGGTCCTAATACTAGTACCAATTCTTCACACTTCTAAACAACGAAGCCTCACATTCCGACCTATTTCACAGCTATTATTTTGATCCCTCGTTGCAGACGTAATTATCCTTACTTGAATCGGAGGAATGCCCGTCGAACACCCCTTCATCATTATCGGCCAAATCGCATCTTTAATCTATTTCTTGCTTTTCCTTATCATCATGCCCCTTGCAGGTTGAGCAGAAAACAACATTCTTAAAAAATGCAATGATAGCTCAGCACCANNNNNNNNNNNNNNNNNNNNNNNNNNNNNNNNNNNNNNNNNNNNNNNNNNNNNNNNNNNNNNNNNNNNNNNNNNNNNNNNN
		</sequence>
		<sequence>
			<taxon idref="M. albomaculatus (LR1984)"/>
			NNNNNCCCCTACTAAAAATCGCAAACAACGCACTAATTGACTTACCCACCCCCTCTAACATCTCAGCCTGATGAAACTTTGGTTCCCTTCTAGGACTATGCCTCATCACCCAAATCCTCACCGGCCTCTTCCTAGCCATACACTACACCTCTGACATTTCCATAGCATTCTCATCCATCGCCCACATCTGCCGAGATGTAAACTATGGCTGATTAATTCGAAACATTCACGCTAACGGCGCATCCATATTCTTCATCTGCATTTACCTCCACATCGGACGAGGCCTTTATTACGGCTCATACCTCTACAAAGAGACATGAAACATTGGAGTTGTCTTACTCCTTCTAACAATAATAACCGCCTTCGTAGGTTATGTTTTACCCTGAGGCCAAATATCCTTCTGAGGTGCAACCGTAATTACCAACCTTCTTTCCGCAATCCCATACATTGGCAACACCCTAGTACAGTGAATCTGAGGGGGCTTTTCAGTAGACAACGCCACTCTAACCCGATTCTTCGCCTTCCACTTTCTCTTCCCCTTTGTCATCGCAGCCATAACCCTAGTACACCTCCTGTTCCTACACGAAACCGGGTCTAACAACCCAGCTGGTTTAAACTCAGACATAGATAAAATCCCCTTCCACCCATATTACTCATACAAAGACCTTTTAGGTTTTACCCTAATACTTATTGCATTAACCTCTCTCGCACTATTTTCCCCCAACCTTCTAGGAGACCCAGACAATTTTACCCCAGCCAACCCCCTAGTAACCCCACCACATATCAAACCAGAATGATATTTCCTCTTTGCTTACGCAATTCTTCGCTCTATTCCGAACAAACTTGGAGGAGTCCTCGCCCTCTTAGCCTCAATCTTGGTCCTAATACTAGTACCAATTCTTCACACTTCTAAACAACGAAGCCTCACATTCCGACCTATTTCACAGCTATTATTTTGATCCCTCGTTGCAGACGTAATTATCCTTACTTGAATCGGAGGAATGCCCGTCGAACACCCCTTCATCATTATCGGCCAAATCGCATCTTTAATCTATTTCTTGCTTTTCCTTATCATCATGCCCCTTGCAGGTTGAGCAGAAAACAACATTCTTAAAAAATGCAATGATAGCTCAGCACCANNNNNNNNNNNNNNNNNNNNNNNNNNNNNNNNNNNNNNNNNNNNNNNNNNNNNNNNNNNNNNNNNNNNNNNNNNNNNNNNN
		</sequence>
		<sequence>
			<taxon idref="M. albomaculatus (LR1985)"/>
			NNNNNNCCCTACTAAAAATCGCAAACAACGCACTAATTGACTTACCCACCCCCTCTAACATCTCAGCCTGATGAAACTTTGGTTCCCTTCTAGGACTATGCCTCATCATCCAAATCCTCACCGGCCTCTTCCTAGCCATACACTACACCTCTGACATTTCCATAGCATTCTCATCCATCGCCCACATCTGCCGAGATGTAAACTATGGCTGATTAATTCGAAACATTCACGCTAACGGCGCATCCATATTCTTCATCTGCATTTACCTCCACATCGGACGAGGCCTTTATTACGGCTCATACCTCTACAAAGAGACATGAAACATTGGAGTTGTCTTACTCCTTCTAACAATAATGACCGCCTTCGTAGGTTATGTTTTACCCTGAGGCCAAATATCCTTCTGAGGTGCAACCGTAATTACCAACCTTCTTTCCGCAATCCCATACATTGGCAACACCCTAGTACAGTGAATCTGAGGGGGCTTTTCAGTAGACAACGCCACTCTAACCCGATTCTTCGCCTTCCACTTTCTCTTCCCCTTTGTCATCGCAGCCATAACCCTAGTACACCTCCTGTTCCTACACGAAACCGGGTCTAACAACCCAGCTGGTTTAAACTCAGACATAGATAAAATCCCCTTCCACCCATATTACTCATACAAAGACCTTTTAGGTTTTACCCTAATACTTATTGCATTAACCTCTCTCGCACTATTTTCCCCCAACCTTCTAGGAGACCCAGACAATTTTACCCCAGCCAACCCCCTAGTAACCCCACCACATATCAAACCAGAATGATATTTCCTCTTTGCTTACGCAATTCTTCGCTCTATTCCGAACAAACTTGGAGGAGTCCTCGCCCTCTTAGCCTCAATCTTGGTCCTAATACTAGTTCCAATTCTTCACACTTCTAAACAACGAAGCCTCACATTCCGACCTATTTCACAGCTATTATTTTGATCCCTCGTTGCAGACGTAATTATCCTTACTTGAATCGGAGGAATGCCCGTCGAACACCCCTTCATCATTATCGGCCAAATCGCATCTTTAATCTATTTCTTGCTTTTCCTTATCATCATGCCCCTTGCAGGTTGAGCAGAAAACAACATTNNNNNNNNNNNNNNNNNNNNNNNNNNNNNNNNNNNNNNNNNNNNNNNNNNNNNNNNNNNNNNNNNNNNNNNNNNNNNNNNNNNNNNNNNNNNNNNNNNNNNNNNNNNNNNN
		</sequence>
		<sequence>
			<taxon idref="M. albomaculatus (LR1987)"/>
			NNNNNCCCCTACTAAAAATCGCAAACAACGCACTAATTGACTTACCCACCCCCTCTAACATCTCAGCCTGATGAAACTTTGGTTCCCTTCTAGGACTATGCCTCATCACCCAAATCCTCACCGGCCTCTTCCTAGCCATACACTACACCTCTGACATTTCCATAGCATTCTCATCCATCGCCCACATCTGCCGAGATGTAAACTATGGCTGATTAATTCGAAACATTCACGCTAACGGCGCATCCATATTCTTCATCTGCATTTACCTCCACATCGGACGAGGCCTTTATTACGGCTCATACCTCTACAAAGAGACATGAAACATTGGAGTTGTCTTACTCCTTCTAACAATAATAACCGCCTTCGTAGGTTATGTTTTACCCTGAGGCCAAATATCCTTCTGAGGTGCAACCGTAATTACCAACCTTCTTTCCGCAATCCCATACATTGGCAACACCCTAGTACAGTGAATCTGAGGGGGCTTTTCAGTAGACAACGCCACTCTAACCCGATTCTTCGCCTTCCACTTTCTCTTCCCCTTTGTCATCGCAGCCATAACCCTAGTACACCTCCTGTTCCTACACGAAACCGGGTCTAACAACCCAGCTGGTTTAAACTCAGACATAGATAAAATCCCCTTCCACCCATATTACTCATACAAAGACCTTTTAGGTTTTACCCTAATACTTATTGCATTAACCTCTCTCGCACTATTTTCCCCCAACCTTCTAGGAGACCCAGACAATTTTACCCCAGCCAACCCCCTAGTAACCCCACCACATATCAAACCAGAATGATATTTCCTCTTTGCTTACGCAATTCTTCGCTCTATTCCGAACAAACTTGGAGGAGTCCTCGCCCTCTTAGCCTCAATCTTGGTCCTAATACTAGTACCAATTCTTCACACTTCTAAACAACGAAGCCTCACATTCCGACCTATTTCACAGCTATTATTTTGATCCCTCGTTGCAGACGTAATTATCCTTACTTGAATCGGAGGAATGCCCGTCGAACACCCCTTCATCATTATCGGCCAAATCGCATCTTTAATCTATTTCTTGCTTTTCCTTATCATCATGCCCCTTGCAGGTTGAGCAGAAAACAACATTCTTAAAAAATGCAATGATAGCTCAGCACCANNNNNNNNNNNNNNNNNNNNNNNNNNNNNNNNNNNNNNNNNNNNNNNNNNNNNNNNNNNNNNNNNNNNNNNNNNNNNNNNN
		</sequence>
		<sequence>
			<taxon idref="M. albomaculatus (SA76223)"/>
			????????????????????????????????????????????????????????????????????????????????????????????????????????????????????????????????????????????????????????????????????????????????????????????????????????????????????????????????????????????????????????????????????????????????????????????????????????????????????????????????????????????????????????????????????????????????????????????????????????????????????????????????????????????????????????????????????????????????????????????????????????????????????????????????????????????????????????????????????????????????????????????????????????????????????????????????????????????????????????????????????????????????????????????????????????????????????????????????????????????????????????????????????????????????????????????????????????????????????????????????????????????????????????????????????????????????????????????????????????????????????????????????????????????????????????????????????????????????????????????????????????????????????????????????????????????????????????????????????????????????????????????????????????????????????????????????????????????????????????????????????????????????????????????????????????????????????????????????????????????????NNNNNNNNNNNNNNNNNNNN
		</sequence>
		<sequence>
			<taxon idref="M. armatus (LR2098)"/>
			NNNNNNCCCTACTAAAAATTGCAAACAACGCACTAGTTGACCTACCTGCTCCCTCCAATATCTCAGCATGATGAAACTTCGGCTCCCTCCTAGGACTATGCCTTATCACTCAAATTCTCACCGGCCTCTTCCTAGCCATACATTACACCTCCGACATCTCCATAGCATTCTCATCCGTAGCCCACATCTGCCGAGATGTAAATTATGGCTGACTCATCCGAAACATTCACGCCAACGGCGCATCCATATTCTTCATTTGTATTTATCTCCACATCGGACGAGGACTCTACTACGGCTCATACCTTTACAAAGAAACATGAAACATCGGAGTCATCCTCCTCCTCCTCACAATAATAACTGCCTTCGTAGGCTACGTCCTGCCCTGAGGCCAAATATCATTTTGAGGTGCAACCGTCATCACTAACCTTCTCTCCGCAGTACCATACATTGGAAACACCCTAGTACAATGAATTTGAGGGGGCTTCTCAGTAGACAATGCCACCCTAACCCGCTTCTTCGCCTTCCACTTCCTATTTCCATTTATTATTGCAGCTGCAACCATGGTCCACCTGCTATTCCTACACGAAACTGGCTCCAACAACCCAATGGGCCTAAACTCAGACACAGACAAAATCCCCTTCCACCCATACTATTCATACAAAGACCTTATAGGTTTTACCCTTTTACTCATTACACTTACCTCCCTCGCATTATTCTCCCCCAATCTCCTAGGAGACCCAGACAACTTCACCCCAGCCAACCCCCTGGTAACTCCGCCTCACATCAAGCCAGAATGATATTTCCTTTTCGCCTATGCAATTCTTCGCTCAATCCCAAACAAACTAGGAGGAGTCCTCGCCCTCCTAGCCTCCATCCTAGTTTTAATACTAGTCCCAATCCTCCACACCTCCAAACAACGAAGCCTAACATTCCGACCCATCTCACAACTCCTATTCTGAACCCTCATCGCAGACGTATTTATCCTCACCTGAATCGGAGGCATGCCCGTTGAACATCCATTCATCATTATCGGTCAAATCGCATCCCTAATTTACTTCTTACTTTTCCTCATCCTTATCCCCGCCACAGGCTGAGCAGAAAACAANNNNNNNNNNNNNNNNNNNNNNNNNNNNNNNNNNNNNNNNNNNNNNNNNNNNNNNNNNNNNNNNNNNNNNNNNNNNNNNNNNNNNNNNNNNNNNNNNNNNNNNNNNNNNNNNNNN
		</sequence>
		<sequence>
			<taxon idref="M. aviceps (AMNH6465)"/>
			NNNNCCCCCTACTAAAAATTGCAAACAACGCATTAATTGACCTTCCCACTCCCTCCAATATCTCCGCATGATGAAACTTTGGCTCCCTCCTAGGATTATGCCTCATTACTCAAATTCTCACCGGCCTCTTCCTAGCCATACACTACACCTCTGATATCTCCATAGCATTTTCATCCGTCACTCACATCTGCCGAGACGTAAACTACGGCTGATTAATTCGTAACATACACGCCAACGGTGCATCCATATTCTTTATCTGTATTTATCTTCACATCGGACGGGGACTATACTACGGCTCATATATTTATAAAGAGACATGATATATTGGCGTTATTCTTCTTCTCCTAACAATAATAACCGCCTTCGTGGGCTACGTGTTACCCTGAGGCCAAATATCATTCTGAGGCGCAACTGTAATCACCAACCTTCTTTCCGCAATCCCCTACATCGGCAATACCCTGGTACAATGAATCTGAGGAGGTTTCTCAGTAGATAATGCTACTTTAACCCGATTCTTTACCTTCCACTTTCTCCTCCCCTTTATCATTGCAGCTGCAACCCTAGTACACTTATTATTCTTACACCAAACCGGATCCAACAACCCAGCCGGTTTAAACTCAGATACAGATAAAATCCCCTTCCACCCATATTACTCATACAAAGATCTCTTAGGTTTCACCTTAATGCTTATTGCACTAACCTCCCTTGCATTATTTTCTCCCAACCTTCTAGGGGACCCAGATAATTTTATCCCAGCCAACCCCCTAGTAACTCCACCACATATTAAACCTGAATGATACTTTCTCTTCGCCTACGCAATTCTCCGCTCCATCCCTAACAAACTAGGCGGAGTCCTCGCTCTCTTGGCCTCAATCTTAATCCTAATACTAGTACCAATTCTCCACACCTCCAAACAACGAAGCCTAACATTCCGACCCATCTCGCAACTATTATTCTGAACGCTCATCGCAGACATGGCCATCCTTACTTGAATTGGAGGAATACCCGTCGAACATCCCTTCATTATTATCGGCCAAATTGCATCCCTTACTTACTTCCTCCTGTTCCTAATCCTCATACCCCTAGCAGGATGGGCAGAAAATAAAATTCTTAAAAAATGCAATGATAGCTCAGTGCCAGAGCGCCANNNNNNNNNNNNNNNNNNNNNNNNNNNNNNNNNNNNNNNNNNNNNNNNNNNNNNNTTGGCCTCTTTCCTTGGC
		</sequence>
		<sequence>
			<taxon idref="M. aviceps (AMNH6510)"/>
			NNNNNNNNNNNNNNNNNNNNNNNNNNNNNNNNNNNNNNNNNNNNNNNNNNNNNNNNNNNATCTCCGCATGATGAAACTTTGGCTCCCTTCTAGGATTATGCCTCATTACTCAAATTCTCACCGGCCTCTTCCTAGCCATACACTACACCTCTGACATCTCCATAGCATTTTCATCCGTCACCCACATCTGCCGAGACGTAAACTACGGCTGATTAATTCGTAACATACATGCCAACGGCGCATCCATATTCTTTATCTGTATTTATCTTCACGTCGGACGAGGGCTATACTACGGCTCATATATCTATAAAGAGACATGAAATATTGGCGTTATTCTTCTTCTCCTAACAATAATAACCGCCTTCGTGGGCTATGTCTTACCCTGAGGCCAAATATCATTCTGAGGCGCAACTGTAATCACTAACCTTCTTTCCGCAATCCCCTACATCGGCAATACCCTGGTACAATGAATCTGGGGGGGTTTCTCAGTAGATAATGCTACTTTAACCCGATTCTTTACCTTCCACTTTCTCTTCCCCTTCATCATTGCAGCTGCAACCCTAGTACACTTATTATTCTTACACCAAACCGGATCCAACAACCCAGCCGGTTTAAACTCAGATATAGATAAAATCCCCTTCCACCCATATTACTCATACAAAGATCTCTTAGGTTTCACCTTAATGCTTATTGCACTAACCTCCCTCGCATTATTCTCTCCCAACCTTCTAGGAGACCCAGATAATTTTATCCCAGCCAACCCCCTAGTAACTCCACCGCATATTAAACCTGAATGATACTTTCTCTTCGCCTACGCAATTCTCCGCTCCATCCCTAACAAATTAGGCGGAGTCCTCGCTCTCTTGGCCTCAATCTTAATCCTAATACTAGCACCAATTCTTCACACCTCCAAACAACGAAGCCTAACATTCCGACCCATCTCACAACTATTATTCTGAACTTTCATCGCAGACGTGGCCATCCTTACTTGAATTGGAGGAATACCCGTCGAACACCCCTTTATTATTATCGGCCAAATTGCATCCCTGACTTACTTCCTCCTATTCCTAATCCTCATACCCCTAACAGGATGGGCAGAAAATAAAATTCTTAAAAAATGCAATGATAGCTCAGTGCCAGAGCGCCGNNNNNNNNNNNNNNNNNNNNNNNNNNNNNNNNNNNNNNNNNNNNNNNNNNNNNNNNNNNNNNNNNNNNNNGGC
		</sequence>
		<sequence>
			<taxon idref="M. brachyrhinus (AMNH3033)"/>
			NNCACCCCCTACTAAAAATCTCAAACAACGCACTAATTGACTTACCCACCCCCTCCAACATCTCAGCCTGATGAAACTTTGGTTCCCTTCTAGGACTATGCCTCATCACCCAAATCCTCACCGGCCTCTTCCTAGCCATACACTACACCTCTGACATTTCCATAGCATTCTCATCCATCACCCACATCTGCCGAGATGTAAACTATGGCTGATTAATTCGAAACATACACGCCAACGGCGCATCCATATTCTTCATCTGCATTTACCTCCACATCGGACGAGGCCTTTATTACGGCTCATACCTCTACAAAGAGACATGAAACATTGGAGTTGTTTTACTCCTTCTAACAATAATAACCGCCTTCGTAGGTTATGTTTTACCCTGAGGCCAAATATCATTCTGAGGTGCAACCGTAATTACCAACCTTCTTTCCGCAATCCCATACATTGGCAACACCCTAGTACAGTGAGTCTGAGGGGGCTTTTCAGTAGACAACGCCACTTTAGCCCGATTCTTTGCCTTCCACTTTCTCTTCCCCTTTGTCATCGCAGCCATAACCCTAGTACACCTCCTGTTCTTACACGAAACCGGATCTAACAACCCAGCCGGTTTAAACTCAGACATAGATAAAATCCCCTTCCACCCATATTACTCATACAAAGACCTTTTAGGTTTTACCCTAATACTTATTGCATTAACCTCTCTCGCACTATTTTCCCCCAACCTTCTAGGAGACCCAGACAATTTTACCCCAGCCAACCCCCTAGTAACCCCACCACATATCAAACCAGAATGATATTTCCTCTTTGCTTACGCAATCCTTCGCTCTATTCCGAACAAACTTGGAGGAGTCCTCGCCCTCTTAGCCTCAATCTTGGTTCTAATACTAGTACCAATTCTTCACACCTCTAAACAACGAAGCCTCACATTCCGACCCATTTCACAGCTATTATTTTGATCCCTCGTTGCAGACGTAATTATCCTTACTTGAATCGGAGGAATGCCCGTCGAATACCCCTTCATCATTATCGGCCAAGTCGCATCTTTAATCTATTTCTTGCTTTTCCTCATCATCATGCCCCTTGCAGGTTGAGCAGAAAACAACATTCTTAAAAAATGCAATGATAGCTCAGCACCAGNNNNNNNNNNNNNNNNNNNNNNNNNNNNNNNNNNNNNNNNNNNNNNNNNNNNNNNNNNNNNNNTTGGCCTCTTCCTTGGC
		</sequence>
		<sequence>
			<taxon idref="M. brachyrhinus (AMNH3177)"/>
			NNNNNNNNNNNNNNNNNNNNNNNNNNNNNNNNNNNNNNNNNNNNNNNNNNNNNNNNNNNATCTCAGCCTGATGAAACTTTGGTTCCCTTCTAGGACTATGCCTCATCACCCAAATCCTCACCGGCCTCTTCCTAGCCATACACTACACCTCTGACATTTCCATAGCATTCTCATCCATCACCCACATCTGCCGAGATGTAAACTATGGCTGATTAATTCGAAACATTCACGCCAACGGCGCATCCATATTCTTCATCTGCATTTACCTCCACATCGGACGAGGCCTTTATTACGGCTCATACCTCTACAAAGAGACATGAAACATTGGAGTTGTTTTACTCCTTCTAACAATAATAACCGCCTTCGTAGGTTATGTTTTACCCTGAGGCCAAATATCATTCTGAGGTGCAACCGTAATTACCAACCTTCTTTCCGCAATCCCATACATTGGCAACACCCTAGTACAGTGAGTCTGAGGGGGCTTTTCAGTAGACAACGCCACTTTAGCCCGATTCTTTGCCTTCCACTTTCTCTTCCCCTTTGTCATCGCAGCCATAACCCTAGTACACCTCCTGTTCTTACACGAAACCGGATCTAACAACCCAGCCGGTTTAAACTCAGACATAGATAAAATCCCCTTCCACCCATATTACTCATACAAAGACCTTTTAGGTTTTACCCTAATACTTATTGCATTAACCTCTCTCGCACTATTTTCCCCCAACCTTCTAGGAGACCCAGACAATTTTACCCCAGCCAACCCCCTAGTAACCCCACCACATATCAAACCAGAATGATATTTCCTCTTTGCTTACGCAATCCTTCGCTCTATTCCGAACAAACTTGGAGGAGTCCTCGCCCTCTTAGCCTCAATCTTGGTTCTAATACTAGTACCAATTCTTCACACCTCTAAACAACGAAGCCTCACATTCCGACCCATTTCACAGCTATTATTTTGATCCCTCGTTGCAGACGTAATTATCCTTACTTGAATCGGAGGAATGCCCGTCGAATACCCCTTCATCATTATCGGCCAAGTCGCATCTTTAATCTATTTCTTGCTTTTCCTCATCATCATGCCCCTTGCAGGTTGAGCAGAAAACAACATTCTTAAAAAATGCAATGATAGCTCAGCNNNNNNNNNNNNNNNNNNNNNNNNNNNNNNNNNNNNNNNNNNNNNNNNNNNNNNNNNNNNNNNNNNNNNNNNNNNNNTCCTTGGC
		</sequence>
		<sequence>
			<taxon idref="M. brachyrhinus (AMNH3178)"/>
			NNNNNNNNNNNNNNNNNNNNNCAAACAACGCACTAATTGACTTACCCACCCCCTCCAACATCTCAGCCTGATGAAACTTTGGTTCCCTTCTAGGACTATGCCTCATCACCCAAATCCTCACCGGCCTCTTCCTAGCCATACACTACACCTCTGACATTTCCATAGCATTCTCATCCATCACCCACATCTGCCGAGATGTAAACTATGGCTGATTAATTCGAAACATTCACGCCAACGGCGCATCCATATTCTTCATCTGCATTTACCTCCACATCGGACGAGGCCTTTATTACGGCTCATACCTCTACAAAGAGACATGAAACATTGGAGTTGTTTTACTCCTTCTAACAATAATAACCGCCTTCGTAGGTTATGTTTTACCCTGAGGCCAAATATCATTCTGAGGTGCAACCGTAATTACCAACCTTCTTTCCGCAATCCCATACATTGGCAACACCCTAGTACAGTGAGTCTGAGGGGGCTTTTCAGTAGACAACGCCACTTTAGCCCGATTCTTTGCCTTCCACTTTCTCTTCCCCTTTGTCATCGCAGCCATAACCCTAGTACACCTCCTGTTCTTACACGAAACCGGATCTAACAACCCAGCCGGTTTAAACTCAGACATAGATAAAATCCCCTTCCACCCATATTACTCATACAAAGACCTTTTAGGTTTTACCCTAATACTTATTGCATTAACCTCTCTCGCACTATTTTCCCCCAACCTTCTAGGAGACCCAGACAATTTTACCCCAGCCAACCCCCTAGTAACCCCACCACATATCAAACCAGAATGATATTTCCTCTTTGCTTACGCAATCCTTCGCTCTATTCCGAACAAACTTGGAGGAGTCCTCGCCCTCTTAGCCTCAATCTTGGTTCTAATACTAGTACCAATTCTTCACACCTCTAAACAACGAAGCCTCACATTCCGACCCATTTCACAGCTATTATTTTGATCCCTCGTTGCAGACGTAATTATCCTTACTTGAATCGGAGGAATGCCCGTCGAATACCCCTTCATCATTATCGGCCAAGTCGCATCTTTAATCTATTTCTTGCTTTTCCTCATCATCATGCCCCTTGCAGGTTGAGCAGAAAACAACATTCTTAAAAAATGCAATGATAGCTCAGCACCAGAGCGCCGNNNNNNNNNNNNNNNNNNNNNNNNNNNNNNNNNNNNNNNNNNNNNNNNNNNNNNNNTTGGCCTCTTCCTTGGC
		</sequence>
		<sequence>
			<taxon idref="M. brachyrhinus (AMNH5081)"/>
			NNNACCCCCTACTAAAAATCGCAAACAACGCACTAATTGACTTACCCACCCCCTCCAACATCTCAGCCTGATGAAACTTTGGTTCCCTTCTAGGACTATGCCTCATCACCCAAATCCTCACCGGCCTCTTCCTAGCCATACACTACACCTCTGACATTTCCATAGCATTCTCATCCATCACCCACATCTGCCGAGATGTAAACTATGGCTGATTAATTCGAAACATTCACGCCAACGGCGCATCCATATTCTTCATCTGCATTTACCTCCACATCGGACGAGGCCTTTATTACGGCTCATACCTCTACAAAGAGACATGAAACATTGGAGTTGTTTTACTCCTTCTAACAATAATAACCGCCTTCGTAGGTTATGTTTTACCCTGAGGCCAAATATCATTCTGAGGTGCAACCGTAATTACCAACCTTCTTTCCGCAATCCCATACATTGGCAACACCCTAGTACAGTGAGTCTGAGGGGGCTTTTCAGTAGACAACGCCACTTTAGCCCGATTCTTTGCCTTCCACTTTCTCTTCCCCTTTGTCATCGCAGCCATAACCCTAGTACACCTCCTGTTCTTACACGAAACCGGATCTAACAACCCAGCCGGTTTAAACTCAGACATAGATAAAATCCCCTTCCACCCATATTACTCATACAAAGACCTTTTAGGTTTTACCCTAATACTTATTGCATTAACCTCTCTCGCACTATTTTCCCCCAACCTTCTAGGAGACCCAGACAATTTTACCCCAGCCAACCCCCTAGTAACCCCACCACATATCAAACCAGAATGATATTTCCTCTTTGCTTACGCAATCCTTCGCTCTATTCCGAACAAACTTGGAGGAGTCCTCGCCCTCTTAGCCTCAATCTTGGTTCTAATACTAGTACCAATTCTTCACACCTCTAAACAACGAAGCCTCACATTCCGACCCATTTCACAGCTATTATTTTGATCCCTCGTTGCAGACGTAATTATCCTTACTTGAATCGGAGGAATGCCCGTCGAATACCCCTTCATCATTATCGGCCAAGTCGCATCTTTAATCTATTTCTTGCTTTTCCTCATCATCATGCCCCTTGCAGGTTGAGCAGAAAACAACATTCTTAAAAAATGCAATGATAGCTCAGCACCAGAGCGCCGNNNNNNNNNNNNNNNNNNNNNNNNNNNNNNNNNNNNNNNNNNNNNNNNNNNNNNNNNNNNNNNNNNNNNNNNN
		</sequence>
		<sequence>
			<taxon idref="M. brachyrhinus (AMNH5297)"/>
			NACACCCCCTACTAAAAATCGCAAACAACGCACTAATTGACTTACCCACCCCCTCTAACATCTCAGCCTGATGAAACTTTGGTTCCCTTCTAGGACTATGCCTCATCACCCAAATCCTCACCGGCCTCTTCCTAGCCATACACTACACCTCTGACATTTCCATAGCATTCTCATCCATCACCCACATCTGCCGAGATGTAAACTATGGCTGATTAATTCGAAACATTCACGCCAACGGCGCATCCATATTCTTCATCTGCATTTACCTCCACATCGGACGAGGCCTTTATTACGGCTCATACCTCTACAAAGAGACATGAAACATTGGAGTTGTTTTACTCCTTCTAACAATAATAACCGCCTTCGTAGGTTATGTTTTACCCTGAGGCCAAATATCATTCTGAGGTGCAACCGTAATTACCAACCTTCTTTCCGCAATCCCATACATTGGCAACACCCTAGTACAGTGAGTCTGAGGGGGCTTTTCAGTAGACAACGCCACTCTAGCCCGATTCTTTGCCTTCCACTTTCTCTTCCCCTTTGTCATCGCAGCCATAACCCTAGTACACCTCCTGTTCTTACACGAAACCGGATCTAACAACCCAGCCGGTTTAAACTCAGACATAGATAAAATCCCCTTCCACCCATATTACTCATACAAAGACCTCTTAGGTTTTACCCTAATACTTATTGCATTAACCTCTCTCGCACTATTTTCCCCCAACCTTCTAGGAGACCCAGACAATTTTACCCCAGCCAACCCCCTAGTAACCCCACCACATATCAAACCAGAATGATATTTCCTCTTTGCTTACGCAATCCTTCGCTCTATTCCGAACAAACTTGGAGGAGTCCTCGCCCTCTTAGCCTCAATCTTGGTTCTAATACTAGTACCAATTCTTCACACCTCTAAACAACGAAGCCTCACATTCCGACCCATTTCACAGCTATTATTTTGATCCCTCGTTGCAGACGTAATTATCCTTACTTGAATCGGAGGAATGCCCGTCGAACACCCCTTCATCATTATCGGCCAAGTCGCATCTTTAATCTATTTCTTGCTTCTCCTCATCATCATGCCCCTTGCAGGTTGAGCAGAAAACAACATTCTTAAAAAATGCAATGATAGCTCAGCACCAGAGCGCCGNNNNNNNNNNNNNNNNNNNNNNNNNNNNNNNNNNNNNNNNNNNNNNNNNNNNNNNNNNNNNNNNNNNCTTGGC
		</sequence>
		<sequence>
			<taxon idref="M. brachyrhinus (AMNH5298)"/>
			NNCACCCCCTACTAAAAATCGCAAACAACGCACTAATTGACTTACCCACCCCCTCTAACATCTCAGCCTGATGAAACTTTGGTTCCCTTCTAGGACTATGCCTCATCACCCAAATCCTCACCGGCCTCTTCCTAGCCATACACTACACCTCTGACATTTCCATAGCATTCTCATCCATCACCCACATCTGCCGAGATGTAAACTATGGCTGATTAATTCGAAACATTCACGCCAACGGCGCATCCATATTCTTCATCTGCATTTACCTCCACATCGGACGAGGCCTTTATTACGGCTCATACCTCTACAAAGAGACATGAAACATTGGAGTTGTTTTACTCCTTCTAACAATAATAACCGCCTTCGTAGGTTATGTTTTACCCTGAGGCCAAATATCATTCTGAGGTGCAACCGTAATTACCAACCTTCTTTCCGCAATCCCATACATTGGCAACACCCTAGTACAGTGAGTCTGAGGGGGCTTTTCAGTAGACAACGCCACTCTAGCCCGATTCTTTGCCTTCCACTTTCTCTTCCCCTTTGTCATCGCAGCCATAACCCTAGTACACCTCCTGTTCTTACACGAAACCGGATCTAACAACCCAGCCGGTTTAAACTCAGACATAGATAAAATCCCCTTCCACCCATATTACTCATACAAAGACCTCTTAGGTTTTACCCTAATACTTATTGCATTAACCTCTCTCGCACTATTTTCCCCCAACCTTCTAGGAGACCCAGACAATTTTACCCCAGCCAACCCCCTAGTAACCCCACCACATATCAAACCAGAATGATATTTCCTCTTTGCTTACGCAATCCTTCGCTCTATTCCGAACAAACTTGGAGGAGTCCTCGCCCTCTTAGCCTCAATCTTGGTTCTAATACTAGTACCAATTCTTCACACCTCTAAACAACGAAGCCTCACATTCCGACCCATTTCACAGCTATTATTTTGATCCCTCGTTGCAGACGTAATTATCCTTACTTGAATCGGAGGAATGCCCGTCGAACACCCCTTCATCATTATCGGCCAAGTCGCATCTTTAATCTATTTCTTGCTTCTCCTCATCATCATGCCCCTTGCAGGTTGAGCAGAAAACAACATTCTTAAAAAATGCAATGATAGCTCAGCACCAGAGCGCCGNNNNNNNNNNNNNNNNNNNNNNNNNNNNNNNNNNNNNNNNNNNNNNNNNNNNNNNNNNNNNNNNNNNNNNNGC
		</sequence>
		<sequence>
			<taxon idref="M. brachyrhinus (AMNH5302)"/>
			NNCACCCCCTACTAAAAATCGCAAACAACGCACTAATTGACTTACCCACCCCCTCCAACATCTCAGCCTGATGAAACTTTGGTTCCCTTCTAGGACTATGCCTCATCACCCAAATCCTCACCGGCCTCTTCCTAGCCATACACTACACCTCTGACATTTCCATAGCATTCTCATCCATCACCCACATCTGCCGAGATGTAAACTATGGCTGATTAATTCGAAACATACACGCCAACGGCGCATCCATATTCTTCATCTGCATTTACCTCCACATCGGACGAGGCCTTTATTACGGCTCATACCTCTACAAAGAGACATGAAACATTGGAGTTGTTTTACTCCTTCTAACAATAATAACCGCCTTCGTAGGTTATGTTTTACCCTGAGGCCAAATATCATTCTGAGGTGCAACCGTAATTACCAACCTTCTTTCCGCAATCCCATACATTGGCAACACCCTAGTACAGTGAGTCTGAGGGGGCTTTTCAGTAGACAACGCCACTTTAGCCCGATTCTTTGCCTTCCACTTTCTCTTCCCCTTTGTCATCGCAGCCATAACCCTAGTACACCTCCTGTTCTTACACGAAACCGGATCTAACAACCCAGCCGGTTTAAACTCAGACATAGATAAAATCCCCTTCCACCCATATTACTCATACAAAGACCTTTTAGGTTTTACCCTAATACTTATTGCATTAACCTCTCTCGCACTATTTTCCCCCAACCTTCTAGGAGACCCAGACAATTTTACCCCAGCCAACCCCCTAGTAACCCCACCACATATCAAACCAGAATGATATTTCCTCTTTGCTTACGCAATCCTTCGCTCTATTCCGAACAAACTTGGAGGAGTCCTCGCCCTCTTAGCCTCAATCTTGGTTCTAATACTAGTACCAATTCTTCACACCTCTAAACAACGAAGCCTCACATTCCGACCCATTTCACAGCTATTATTTTGATCCCTCGTTGCAGACGTAATTATCCTTACTTGAATCGGAGGAATGCCCGTCGAATACCCCTTCATCATTATCGGCCAAGTCGCATCTTTAATCTATTTCTTGCTTTTCCTCATCATCATGCCCCTTGCAGGTTGAGCAGAAAACAACATTCTTAAAAAATGCAATGATAGCTCAGCACCAGAGCGCCGNNNNNNNNNNNNNNNNNNNNNNNNNNNNNNNNNNNNNNNNNNNNNNNNNNNNNNNNTTGGCCTCTTCCTTGGC
		</sequence>
		<sequence>
			<taxon idref="M. brachyrhinus (AMNH5303)"/>
			NNNNNNNNNNNNNNNNNNNNNNNNNNNNNNNNNNNNNNNNNNNNNNNNNNNNNNNNNNNNNCTCAGCCTGATGAAACTTTGGTTCCCTTCTAGGACTATGCCTCATCACCCAAATCCTCACCGGCCTCTTCCTAGCCATACACTACACCTCTGACATTTCCATAGCATTCTCATCCATCACCCACATCTGCCGAGATGTAAACTATGGCTGATTAATTCGAAACATACACGCCAACGGCGCATCCATATTCTTCATCTGCATTTACCTCCACATCGGACGAGGCCTTTATTACGGCTCATACCTCTACAAAGAGACATGAAACATTGGAGTTGTTTTACTCCTTCTAACAATAATAACCGCCTTCGTAGGTTATGTTTTACCCTGAGGCCAAATATCATTCTGAGGTGCAACCGTAATTACCAACCTTCTTTCCGCAATCCCATACATTGGCAACACCCTAGTACAGTGAGTCTGAGGGGGCTTTTCAGTAGACAACGCCACTTTAGCCCGATTCTTTGCCTTCCACTTTCTCTTCCCCTTTGTCATCGCAGCCATAACCCTAGTACACCTCCTGTTCTTACACGAAACCGGATCTAACAACCCAGCCGGTTTAAACTCAGACATAGATAAAATCCCCTTCCACCCATATTACTCATACAAAGACCTTTTAGGTTTTACCCTAATACTTATTGCATTAACCTCTCTCGCACTATTTTCCCCCAACCTTCTAGGAGACCCAGACAATTTTACCCCAGCCAACCCCCTAGTAACCCCACCACATATCAAACCAGAATGATATTTCCTCTTTGCTTACGCAATCCTTCGCTCTATTCCGAACAAACTTGGAGGAGTCCTCGCCCTCTTAGCCTCAATCTTGGTTCTAATACTAGTACCAATTCTTCACACCTCTAAACAACGAAGCCTCACATTCCGACCCATTTCACAGCTATTATTTTGATCCCTCGTTGCAGACGTAATTATCCTTACTTGAATCGGAGGAATGCCCGTCGAATACCCCTTCATCATTATCGGCCAAGTCGCATCTTTAATCTATTTCTTGCTTTTCCTCATCATCATGCCCCTTGCAGGTTGAGCAGAAAACAACATTCTTAAAAAATGCAATGATAGCTCAGCACCAGAGCGCCGNNNNNNNNNNNNNNNNNNNNNNNNNNNNNNNNNNNNNNNNNNNNNNNNNNNNNNNNTTGGCCTCTTCCTTGGC
		</sequence>
		<sequence>
			<taxon idref="M. brachyrhinus (AMNH7055)"/>
			CACACCCCCTACTAAAAATCGCAAACAACGCACTAATTGACTTACCCACCCCCTCCAACATCTCAGCCTGATGAAACTTTGGTTCCCTTCTAGGACTATGCCTCATCACCCAAATCCTCACCGGCCTCTTCCTAGCCATACACTACACCTCTGACATTTCCATAGCATTCTCATCCATCACCCACATCTGCCGAGATGTAAACTATGGCTGATTAATTCGAAACATTCACGCCAACGGCGCATCCATATTCTTCATCTGCATTTACCTCCACATCGGACGAGGCCTTTATTACGGCTCATACCTCTACAAAGAGACATGAAACATTGGAGTTGTTTTACTCCTTCTAACAATAATAACCGCCTTCGTAGGTTATGTTTTACCCTGAGGCCAAATATCATTCTGAGGTGCAACCGTAATTACCAACCTTCTTTCCGCAATCCCATACATTGGCAACACCCTAGTACAGTGAGTCTGAGGGGGCTTTTCAGTAGACAACGCCACTTTAGCCCGATTCTTTGCCTTCCACTTTCTCTTCCCCTTTGTCATCGCAGCCATAACCCTAGTACACCTCCTGTTCTTACACGAAACCGGATCTAACAACCCAGCCGGTTTAAACTCAGACATAGATAAAATCCCCTTCCACCCATATTACTCATACAAAGACCTTTTAGGTTTTACCCTAATACTTATTGCATTAACCTCTCTCGCACTATTTTCCCCCAACCTTCTAGGAGACCCAGACAATTTTACCCCAGCCAACCCCCTAGTAACCCCACCACATATCAAACCAGAATGATATTTCCTCTTTGCTTACGCAATCCTTCGCTCTATTCCGAACAAACTTGGAGGAGTCCTCGCCCTCTTAGCCTCAATCTTGGTTCTAATACTAGTACCAATTCTTCACACCTCTAAACAACGAAGCCTCACATTCCGACCCATTTCACAGCTATTATTTTGATCCCTCGTTGCAGACGTAATTATCCTTACTTGAATCGGAGGAATGCCCGTCGAATACCCCTTCATCATTATCGGCCAAGTCGCATCTTTAATCTATTTCTTGCTTTTCCTCATCATCATGCCCCTTGCAGGTTGAGCAGAAAACAACATTCTTAAAAAATGCAATGATAGCTCAGCACCAGAGCGCCGNNNNNNNNNNNNNNNNNNNNNNNNNNNNNNNNNNNNNNNNNNNNNNNNNNNNNNNNNNNNNNNNNNNNNNNNN
		</sequence>
		<sequence>
			<taxon idref="M. brachyrhinus (AMNH7056)"/>
			CACACCCCCTACTAAAAATCGCAAACAACGCACTAATTGACTTACCCACCCCCTCCAACATCTCAGCCTGATGAAACTTTGGTTCCCTTCTAGGACTATGCCTCATCACCCAAATCCTCACCGGCCTCTTCCTAGCCATACACTACACCTCTGACATTTCCATAGCATTCTCATCCATCACCCACATCTGCCGAGATGTAAACTATGGCTGATTAATTCGAAACATTCACGCCAACGGCGCATCCATATTCTTCATCTGCATTTACCTCCACATCGGACGAGGCCTTTATTACGGCTCATACCTCTACAAAGAGACATGAAACATTGGAGTTGTTTTACTCCTTCTAACAATAATAACCGCCTTCGTAGGTTATGTTTTACCCTGAGGCCAAATATCATTCTGAGGTGCAACCGTAATTACCAACCTTCTTTCCGCAATCCCATACATTGGCAACACCCTAGTACAGTGAGTCTGAGGGGGCTTTTCAGTAGACAACGCCACTTTAGCCCGATTCTTTGCCTTCCACTTTCTCTTCCCCTTTGTCATCGCAGCCATAACCCTAGTACACCTCCTGTTCTTACACGAAACCGGATCTAACAACCCAGCCGGTTTAAACTCAGACATAGATAAAATCCCCTTCCACCCATATTACTCATACAAAGACCTTTTAGGTTTTACCCTAATACTTATTGCATTAACCTCTCTCGCACTATTTTCCCCCAACCTTCTAGGAGACCCAGACAATTTTACCCCAGCCAACCCCCTAGTAACCCCACCACATATCAAACCAGAATGGTATTTCCTCTTTGCTTACGCAATCCTTCGCTCTATTCCGAACAAACTTGGAGGAGTCCTCGCCCTCTTAGCCTCAATCTTGGTTCTAATACTAGTACCAATTCTTCACACCTCTAAACAACGAAGCCTCACATTCCGACCCATTTCACAGCTATTATTTTGATCCCTCGTTGCAGACGTAATTATCCTTACTTGAATCGGAGGAATGCCCGTCGAATACCCCTTCATCATTATCGGCCAAGTCGCATCTTTAATCTATTTCTCGCTTTTCCTCATCATCATGCCCCTTGCAGGTTGAGCAGAAAACAACATTCTTAAAAAATGCAATGATAGCTCAGCACCAGAGCGCCGNNNNNNNNNNNNNNNNNNNNNNNNNNNNNNNNNNNNNNNNNNNNNNNNNNNNNNNNNNNNNNNNNNNCTTGGC
		</sequence>
		<sequence>
			<taxon idref="M. brachyrhinus (SA77712)"/>
			NNNNNNNNNNNNTAAAAATCGTAAACAACGCACTAATTGACCTACCCGCCCCCTCTAATATTTCAGCATGATGAAACTTTGGCTCCCTTCTAGGACTATGTCTTATTACCCAAATCCTCACCGGCCTCTTTCTAGCTATACACTATACCTCTGACATCACTATGGCATTCTCATCTGTCGCTCACATCTGCCGAGACGTAAACTATGGCTGACTAATCCGAAACATCCATGCCAATGGCGCATCCATATTCTTCATCTGCATCTACCTCCACATCGGACGAGGCCTTTACTACGGCTCATATCTTTACAAAGAGACCTGAAATATTGGGGTCATTCTCTTCCTCTTAACAATAATAACCGCTTTCGTAGGCTATGTCTTACCCTGGGGCCAAATATCATTCTGAGGTGCAACCGTAATTACCAACCTCCTCTCCGCGATCCCATACATCGGCAATACCCTCGTACAATGAATCTGAGGGGGCTTCTCAGTAGACAACGCCACCCTAACCCGATTCTTTGCCTTCCACTTCCTTCTTCCTTTCATCATCGCAGCCGCAACTATAGTACACCTACTATTCTTACATGAAACCGGATCCAACAACCCAATCGGCCTAGACTCAAACGCAGATAAAATCCCCTTCCACCCCTACTACTCATATAAAGACCTTTTAGGCTTCACCCTAATGCTTATTACACTAACCACCCTCACATTATTCTCTCCCAATCTCTTAGGAGACCCAGACAACTTCACCCCAGCCAACCCACTAGTAACACCCCCCCATATCAAACCAGAATGATATTTCCTCTTCGCGTACGCAATTCTCCGCTCTATCCCAAATAAACTGGGGGGAGTTCTTGCCCTCCTAGCCTCAATCTTGGTGCTCATACTAGTGCCAATCCTCCACACCTCAAAACAACGAAGTCTCACATTCCGACCCATCTCACAACTTTTATTCTGAACCCTGATTGCAGACGTACTTATCCTTACTTGAATCGGAGGCATGCCCGTTGAACATCCCTTCATCATTATCGGACAAATCGCATCTCTATTGTACTTCCTACTTTTCCTCATCCTTATACCTCTTGCAGGTTGGGCAGAAAACAAAATTCTTAAAAAATGCAATGATAGCTCAGCGCCAGAGNNNNNNNNNNNNNNNNNNNNNNNNNNNNNNNNNNNNNNNNNNNNNNNNNNNNNNNNNNNNNNNNNNNNNNNNNNNNNN
		</sequence>
		<sequence>
			<taxon idref="M. brichardi (AMNH676)"/>
			NNNNNCCCCTACTAAAAATCGCAAACAACGCACTAATTGACTTACCCGCCCCCTCCAACATCTCAGCCTGATGAAACTTTGGTTCCCTTCTAGGACTATGCCTCATCACCCAAATCCTCACCGGCCTCTTCCTAGCCATACACTACACCTCTGACATTTCCATAGCATTCTCATCCATCACCCACATCTGCCGAGATGTAAACTATGGCTGATTAATTCGAAACATTCACGCCAACGGCGCATCCATATTCTTCATCTGCATTTACCTCCACATCGGACGAGGCCTTTATTACGGCTCATACCTCTACAAAGAGACATGAAACATTGGAGTTGTTTTACTCCTTCTAACAATAATAACCGCCTTCGTAGGTTATGTTTTACCCTGAGGCCAAATATCATTTTGAGGTGCAACCGTAATTACCAACCTTCTTTCCGCAATCCCATACATTGGCAACACCCTAGTACAGTGAATCTGAGGGGGCTTTTCAGTAGACAACGCCACTCTAGCCCGATTCTTTGCCTTCCACTTTCTCTTCCCCTTTGTCATCGCAGCCATAACCCTAGTACACCTCCTGTTCTTACACGAAACCGGATCTAACAACCCAGCCGGTTTAAACTCAGACATAGATAAAATCCCCTTCCACCCATATTACTCATACAAAGACCTTTTAGGTTTTACCCTAATACTCATTGCATTAACCTCTCTCGCACTATTTTCACCCAACCTTCTAGGAGACCCAGATAATTTTACCCCAGCCAATCCCCTAGTAACCCCACCACATATCAAACCAGAATGATATTTCCTCTTTGCTTACGCAATCCTTCGCTCTATTCCGAACAAACTTGGAGGAGTCCTCGCCCTCTTAGCCTCAATCTTGGTTCTAATACTAGTACCAATTCTTCACACCTCTAAACAACGAAGCCTCACATTCCGACCCATTTCACAGCTATTATTTTGATCCCTCGTTGCAGACGTAATTATCCTTACTTGAATCGGAGGAATGCCCGTCGAACACCCCTTCATCATTATCGGCCAAGTCGCATCTTTAATCTATTTCTTGCTTTTCCTCATCATCATGCCCCTTGCAGGTTGAGCAGAAAACAACATTCTTAAAAAATGCAATGATAGCTCAGCACCANNNNNNNNNNNNNNNNNNNNNNNNNNNNNNNNNNNNNNNNNNNNNNNNNNNNNNNNNNNNNNNNNNNNNNNNNNCCTTGGC
		</sequence>
		<sequence>
			<taxon idref="M. brichardi (AMNH677)"/>
			NNCACCCCCTACTAAAAATCGCAAACAACGCACTAATTGACTTACCCGCCCCCTCCAACATCTCAGCCTGATGAAACTTTGGTTCCCTTCTAGGACTATGCCTCATCACCCAAATCCTCACCGGCCTCTTCCTAGCCATACACTACACCTCTGACATTTCCATAGCATTCTCATCCATCACCCACATCTGCCGAGATGTAAACTATGGCTGATTAATTCGAAACATTCACGCTAACGGCGCATCCATATTCTTCATCTGCATTTACCTCCACATCGGACGAGGCCTTTATTACGGCTCATACCTCTACAAAGAGACATGAAACATTGGAGTTGTTTTACTCCTTCTAACAATAATAACCGCCTTCGTAGGTTATGTTTTACCCTGAGGCCAAATATCATTCTGAGGTGCAACCGTAATTACCAACCTTCTTTCCGCAATTCCATACATTGGCAACACCCTAGTACAGTGAATCTGAGGGGGCTTTTCAGTAGACAACGCCACTCTAGCCCGATTCTTTGCCTTCCACTTTCTCTTCCCCTTTGTCATCGCAGCCATAACCCTAGTACACCTCCTGTTCTTACACGAAACCGGATCTAACAACCCAGCCGGTTTAAACTCAGACATAGATAAAATCCCCTTCCACCCATATTACTCATACAAAGACCTTTTAGGTTTTACCCTAATACTTATTGCATTAACCTCTCTCGCACTATTTTCCCCCAACCTTCTAGGAGACCCAGACAATTTTACCCCAGCCAACCCCCTAGTAACCCCACCACATATCAAACCAGAATGATATTTCCTCTTTGCTTACGCAATCCTTCGCTCTATTCCGAACAAACTTGGAGGAGTCCTCGCCCTCTTAGCCTCAATCTTGGTTCTAATACTAGTACCAATTCTTCACACCTCTAAACAACGAAGCCTCACATTCCGACCCATTTCACAGCTATTATTTTGATCCCTCGTTGCAGACGTAATTATCCTTACTTGAATCGGAGGAATGCCCGTCGAACACCCCTTCATCATTATCGGCCAAGTCGCATCTTTAATCTATTTCTTGCTTTTCCTCATCATCATGCCCCTTGCAGGTTGAGCAGAAAACAACATTCTTAAAAAATGCAATGATAGCTCAGCACCAGAGCGCCGNNNNNNNNNNNNNNNNNNNNNNNNNNNNNNNNNNNNNNNNNNNNNNNNNNNNN????????????????????
		</sequence>
		<sequence>
			<taxon idref="M. brichardi (AMNH678)"/>
			NNNNNNNNNNNNNNNNNNNNNNNNNNNNNNNNNNNNNNNNNNNNNNNNNNNNNNNNAACATCTCAGCCTGATGAAACTTTGGTTCCCTTCTAGGACTATGCCTCATCACCCAAATCCTCACCGGCCTCTTCCTAGCCATACACTACACCTCTGACATTTCCATAGCATTCTCATCCATCACCCACATCTGCCGAGATGTAAACTATGGCTGATTAATTCGAAACATTCACGCCAACGGCGCATCCATATTCTTCATCTGCATTTACCTCCACATCGGACGAGGCCTTTATTACGGCTCATACCTCTACAAAGAGACATGAAACATTGGAGTTGTTTTACTCCTTCTAACAATAATAACCGCCTTCGTAGGTTATGTTTTACCCTGAGGCCAAATATCATTCTGAGGTGCAACCGTAATTACCAACCTTCTTTCCGCAATCCCATACATTGGCAACACCCTAGTACAGTGAATCTGAGGGGGCTTTTCAGTAGACAACGCCACTCTAGCCCGATTCTTTGCCTTCCACTTTCTCTTCCCCTTTGTCATCGCAGCCATAACCCTAGTACACCTCCTGTTCTTACACGAAACCGGATCTAACAACCCAGCCGGTTTAAACTCAGACATAGATAAAATCCCCTTCCACCCATATTACTCATACAAAGACCTTTTAGGTTTTACCCTAATACTTATTGCATTAACCTCTCTCGCACTATTTTCCCCCAACCTTCTAGGAGACCCAGACAATTTTACCCCAGCCAACCCCCTAGTAACCCCACCACATATCAAACCAGAATGATATTTCCTCTTTGCTTACGCAATCCTTCGCTCTATTCCGAACAAACTTGGAGGAGTCCTCGCCCTCTTAGCCTCAATCTTGGTTCTAATACTAGTACCAATTCTTCACACCTCTAAACAACGAAGCCTCACATTCCGACCCATTTCACAGCTATTATTTTGATCCCTCGTTGCAGACGTAATTATCCTTACTTGAATCGGAGGAATGCCCGTCGAACACCCCTTCATCATTATCGGCCAAGTCGCATCTTTAATCTATTTCTTGCTTTTCCTCATCATCATGCCCCTTGCAGGTTGAGCAGAAAACAACATTCTTAAAAAATGCAATGATAGCTCAGCNNNNNNNNNNNNNNNNNNNNNNNNNNNNNNNNNNNNNNNNNNNNNNNNNNNNNNNNNNNNNNNNNNNNNNNNNNNNNNNNNNGGC
		</sequence>
		<sequence>
			<taxon idref="M. brichardi (AMNH679)"/>
			NNNNCCCCCTACTAAAAATCGCAAACAACGCACTAATTGACTTACCCGCCCCCTCCAACATCTCAGCCTGATGAAACTTTGGTTCCCTTCTAGGACTATGCCTCATCACCCAAATCCTCACCGGCCTCTTCCTAGCCATACACTACACCTCTGACATTTCCATAGCATTCTCATCCATCACCCACATCTGCCGAGATGTAAACTATGGCTGATTAATTCGAAACATTCACGCTAACGGCGCATCCATATTCTTCATCTGCATTTACCTCCACATCGGACGAGGCCTTTATTACGGCTCATACCTCTACAAAGAGACATGAAACATTGGAGTTGTTTTACTCCTTCTAACAATAATAACCGCCTTCGTAGGTTATGTTTTACCCTGAGGCCAAATATCATTCTGAGGTGCAACCGTAATTACCAACCTTCTTTCCGCAATTCCATACATTGGCAACACCCTAGTACAGTGAATCTGAGGGGGCTTTTCAGTAGACAACGCCACTCTAGCCCGATTCTTTGCCTTCCACTTTCTCTTCCCCTTTGTCATCGCAGCCATAACCCTAGTACACCTCCTGTTCTTACACGAAACCGGATCTAACAACCCAGCCGGTTTAAACTCAGACATAGATAAAATCCCCTTCCACCCATATTACTCATACAAAGACCTTTTAGGTTTTACCCTAATACTTATTGCATTAACCTCTCTCGCACTATTTTCCCCCAACCTTCTAGGAGACCCAGACAATTTTACCCCAGCCAACCCCCTAGTAACCCCACCACATATCAAACCAGAATGATATTTCCTCTTTGCTTACGCAATCCTTCGCTCTATTCCGAACAAACTTGGAGGAGTCCTCGCCCTCTTAGCCTCAATCTTGGTTCTAATACTAGTACCAATTCTTCACACCTCTAAACAACGAAGCCTCACATTCCGACCCATTTCACAGCTATTATTTTGATCCCTCGTTGCAGACGTAATTATCCTTACTTGAATCGGAGGAATGCCCGTCGAACACCCCTTCATCATTATCGGCCAAGTCGCATCTTTAATCTATTTCTTGCTTTTCCTCATCATCATGCCCCTTGCAGGTTGAGCAGAAAACAACATTCTTAAAAAATGCAATGATAGCTCAGCNNNNNNNNNNNNNNNNNNNNNNNNNNNNNNNNNNNNNNNNNNNNNNNNNNNNNNNNNNNNNNNNNNNNNNNNNNNNNNNNNNGGC
		</sequence>
		<sequence>
			<taxon idref="M. brichardi (AMNH680)"/>
			NNNNCCCCCTACTAAAAATCGCAAACAACGCACTAATTGACTTACC-GCCCCCTCCAACATCTCAGCCTGATGAAACTTTGGTTCCCTTCTAGGACTATGCCTCATCACCCAAATCCTCACCGGCCTCTTCCTAGCCATACACTACACCTCTGACATTTCCATAGCATTCTCATCCATCACCCACATCTGCCGAGATGTAAACTATGGCTGATTAATTCGAAACATTCACGCCAACGGCGCATCCATATTCTTCATCTGCATTTACCTCCACATCGGACGAGGCCTTTATTACGGCTCATACCTCTACAAAGAGACATGAAACATTGGAGTTGTTTTACTCCTTCTAACAATAATAACCGCCTTCGTAGGTTATGTTTTACCCTGAGGCCAAATATCATTCTGAGGTGCAACCGTAATTACCAACCTTCTTTCCGCAATCCCATACATTGGCAACACCCTAGTACAGTGAATCTGAGGGGGCTTTTCAGTAGACAACGCCACTCTAGCCCGATTCTTTGCCTTCCACTTTCTCTTCCCCTTTGTCATCGCAGCCATAACCCTAGTACACCTCCTGTTCTTACACGAAACCGGATCTAACAACCCAGCCGGTTTAAACTCAGACATAGATAAAATCCCCTTCCACCCATATTACTCATACAAAGACCTTTTAGGTTTTACCCTAATACTTATTGCATTAACCTCTCTCGCACTATTTTCACCCAACCTTCTAGGAGACCCAGACAATTTTACCCCAGCCAACCCCCTAGTAACCCCACCACATATCAAACCAGAATGATATTTCCTCTTTGCTTACGCAATCCTTCGCTCTATTCCAAACAAACTTGGAGGGGTCCTCGCCCTCTTAGCCTCAATCTTGGTTCTAATACTAGTACCAATTCTTCATACCTCTAAACAACGAAGCCTCACATTCCGACCCATTTCACAGCTATTATTTTGATCCCTCGTTGCAGACGTAATTATCCTTACTTGAATCGGAGGAATGCCCGTCGAACACCCCTTCATCATTATCGGCCAAGTCGCATCTTTAATCTATTTCTTGCTTTTCCTCATCATCATGCCCCTTGCAGGTTGAGCAGAAAACAACATTCTTAAAAAATGCAATGATAGCTCAGCACCAGAGCGCCGNNNNNNNNNNNNNNNNNNNNNNNNNNNNNNNNNNNNNNNNNNNNNNNNNNNNNNNNNNNNNNNNNNCCTTGGC
		</sequence>
		<sequence>
			<taxon idref="M. brichardi (AMNH681)"/>
			NNNNCCCCCTACTAAAAATCGCAAACAACGCACTAATTGACTTACCCGCCCCCTCCAACATCTCAGCCTGATGAAACTTTGGTTCCCTTCTAGGACTATGCCTCATCACCCAAATCCTCACCGGCCTCTTCCTAGCCATACACTACACCTCTGACATTTCCATAGCATTCTCATCCATCACCCACATCTGCCGAGATGTAAACTATGGCTGATTAATTCGAAACATTCACGCCAACGGCGCATCCATATTCTTCATCTGCATTTACCTCCACATCGGACGAGGCCTTTATTACGGCTCATACCTCTACAAAGAGACATGAAACATTGGAGTTGTTTTACTCCTTCTAACAATAATAACCGCCTTCGTAGGTTATGTTTTACCCTGAGGCCAAATATCATTCTGAGGTGCAACCGTAATTACCAACCTTCTTTCCGCAATCCCATACATTGGCAACACCCTAGTACAGTGAATCTGAGGGGGCTTTTCAGTAGACAACGCCACTCTAGCCCGATTCTTTGCCTTCCACTTTCTCTTCCCCTTTGTCATCGCAGCCATAACCCTAGTACACCTCCTGTTCTTACACGAAACCGGATCTAACAACCCAGCCGGTTTAAACTCAGACATAGATAAAATCCCCTTCCACCCATATTACTCATACAAAGACCTTTTAGGTTTTACCCTAATACTCATTGCATTAACCTCTCTCGCACTATTTTCACCCAACCTTCTAGGAGACCCAGATAATTTTACCCCAGCCAATCCCCTAGTAACCCCACCACATATCAAACCAGAATGATATTTCCTCTTTGCTTACGCAATCCTTCGCTCTATTCCGAACAAACTTGGAGGAGTCCTCGCCCTCTTAGCCTCAATCTTGGTTCTAATACTAGTACCAATTCTTCACACCTCTAAACAACGAAGCCTCACATTCCGACCCATTTCACAGCTATTATTTTGATCCCTCGTTGCAGACGTAATTATCCTTACTTGAATCGGAGGAATGCCCGTCGAACACCCCTTCATCATTATCGGCCAAGTCGCATCTTTAATCTATTTCTTGCTTTTCCTCATCATCATGCCCCTTGCAGGTTGAGCAGAAAACAACATTCTTAAAAAATGCAATGATAGCTCAGCNNNNNNNNNNNNNNNNNNNNNNNNNNNNNNNNNNNNNNNNNNNNNNNNNNNNNNNNNNNNNNNNNNNTTGGCCTCTTTCCTTGGC
		</sequence>
		<sequence>
			<taxon idref="M. brichardi (AMNH682)"/>
			NNNNCCCCCTACTAAAAATCGCAAACAACGCACTAATTGACTTACCCGCCCCCTCCAACATCTCAGCCTGATGAAACTTTGGTTCCCTTCTAGGACTATGCCTCATCACCCAAATCCTCACCGGCCTCTTCCTAGCCATACACTACACCTCTGACATTTCCATAGCATTCTCATCCATCACCCACATCTGCCGAGATGTAAACTATGGCTGATTAATTCGAAACATTCACGCCAACGGCGCATCCATATTCTTCATCTGCATTTACCTCCACATCGGACGAGGCCTTTATTACGGCTCATACCTCTACAAAGAGACATGAAACATTGGAGTTGTTTTACTCCTTCTAACAATAATAACCGCCTTCGTAGGTTATGTTTTACCCTGAGGCCAAATATCATTCTGAGGTGCAACCGTAATTACCAACCTTCTTTCCGCAATCCCATACATTGGCAACACCCTAGTACAGTGAATCTGAGGGGGCTTTTCAGTAGACAACGCCACTCTAGCCCGATTCTTTGCCTTCCACTTTCTCTTCCCCTTTGTCATCGCAGCCATAACCCTAGTACACCTCCTGTTCTTACACGAAACCGGATCTAACAACCCAGCCGGTTTAAACTCAGACATAGATAAAATCCCCTTCCACCCATATTACTCATACAAAGACCTTTTAGGTTTTACCCTAATACTTATTGCATTAACCTCTCTCGCACTATTTTCACCCAACCTTCTAGGAGACCCAGACAATTTTACCCCAGCCAACCCCCTAGTAACCCCACCACATATCAAACCAGAATGATATTTCCTCTTTGCTTACGCAATCCTTCGCTCTATTCCGAACAAACTTGGAGGAGTCCTCGCCCTCTTAGCCTCAATCTTGGTTCTAATACTAGTACCAATTCTTCATACCTCTAAACAACGAAGCCTCACATTCCGACCCATTTCACAGCTATTATTTTGATCCCTCGTTGCAGACGTAATTATCCTTACTTGAATCGGAGGAATGCCCGTCGAACACCCCTTCATCATTATCGGCCAAGTCGCATCTTTAATCTATTTCTTGCTTTTCCTCATCATCATGCCCCTTGCAGGTTGAGCAGAAAACAACATTCTTAAAAAATGCAATGATAGCTCAGCACCAGAGCGCCGNNNNNNNNNNNNNNNNNNNNNNNNNNNNNNNNNNNNNNNNNNNNNNNNNNNNNNNTTGGCCTCTTTCCTTGGC
		</sequence>
		<sequence>
			<taxon idref="M. brichardi (AMNH683)"/>
			NNNACCCCCTACTAAAAATCGCAAACAACGCACTAATTGACTTACCCGCCCCCTCCAACATCTCAGCCTGATGAAACTTTGGTTCCCTTCTAGGACTATGCCTCATCACCCAAATCCTCACCGGCCTCTTCCTAGCCATACACTACACCTCTGACATTTCCATAGCATTCTCATCCATCACCCACATCTGCCGAGATGTAAACTATGGCTGATTAATTCGAAACATTCACGCTAACGGCGCATCCATATTCTTCATCTGCATTTACCTCCACATCGGACGAGGCCTTTATTACGGCTCATACCTCTACAAAGAGACATGAAACATTGGAGTTGTTTTACTCCTTCTAACAATAATAACCGCCTTCGTAGGTTATGTTTTACCCTGAGGCCAAATATCATTCTGAGGTGCAACCGTAATTACCAACCTTCTTTCCGCAATTCCATACATTGGCAACACCCTAGTACAGTGAATCTGAGGGGGCTTTTCAGTAGACAACGCCACTCTAGCCCGATTCTTTGCCTTCCACTTTCTCTTCCCCTTTGTCATCGCAGCCATAACCCTAGTACACCTCCTGTTCTTACACGAAACCGGATCTAACAACCCAGCCGGTTTAAACTCAGACATAGATAAAATCCCCTTCCACCCATATTACTCATACAAAGACCTTTTAGGTTTTACCCTAATACTTATTGCATTAACCTCTCTCGCACTATTTTCCCCCAACCTTCTAGGAGACCCAGACAATTTTACCCCAGCCAACCCCCTAGTAACCCCACCACATATCAAACCAGAATGATATTTCCTCTTTGCTTACGCAATCCTTCGCTCTATTCCGAACAAACTTGGAGGAGTCCTCGCCCTCTTAGCCTCAATCTTGGTTCTAATACTAGTACCAATTCTTCACACCTCTAAACAACGAAGCCTCACATTCCGACCCATTTCACAGCTATTATTTTGATCCCTCGTTGCAGACGTAATTATCCTTACTTGAATCGGAGGAATGCCCGTCGAACACCCCTTCATCATTATCGGCCAAGTCGCATCTTTAATCTATTTCTTGCTTTTCCTCATCATCATGCCCCTTGCAGGTTGAGCAGAAAACAACATTCTTAAAAAATGCAATGATAGCTCAGCACCAGAGCGCCGNNNNNNNNNNNNNNNNNNNNNNNNNNNNNNNNNNNNNNNNNNNNNNNNNNNNNNNTTGGCCTCTTTCCTTGGC
		</sequence>
		<sequence>
			<taxon idref="M. brichardi (AMNH684)"/>
			CACACCCCCTACTAAAAATCGCAAACAACGCACTAATTGACTTACCCGCCCCCTCCAACATCTCAGCCTGATGAAACTTTGGTTCCCTTCTAGGACTATGCCTCATCACCCAAATCCTCACCGGCCTCTTCCTAGCCATACACTACACCTCTGACATTTCCATAGCATTCTCATCCATCACCCACATCTGCCGAGATGTAAACTATGGCTGATTAATTCGAAACATTCACGCTAACGGCGCATCCATATTCTTCATCTGCATTTACCTCCACATCGGACGAGGCCTTTATTACGGCTCATACCTCTACAAAGAGACATGAAACATTGGAGTTGTTTTACTCCTTCTAACAATAATAACCGCCTTCGTAGGTTATGTTTTACCCTGAGGCCAAATATCATTCTGAGGTGCAACCGTAATTACCAACCTTCTTTCCGCAATTCCATACATTGGCAACACCCTAGTACAGTGAATCTGAGGGGGCTTTTCAGTAGACAACGCCACTCTAGCCCGATTCTTTGCCTTCCACTTTCTCTTCCCCTTTGTCATCGCAGCCATAACCCTAGTACACCTCCTGTTCTTACACGAAACCGGATCTAACAACCCAGCCGGTTTAAACTCAGACATAGATAAAATCCCCTTCCACCCATATTACTCATACAAAGACCTTTTAGGTTTTACCCTAATACTTATTGCATTAACCTCTCTCGCACTATTTTCCCCCAACCTTCTAGGAGACCCAGACAATTTTACCCCAGCCAACCCCCTAGTAACCCCACCACATATCAAACCAGAATGATATTTCCTCTTTGCTTACGCAATCCTTCGCTCTATTCCGAACAAACTTGGAGGAGTCCTCGCCCTCTTAGCCTCAATCTTGGTTCTAATACTAGTACCAATTCTTCACACCTCTAAACAACGAAGCCTCACATTCCGACCCATTTCACAGCTATTATTTTGATCCCTCGTTGCAGACGTAATTATCCTTACTTGAATCGGAGGAATGCCCGTCGAACACCCCTTCATCATTATCGGCCAAGTCGCATCTTTAATCTATTTCTTGCTTTTCCTCATCATCATGCCCCNNNNNNNNNNNNNNNNNNNNNNNNNNNNNNNNNNNNNNNNNNNNNNNNNNNNNNNNNNNNNNNNNNNNNNNNNNNNNNNNNNNNNNNNNNNNNNNNNNNNNNNNNNNNNNNNNNNNNNNNTTGGCCTCTTCCTTGGC
		</sequence>
		<sequence>
			<taxon idref="M. brichardi (AMNH685)"/>
			????????????????????????????????????????????????????????????????????????????????????????????????????????????????????????????????????????????????????????????????????????????????????????????????????????????????????????????????????????????????????????????????????????????????????????????????????????????????????????????????????????????????????????????????????????????????????????????????????????????????????????????????????????????????????????????????????????????????????????????????????????????????????????????????????????????????????????????????????????????????????????????????????????????????????????????????????????????????????????????????????????????????????????????????????????????????????????????????????????????????????????????????????????????????????????????????????????????????????????????????????????????????????????????????????????????????????????????????????????????????????????????????????????????????????????????????????????????????????????????????????????????????????????????????????????????????????????????????????????????????????????????????????????????????????????????????????????????????????????????????????????????????????????????????????????????????????????????????????????????????????????????????????
		</sequence>
		<sequence>
			<taxon idref="M. brichardi (AMNH775)"/>
			NNCACCCCCTACTAAAAATCTCAAACAACGCACTAATTGACTTACCCGCCCCCTCCAACATCTCAGCCTGATGAAACTTTGGTTCCCTTCTAGGACTATGCCTCATCACCCAAATCCTCACCGGCCTCTTCCTAGCCATACACTACACCTCTGACATTTCCATAGCATTCTCATCCATCACCCACATCTGCCGAGATGTAAACTATGGCTGATTAATTCGAAACATTCACGCCAACGGCGCATCCATATTCTTCATCTGCATTTACCTCCACATCGGACGAGGCCTTTATTACGGCTCATACCTCTACAAAGAGACATGAAACATTGGAGTTGTTTTACTCCTTCTAACAATAATAACCGCCTTCGTAGGTTATGTTTTACCCTGAGGCCAAATATCATTCTGAGGTGCAACCGTAATTACCAACCTTCTTTCCGCAATTCCATACATTGGCAACACCCTAGTACAGTGAATCTGAGGGGGCTTTTCAGTAGACAACGCCACTCTAGCCCGATTCTTTGCCTTCCACTTTCTCTTCCCCTTTGTCATCGCAGCCATAACCCTAGTACACCTCCTGTTCTTACACGAAACCGGATCTAACAACCCAGCCGGTTTAAACTCAGACATAGATAAAATCCCCTTCCACCCATATTACTCATACAAAGACCTTTTAGGTTTTACCCTAATACTTATTGCATTAACCTCTCTCGCACTATTTTCCCCCAACCTTCTAGGAGACCCAGACAATTTTACCCCAGCCAACCCCCTAGTAACCCCACCACATATCAAACCAGAATGATATTTCCTCTTTGCTTACGCAATCCTTCGCTCTATTCCGAACAAACTTGGAGGAGTCCTCGCCCTCTTAGCCTCAATCTTGGTTCTAATACTAGTACCAATTCTTCACACCTCTAAACAACGAAGCCTCACATTCCGACCCATTTCACAGCTATTATTTTGATCCCTCGTTGCAGACGTAATTATCCTTACTTGAATCGGAGGAATGCCCGTCGAACACCCCTTCATCATTATCGGCCAAGTCGCATCTTTAATCTATTTCTTGCTTTTCCTCATCATCATGCCCCTTGCAGGTTGAGCAGAAAACAACATTCTTAAAAAATGCAATGATAGCTCAGCACCAGAGNNNNNNNNNNNNNNNNNNNNNNNNNNNNNNNNNNNNNNNNNNNNNNNNNNNNNNNNNNNNNNNNNNNNNNNNNNNNNN
		</sequence>
		<sequence>
			<taxon idref="M. brichardi (AMNH776)"/>
			NNNNNNCCCTACTAAAATCTACAAACAACGCACTAATTGACTTACCCGCCCCCTCCAACATCTCAGCCTGATGAAACTTTGGTTCCCTTCTAGGACTATGCCTCATCACCCAAATCCTCACCGGCCTCTTCCTAGCCATACACTACACCTCTGACATTTCCATAGCATTCTCATCCATCACCCACATCTGCCGAGATGTAAACTATGGCTGATTAATTCGAAACATTCACGCCAACGGCGCATCCATATTCTTCATCTGCATTTACCTCCACATCGGACGAGGCCTTTATTACGGCTCATACCTCTACAAAGAGACATGAAACATTGGAGTTGTTTTACTCCTTCTAACAATAATAACCGCCTTCGTAGGTTATGTTTTACCCTGAGGCCAAATATCATTCTGAGGTGCAACCGTAATTACCAACCTTCTTTCCGCAATCCCATACATTGGCAACACCCTAGTACAGTGAATCTGAGGGGGCTTTTCAGTAGACAACGCCACTCTAGCCCGATTCTTTGCCTTCCACTTTCTCTTCCCCTTTGTCATCGCAGCCATAACCCTAGTACACCTCCTGTTCTTACACGAAACCGGATCTAACAACCCAGCCGGTTTAAACTCAGACATAGATAAAATCCCCTTCCACCCATATTACTCATACAAAGACCTTTTAGGTTTTACCCTAATACTCATTGCATTAACCTCTCTCGCACTATTTTCACCCAACCTTCTAGGAGACCCAGATAATTTTACCCCAGCCAATCCCCTAGTAACCCCACCACATATCAAACCAGAATGATATTTCCTCTTTGCTTACGCAATCCTTCGCTCTATTCCGAACAAACTTGGAGGAGTCCTCGCCCTCTTAGCCTCAATCTTGGTTCTAATACTAGTACCAATTCTTCACACCTCTAAACAACGAAGCCTCACATTCCGACCCATTTCACAGCTATTATTTTGATCCCTCGTTGCAGACGTAATTATCCTTACTTGAATCGGAGGAATGCCCGTCGAACACCCCTTCATCATTATCGGCCAAGTCGCATCTTTAATCTATTTCTTGCTTTTCCTCATCATCATGCCCCTTGCAGGTTGAGCAGAAAACAACATTNNNNNNNNNNNNNNNNNNNNNNNNNNNNNNNNNNNNNNNNNNNNNNNNNNNNNNNNNNNNNNNNNNNNNNNNNNNNNNNNNNNNNNNNNNNNNNNNNNNNNNNNNNTTGGC
		</sequence>
		<sequence>
			<taxon idref="M. brichardi (AMNH777)"/>
			NNNNNNNNNNNNNNNNNNNNNNNNNNNNNNNNNNNNNNNNNNNNNNNNNNNNNNNNNACATCTCAGCCTGATGAAACTTTGGTTCCCTTCTAGGACTATGCCTCATCACCCAAATCCTCACCGGCCTCTTCCTAGCCATACACTACACCTCTGACATTTCCATAGCATTCTCATCCATCACCCACATCTGCCGAGATGTAAACTATGGCTGATTAATTCGAAACATTCACGCCAACGGCGCATCCATATTCTTCATCTGCATTTACCTCCACATCGGACGAGGCCTTTATTACGGCTCATACCTCTACAAAGAGACATGAAACATTGGAGTTGTTTTACTCCTTCTAACAATAATAACCGCCTTCGTAGGTTATGTTTTACCCTGAGGCCAAATATCATTCTGAGGTGCAACCGTAATTACCAACCTTCTTTCCGCAATCCCATACATTGGCAACACCCTAGTACAGTGAATCTGAGGGGGCTTTTCAGTAGACAACGCCACTCTAGCCCGATTCTTTGCCTTCCACTTTCTCTTCCCCTTTGTCATCGCAGCCATAACCCTAGTACACCTCCTGTTCTTACACGAAACCGGATCTAACAACCCAGCCGGTTTAAACTCAGACATAGATAAAATCCCCTTCCACCCATATTACTCATACAAAGACCTTTTAGGTTTTACCCTAATACTTATTGCATTAACCTCTCTCGCACTATTTTCCCCCAACCTTCTAGGAGACCCAGACAATTTTACCCCAGCCAACCCCCTAGTAACCCCACCACATATCAAACCAGAATGATATTTCCTCTTTGCTTACGCAATCCTTCGCTCTATTCCGAACAAACTTGGAGGAGTCCTCGCCCTCTTAGCCTCAATCTTGGTTCTAATACTAGTACCAATTCTTCACACCTCTAAACAACGAAGCCTCACATTCCGACCCATTTCACAGCTATTATTTTGATCCCTCGTTGCAGACGTAATTATCCTTACTTGAATCGGAGGAATGCCCGTCGAACACCCCTTCATCATTATCGGCCAAGTCGCATCTTTAATCTATTTCTTGCTTTTCCTCATCATCATGCCCCTTGCAGGTTGAGCAGAAAACNNNNNNNNNNNNNNNNNNNNNNNNNNNNNNNNNNNNNNNNNNNNNNNNNNNNNNNNNNNNNNNNNNNNNNNNNNNNNNNNNNNNNNNNNNNNNNNNNNNNNNNNNNNNNNCCTTGGC
		</sequence>
		<sequence>
			<taxon idref="M. brichardi (AMNH778)"/>
			CACACCCCCTACTAAAAATCGAAAACAACGCACTAATTGACTTACCCGCCCCCTCCAACATCTCAGCCTGATGAAACTTTGGTTCCCTTCTAGGACTATGCCTCATCACCCAAATCCTCACCGGCCTCTTCCTAGCCATACACTACACCTCTGACATTTCCATAGCATTCTCATCCATCACCCACATCTGCCGAGATGTAAACTATGGCTGATTAATTCGAAACATTCACGCTAACGGCGCATCCATATTCTTCATCTGCATTTACCTCCACATCGGACGAGGCCTTTATTACGGCTCATACCTCTACAAAGAGACATGAAACATTGGAGTTGTTTTACTCCTTCTAACAATAATAACCGCCTTCGTAGGTTATGTTTTACCCTGAGGCCAAATATCATTCTGAGGTGCAACCGTAATTACCAACCTTCTTTCCGCAATTCCATACATTGGCAACACCCTAGTACAGTGAATCTGAGGGGGCTTTTCAGTAGACAACGCCACTCTAGCCCGATTCTTTGCCTTCCACTTTCTCTTCCCCTTTGTCATCGCAGCCATAACCCTAGTACACCTCCTGTTCTTACACGAAACCGGATCTAACAACCCAGCCGGTTTAAACTCAGACATAGATAAAATCCCCTTCCACCCATATTACTCATACAAAGACCTTTTAGGTTTTACCCTAATACTTATTGCATTAACCTCTCTCGCACTATTTTCCCCCAACCTTCTAGGAGACCCAGACAATTTTACCCCAGCCAACCCCCTAGTAACCCCACCACATATCAAACCAGAATGATATTTCCTCTTTGCTTACGCAATCCTTCGCTCTATTCCGAACAAACTTGGAGGAGTCCTCGCCCTCTTAGCCTCAATCTTGGTTCTAATACTAGTACCAATTCTTCACACCTCTAAACAACGAAGCCTCACATTCCGACCCATTTCACAGCTATTATTTTGATCCCTCGTTGCAGACGTAATTATCCTTACTTGAATCGGAGGAATGCCCGTCGAACACCCCTTCATCATTATCGGCCAAGTCGCATCTTTAATCTATTTCTTGCTTTTCCTCATCATCAAGCACCCTGCAGGTTGAGCAGAAAACAACAGTGTTAAAAAATGCAATT-TAGCTCAGCNNNNNNNNNNNNNNNNNNNNNNNNNNNNNNNNNNNNNNNNNNNNNNNNNNNNNNNNNNNNNNNNNNNNNNNNNNNNNNCCTTGGC
		</sequence>
		<sequence>
			<taxon idref="M. brichardi (AMNH779)"/>
			CACACCCCCTACTAAAAATCTCAAACAACGCACTAATTGACTTACCCGCCCCCTCCAACATCTCAGCCTGATGAAACTTTGGTTCCCTTCTAGGACTATGCCTCATCACCCAAATCCTCACCGGCCTCTTCCTAGCCATACACTACACCTCTGACATTTCCATAGCATTCTCATCCATCACCCACATCTGCCGAGATGTAAACTATGGCTGATTAATTCGAAACATTCACGCCAACGGCGCATCCATATTCTTCATCTGCATTTACCTCCACATCGGACGAGGCCTTTATTACGGCTCATACCTCTACAAAGAGACATGAAACATTGGAGTTGTTTTACTCCTTCTAACAATAATAACCGCCTTCGTAGGTTATGTTTTACCCTGAGGCCAAATATCATTCTGAGGTGCAACCGTAATTACCAACCTTCTTTCCGCAATCCCATACATTGGCAACACCCTAGTACAGTGAATCTGAGGGGGCTTTTCAGTAGACAACGCCACTCTAGCCCGATTCTTTGCCTTCCACTTTCTCTTCCCCTTTGTCATCGCAGCCATAACCCTAGTACACCTCCTGTTCTTACACGAAACCGGATCTAACAACCCAGCCGGTTTAAACTCAGACATAGATAAAATCCCCTTCCACCCATATTACTCATACAAAGACCTTTTAGGTTTTACCCTAATACTTATTGCATTAACCTCTCTCGCACTATTTTCCCCCAACCTTCTAGGAGACCCAGACAATTTTACCCCAGCCAACCCCCTAGTAACCCCACCACATATCAAACCAGAATGATATTTCCTCTTTGCTTACGCAATCCTTCGCTCTATTCCGAACAAACTTGGAGGAGTCCTCGCCCTCTTAGCCTCAATCTTGGTTCTAATACTAGTACCAATTCTTCACACCTCTAAACAACGAAGCCTCACATTCCGACCCATTTCACAGCTATTATTTTGATCCCTCGTTGCAGACGTAATTATCCTTACTTGAATCGGAGGAATGCCCGTCGAACACCCCTTCATCATTATCGGCCAAGTCGCATCTTTAATCTATTTCTTGCTTTTCCTCATCATCATGCCCCTTGCAGGTTGAGCAGAAAACAACATTCTTAAAAAATGCAATGATAGCTCAGCACCAGAGCGCCGNNNNNNNNNNNNNNNNNNNNNNNNNNNNNNNNNNNNNNNNNNNNNNNNNNNNNNNNTTGGCCTYTTCCTTGGC
		</sequence>
		<sequence>
			<taxon idref="M. brichardi (AMNH780)"/>
			CACACCCCCTACTAAAAATCGCAAACAACGCACTAATTGACTTACCCGCCCCCTCCAACATCTCAGCCTGATGAAACTTTGGTTCCCTTCTAGGACTATGCCTCATCACCCAAATCCTCACCGGCCTCTTCCTAGCCATACACTACACCTCTGACATTTCCATAGCATTCTCATCCATCACCCACATCTGCCGAGATGTAAACTATGGCTGATTAATTCGAAACATTCACGCCAACGGCGCATCCATATTCTTCATCTGCATTTACCTCCACATCGGACGAGGCCTTTATTACGGCTCATACCTCTACAAAGAGACATGAAACATTGGAGTTGTTTTACTCCTTCTAACAATAATAACCGCCTTCGTAGGTTATGTTTTACCCTGAGGCCAAATATCATTCTGAGGTGCAACCGTAATTACCAACCTTCTTTCCGCAATCCCATACATTGGCAACACCCTAGTACAGTGAATCTGAGGGGGCTTTTCAGTAGACAACGCCACTCTAGCCCGATTCTTTGCCTTCCACTTTCTCTTCCCCTTTGTCATCGCAGCCATAACCCTAGTACACCTCCTGTTCTTACACGAAACCGGATCTAACAACCCAGCCGGTTTAAACTCAGACATAGATAAAATCCCCTTCCACCCATATTACTCATACAAAGACCTTTTAGGTTTTACCCTAATACTTATTGCATTAACCTCTCTCGCACTATTTTCCCCCAACCTTCTAGGAGACCCAGACAATTTTACCCCAGCCAACCCCCTAGTAACCCCACCACATATCAAACCAGAATGATATTTCCTCTTTGCTTACGCAATCCTTCGCTCTATTCCGAACAAACTTGGAGGAGTCCTCGCCCTCTTAGCCTCAATCTTGGTTCTAATACTAGTACCAATTCTTCACACCTCTAAACAACGAAGCCTCACATTCCGACCCATTTCACAGCTATTATTTTGATCCCTCGTTGCAGACGTAATTATCCTTACTTGAATCGGAGGAATGCCCGTCGAACACCCCTTCATCATTATCGGCCAAGTCGCATCTTTAATCTATTTCTTGCTTTTCCTCATCATCATGCCCCTTGCAGGTTGAGCAGAAAACAACATTCTTAAAAAATGCAATGATAGCTCAGCACCAGAGCGCCGNNNNNNNNNNNNNNNNNNNNNNNNNNNNNNNNNNNNNNNNNNNNNNNNNNNNNNNNNNNNNNNNNNNNNTGGC
		</sequence>
		<sequence>
			<taxon idref="M. brichardi (AMNH858)"/>
			NACACCCCCTACTAAAAATCGCAAACAACGCACTAATTGACTTACCCGCCCCCTCCAACATCTCAGCCTGATGAAACTTTGGTTCCCTTCTAGGACTATGCCTCATCACCCAAATCCTCACCGGCCTCTTCCTAGCCATACACTACACCTCTGACATTTCCATAGCATTCTCATCCATCACCCACATCTGCCGAGATGTAAACTATGGCTGATTAATTCGAAACATTCACGCCAACGGCGCATCCATATTCTTCATCTGCATTTACCTCCACATCGGACGAGGCCTTTATTACGGCTCATACCTCTACAAAGAGACATGAAACATTGGAGTTGTTTTACTCCTTCTAACAATAATAACCGCCTTCGTAGGTTATGTTTTACCCTGAGGCCAAATATCATTCTGAGGTGCAACCGTAATTACCAACCTTCTTTCCGCAATCCCATACATTGGCAACACCCTAGTACAGTGAATCTGAGGGGGCTTTTCAGTAGACAACGCCACTCTAGCCCGATTCTTTGCCTTCCACTTTCTCTTCCCCTTTGTCATCGCAGCCATAACCCTAGTACACCTCCTGTTCTTACACGAAACCGGATCTAACAACCCAGCCGGTTTAAACTCAGACATAGATAAAATCCCCTTCCACCCATATTACTCATACAAAGACCTTTTAGGTTTTACCCTAATACTTATTGCATTAACCTCTCTCGCACTATTTTCACCCAACCTTCTAGGAGACCCAGACAATTTTACCCCAGCCAACCCCCTAGTAACCCCACCACATATTAAACCAGAATGATATTTCCTCTTTGCTTACGCAATCCTTCGCTCTATTCCGAACAAACTTGGAGGAGTCCTCGCCCTCTTAGCCTCAATCTTGGTTCTAATACTAGTACCAATTCTTCATACCTCTAAACAACGAAGCCTCACATTCCGACCCATTTCACAGCTATTATTTTGATCCCTCGTTGCAGACGTAATTATCCTTACTTGAATCGGAGGAATGCCCGTCGAACACCCCTTCATCATTATCGGCCAAGTCGCATCTTTAATCTATTTCTTGCTTTTCCTCATCATCATGCCCCTTGCAGGTTGAGCAGAAAACAACATTCTTAAAAAATGCAATGATAGCTCAGCACCANNNNNNNNNNNNNNNNNNNNNNNNNNNNNNNNNNNNNNNNNNNNNNNNNNNNNNNNNNNNNNNNNNNNNNNNNNNNNTGGC
		</sequence>
		<sequence>
			<taxon idref="M. brichardi (AMNH859)"/>
			NNNNCCCCCTACTAAAAATCGCAAACAACGCACTAATTGACTTACCCGCCCCCTCCAACATCTCAGCCTGATGAAACTTTGGTTCCCTTCTAGGACTATGCCTCATCACCCAAATCCTCACCGGCCTCTTCCTAGCCATACACTACACCTCTGACATTTCCATAGCATTCTCATCCATCACCCACATCTGCCGAGATGTAAACTATGGCTGATTAATTCGAAACATTCACGCCAACGGCGCATCCATATTCTTCATCTGCATTTACCTCCACATCGGACGAGGCCTTTATTACGGCTCATACCTCTACAAAGAGACATGAAACATTGGAGTTGTTTTACTCCTTCTAACAATAATAACCGCCTTCGTAGGTTATGTTTTACCCTGAGGCCAAATATCATTCTGAGGTGCAACCGTAATTACCAACCTTCTTTCCGCAATCCCATACATTGGCAACACCCTAGTACAGTGAATCTGAGGGGGCTTTTCAGTAGACAACGCCACTCTAGCCCGATTCTTTGCCTTCCACTTTCTCTTCCCCTTTGTCATCGCAGCCATAACCCTAGTACACCTCCTGTTCTTACACGAAACCGGATCTAACAACCCAGCCGGTTTAAACTCAGACATAGATAAAATCCCCTTCCACCCATATTACTCATACAAAGACCTTTTAGGTTTTACCCTAATACTTATTGCATTAACCTCTCTCGCACTATTTTCCCCCAACCTTCTAGGAGACCCAGACAATTTTACCCCAGCCAACCCCCTAGTAACCCCACCACATATCAAACCAGAATGATATTTCCTCTTTGCTTACGCAATCCTTCGCTCTATTCCGAACAAACTTGGAGGAGTCCTCGCCCTCTTAGCCTCAATCTTGGTTCTAATACTAGTACCAATTCTTCACACCTCTAAACAACGAAGCCTCACATTCCGACCCATTTCACAGCTATTATTTTGATCCCTCGTTGCAGACGTAATTATCCTTACTTGAATCGGAGGAATGCCCGTCGAACACCCCTTCATCATTATCGGCCAAGTCGCATCTTTAATCTATTTCTTGCTTTTCCTCATCATCATGCCCCTTGCAGGTTGAGCAGAAAACAACATTCTTAAAAAATGCAATGATAGCTCAGCACCAGAGCGCCGNNNNNNNNNNNNNNNNNNNNNNNNNNNNNNNNNNNNNNNNNNNNNNNNNNNNNNNNNNNNNNNNNNNNNNNNN
		</sequence>
		<sequence>
			<taxon idref="M. brichardi (AMNH860)"/>
			CACACCCCCTACTAAAAATCGCAAACAACGCACTAATTGACTTACCCGCCCCCTCCAACATCTCAGCCTGATGAAACTTTGGTTCCCTTCTAGGACTATGCCTCATCACCCAAATCCTCACCGGCCTCTTCCTAGCCATACACTACACCTCTGACATTTCCATAGCATTCTCATCCATCACCCACATCTGCCGAGATGTAAACTATGGCTGATTAATTCGAAACATTCACGCCAACGGCGCATCCATATTCTTCATCTGCATTTACCTCCACATCGGACGAGGCCTTTATTACGGCTCATACCTCTACAAAGAGACATGAAACATTGGAGTTGTTTTACTCCTTCTAACAATAATAACCGCCTTCGTAGGTTATGTTTTACCCTGAGGCCAAATATCATTCTGAGGTGCAACCGTAATTACCAACCTTCTTTCCGCAATCCCATACATTGGCAACACCCTAGTACAGTGAATCTGAGGGGGCTTTTCAGTAGACAACGCCACTCTAGCCCGATTCTTTGCCTTCCACTTTCTCTTCCCCTTTGTCATCGCAGCCATAACCCTAGTACACCTCCTGTTCTTACACGAAACCGGATCTAACAACCCAGCCGGTTTAAACTCAGACATAGATAAAATCCCCTTCCACCCATATTACTCATACAAAGACCTTTTAGGTTTTACCCTAATACTTATTGCATTAACCTCTCTCGCACTATTTTCACCCAACCTTCTAGGAGACCCAGACAATTTTACCCCAGCCAACCCCCTAGTAACCCCACCACATATCAAACCAGAATGATATTTCCTCTTTGCTTACGCAATCCTTCGCTCTATTCCGAACAAACTTGGAGGAGTCCTCGCCCTCTTAGCCTCAATCTTGGTTCTAATACTAGTACCAATTCTTCATACCTCTAAACAACGAAGCCTCACATTCCGACCCATTTCACAGCTATTATTTTGATCCCTCGTTGCAGACGTAATTATCCTTACTTGAATCGGAGGAATGCCCGTCGAACACCCCTTCATCATTATCGGCCAAGTCGCATCTTTAATCTATTTCTTGCTTTTCCTCATCATCATGCCCCTTGCAGGTTGAGCAGAAAACAACATTCTTAAAAAATGCAATGATAGCTCAGCACCAGAGCGCCGNNNNNNNNNNNNNNNNNNNNNNNNNNNNNNNNNNNNNNNNNNNNNNNNNNNNN????????????????????
		</sequence>
		<sequence>
			<taxon idref="M. brichardi (AMNH861)"/>
			NNNNNNNNNNNNNNNNNATCGCAAACAACGCACTAATTGACTTACCCGCCCCCTCCAACATCTCAGCCTGATGAAACTTTGGTTCCCTTCTAGGACTATGCCTCATCACCCAAATCCTCACCGGCCTCTTCCTAGCCATACACTACACCTCTGACATTTCCATAGCATTCTCATCCATCACCCACATCTGCCGAGATGTAAACTATGGCTGATTAATTCGAAACATTCACGCCAACGGCGCATCCATATTCTTCATCTGCATTTACCTCCACATCGGACGAGGCCTTTATTACGGCTCATACCTCTACAAAGAGACATGAAACATTGGAGTTGTTTTACTCCTTCTAACAATAATAACCGCCTTCGTAGGTTATGTTTTACCCTGAGGCCAAATATCATTCTGAGGTGCAACCGTAATTACCAACCTTCTTTCCGCAATCCCATACATTGGCAACACCCTAGTACAGTGAATCTGAGGGGGCTTTTCAGTAGACAACGCCACTCTAGCCCGATTCTTTGCCTTCCACTTTCTCTTCCCCTTTGTCATCGCAGCCATAACCCTAGTACACCTCCTGTTCTTACACGAAACCGGATCTAACAACCCAGCCGGTTTAAACTCAGACATAGATAAAATCCCCTTCCACCCATATTACTCATACAAAGACCTTTTAGGTTTTACCCTAATACTTATTGCATTAACCTCTCTCGCACTATTTTCACCCAACCTTCTAGGAGACCCAGACAATTTTACCCCAGCCAACCCCCTAGTAACCCCACCACATATCAAACCAGAATGATATTTCCTCTTTGCTTACGCAATCCTTCGCTCTATTCCGAACAAACTTGGAGGAGTCCTCGCCCTCTTAGCCTCAATCTTGGTTCTAATACTAGTACCAATTCTTCATACCTCTAAACAACGAAGCCTCACATTCCGACCCATTTCACAGCTATTATTTTGATCCCTCGTTGCAGACGTAATTATCCTTACTTGAATCGGAGGAATGCCCGTCGAACACCCCTTCATCATTATCGGCCAAGTCGCATCTTTAATCTATTTCTTGCTTTTCCTCATCATCATGCCCCTTGCAGGTTGAGCAGAAAACAACATTCTTAAAAAATGCAATGATAGCTCAGCACCAGANNNNNNNNNNNNNNNNNNNNNNNNNNNNNNNNNNNNNNNNNNNNNNNNNNNNNNNNNNNNNNNNNNNNNNNTCCTTGGC
		</sequence>
		<sequence>
			<taxon idref="M. brichardi (AMNH862)"/>
			NNCACCCCCTACTAAAAATCGCAAACAACGCACTAATTGACTTACCCGCCCCCTCCAACATCTCAGCCTGATGAAACTTTGGTTCCCTTCTAGGACTATGCCTCATCACCCAAATCCTCACCGGCCTCTTCCTAGCCATACACTACACCTCTGACATTTCCATAGCATTCTCATCCATCGCCCACATCTGCCGAGATGTAAACTATGGCTGATTAATTCGAAACATTCACGCCAACGGCGCATCCATATTCTTCATCTGCATTTACCTCCACATCGGACGAGGCCTTTATTACGGCTCATACCTCTACAAAGAGACATGAAACATTGGAGTTGTTTTACTCCTTCTAACAATAATAACCGCCTTCGTAGGTTATGTTTTACCCTGAGGCCAAATATCATTCTGAGGTGCAACCGTAATTACCAACCTTCTTTCCGCAATCCCATACATTGGCAACACCCTAGTACAGTGAATCTGAGGGGGCTTTTCAGTAGACAACGCCACTCTAGCCCGATTCTTTGCCTTCCACTTTCTCTTCCCCTTTGTCATCGCAGCCATAACCCTAGTACACCTCCTGTTCTTACACGAAACCGGATCTAACAACCCAGCCGGTTTAAACTCAGACATAGATAAAATCCCCTTCCACCCATATTACTCATACAAAGACCTTTTAGGTTTTACCCTAATACTTATTGCATTAACCTCTCTCGCACTATTTTCACCCAACCTTCTAGGAGACCCAGATAATTTTACCCCAGCCAACCCCCTAGTAACCCCACCACATATCAAACCAGAATGATATTTCCTCTTTGCTTACGCAATCCTTCGCTCTATTCCGAACAAACTTGGAGGAGTCCTCGCCCTCTTAGCCTCAATCTTGGTTCTAATACTAGTACCAATTCTTCACACCTCTAAACAACGAAGCCTCACATTCCGACCCATTTCACAGCTATTATTTTGATCCCTCGTTGCAGACGTAATTATCCTTACTTGAATCGGAGGAATGCCCGTCGAACACCCCTTCATCATTATCGGCCAAGTCGCATCTTTAATCTATTTCTTGCTTTTCCTCATCATCATGCCCCTTGCAGGTTGAGCAGAAAACAACATTCTTAAAAAATGCAATGATAGCTCAGCACCAGNNNNNNNNNNNNNNNNNNNNNNNNNNNNNNNNNNNNNNNNNNNNNNNNNNNNNNNNNNNNNNNNNNNNNNNNNNNNNNNN
		</sequence>
		<sequence>
			<taxon idref="M. brichardi (AMNH863)"/>
			NNNNCCCCCTACTAAAAATCGCAAACAACGCACTAATTGACTTACCCGCCCCCTCCAACATCTCAGCCTGATGAAACTTTGGTTCCCTTCTAGGACTATGCCTCATCACCCAAATCCTCACCGGCCTCTTCCTAGCCATACACTACACCTCTGACATTTCCATAGCATTCTCATCCATCACCCACATCTGCCGAGATGTAAACTATGGCTGATTAATTCGAAACATTCACGCCAACGGCGCATCCATATTCTTCATCTGCATTTACCTCCACATCGGACGAGGCCTTTATTACGGCTCATACCTCTACAAAGAGACATGAAACATTGGAGTTGTTTTACTCCTTCTAACAATAATAACCGCCTTCGTAGGTTATGTTTTACCCTGAGGCCAAATATCATTCTGAGGTGCAACCGTAATTACCAACCTTCTTTCCGCAATCCCATACATTGGCAACACCCTAGTACAGTGAATCTGAGGGGGCTTTTCAGTAGACAACGCCACTCTAGCCCGATTCTTTGCCTTCCACTTTCTCTTCCCCTTTGTCATCGCAGCCATAACCCTAGTACACCTCCTGTTCTTACACGAAACCGGATCTAACAACCCAGCCGGTTTAAACTCAGACATAGATAAAATCCCCTTCCACCCATATTACTCATACAAAGACCTTTTAGGTTTTACCCTAATACTTATTGCATTAACCTCTCTCGCACTATTTTCACCCAACCTTCTAGGAGACCCAGACAATTTTACCCCAGCCAACCCCCTAGTAACCCCACCACATATCAAACCAGAATGATATTTCCTCTTTGCTTACGCAATCCTTCGCTCTATTCCGAACAAACTTGGAGGAGTCCTCGCCCTCTTAGCCTCAATCTTGGTTCTAATACTAGTACCAATTCTTCATACCTCTAAACAACGAAGCCTCACATTCCGACCCATTTCACAGCTATTATTTTGATCCCTCGTTGCAGACGTAATTATCCTTACTTGAATCGGAGGAATGCCCGTCGAACACCCCTTCATCATTATCGGCCAAGTCGCATCTTTAATCTATTTCTTGCTTTTCCTCATCATCATGCCCCTTGCAGGTTGAGCAGAAAACAACATTCTTAAAAAATGCAATGATAGCTCAGCACCANNNNNNNNNNNNNNNNNNNNNNNNNNNNNNNNNNNNNNNNNNNNNNNNNNNNNNNNNNNNNNNNNNNNNNNNNNNNNNNNN
		</sequence>
		<sequence>
			<taxon idref="M. brichardi (AMNH864)"/>
			NNCACCCCCTACTAAAAATCGCAAACAACGCACTAATTGACTTACCCGCCCCCTCCAACATCTCAGCCTGATGAAACTTTGGTTCCCTTCTAGGACTATGCCTCATCACCCAAATCCTCACCGGCCTCTTCCTAGCCATACACTACACCTCTGACATTTCCATAGCATTCTCATCCATCACCCACATCTGCCGAGATGTAAACTATGGCTGATTAATTCGAAACATTCACGCTAACGGCGCATCCATATTCTTCATCTGCATTTACCTCCACATCGGACGAGGCCTTTATTACGGCTCATACCTCTACAAAGAGACATGAAACATTGGAGTTGTTTTACTCCTTCTAACAATAATAACCGCCTTCGTAGGTTATGTTTTACCCTGAGGCCAAATATCATTCTGAGGTGCAACCGTAATTACCAACCTTCTTTCCGCAATTCCATACATTGGCAACACCCTAGTACAGTGAATCTGAGGGGGCTTTTCAGTAGACAACGCCACTCTAGCCCGATTCTTTGCCTTCCACTTTCTCTTCCCCTTTGTCATCGCAGCCATAACCCTAGTACACCTCCTGTTCTTACACGAAACCGGATCTAACAACCCAGCCGGTTTAAACTCAGACATAGATAAAATCCCCTTCCACCCATATTACTCATACAAAGACCTTTTAGGTTTTACCCTAATACTTATTGCATTAACCTCTCTCGCACTATTTTCCCCCAACCTTCTAGGAGACCCAGACAATTTTACCCCAGCCAACCCCCTAGTAACCCCACCACATATCAAACCAGAATGATATTTCCTCTTTGCTTACGCAATCCTTCGCTCTATTCCGAACAAACTTGGAGGAGTCCTCGCCCTCTTAGCCTCAATCTTGGTTCTAATACTAGTACCAATTCTTCACACCTCTAAACAACGAAGCCTCACATTCCGACCCATTTCACAGCTATTATTTTGATCCCTCGTTGCAGACGTAATTATCCTTACTTGAATCGGAGGAATGCCCGTCGAACACCCCTTCATCATTATCGGCCAAGTCGCATCTTTAATCTATTTCTTGCTTTTCCTCATCATCATGCCCCTTGCAGGTTGAGCAGAAAACAACATTCTTAAAAAATGCAATGATAGCTCAGCACCNNNNNNNNNNNNNNNNNNNNNNNNNNNNNNNNNNNNNNNNNNNNNNNNNNNNNNNNNNNNNNNNNTTGGCCTTTTCCTTGGC
		</sequence>
		<sequence>
			<taxon idref="M. brichardi (AMNH865)"/>
			NACACCCCCTACTAAAAATCGCAAACAACGCACTAATTGACTTACCCGCCCCCTCCAACATCTCAGCCTGATGAAACTTTGGTTCCCTTCTAGGACTATGCCTCATCACCCAAATCCTCACCGGCCTCTTCCTAGCCATACACTACACCTCTGACATTTCCATAGCATTCTCATCCATCACCCACATCTGCCGAGATGTAAACTATGGCTGATTAATTCGAAACATTCACGCCAACGGCGCATCCATATTCTTCATCTGCATTTACCTCCACATCGGACGAGGCCTTTATTACGGCTCATACCTCTACAAAGAGACATGAAACATTGGAGTTGTTTTACTCCTTCTAACAATAATAACCGCCTTCGTAGGTTATGTTTTACCCTGAGGCCAAATATCATTCTGAGGTGCAACCGTAATTACCAACCTCCTTTCCGCAATCCCATACATTGGCAACACCCTAGTACAGTGAATCTGAGGGGGCTTTTCAGTAGACAACGCCACTCTAGCCCGATTCTTTGCCTTCCACTTTCTCTTCCCCTTTGTCATCGCAGCCATAACCCTAGTACACCTCCTGTTCTTACACGAAACCGGATCTAACAACCCAGCCGGTTTAAACTCAGACATAGATAAAATCCCCTTCCACCCATATTACTCATACAAAGACCTTTTAGGTTTTACCCTAATACTTATTGCATTAACCTCTCTCGCACTATTTTCCCCCAACCTTCTAGGAGACCCAGACAATTTTACCCCAGCCAACCCCCTAGTAACCCCACCACATATCAAACCAGAATGATATTTCCTCTTTGCTTACGCAATCCTTCGCTCTATTCCGAACAAACTTGGAGGAGTCCTCGCCCTCTTAGCCTCAATCTTGGTTCTAATACTAGTACCAATTCTTCACACCTCTAAACAACGAAGCCTCACATTCCGACCCATTTCACAGCTATTATTTTGATCCCTCGTTGCAGACGTAATTATCCTTACTTGAATCGGAGGAATGCCCGTCGAACACCCCTTCATCATTATCGGCCAAGTCGCATCTTTAATCTATTTCTTGCTTTTCCTCATCATCATGCCCCTTGCAGGTTGAGCAGAAAACAACATTCTTAAAAAATGCAATGATAGCTCAGCACCAGAGNNNNNNNNNNNNNNNNNNNNNNNNNNNNNNNNNNNNNNNNNNNNNNNNNNNNNNNNNNNNTTGGCCTTTTTTCTTGGC
		</sequence>
		<sequence>
			<taxon idref="M. brichardi (AMNH866)"/>
			NNNNCCCCCTACTAAAAATCGCAAACAACGCACTAATTGACTTACCCGCCCCCTCCAACATCTCAGCCTGATGAAACTTTGGTTCCCTTCTAGGACTATGCCTCATCACCCAAATCCTCACCGGCCTCTTCCTAGCCATACACTACACCTCTGACATTTCCATAGCATTCTCATCCATCACCCACATCTGCCGAGATGTAAACTATGGCTGATTAATTCGAAACATTCACGCCAACGGCGCATCCATATTCTTCATCTGCATTTACCTCCACATCGGACGAGGCCTTTATTACGGCTCATACCTCTACAAAGAGACATGAAACATTGGAGTTGTTTTACTCCTTCTAACAATAATAACCGCCTTCGTAGGTTATGTTTTACCCTGAGGCCAAATATCATTCTGAGGTGCAACCGTAATTACCAACCTTCTTTCCGCAATCCCATACATTGGCAACACCCTAGTACAGTGAATCTGAGGGGGCTTTTCAGTAGACAACGCCACTCTAGCCCGATTCTTTGCCTTCCACTTTCTCTTCCCCTTTGTCATCGCAGCCATAACCCTAGTACACCTCCTGTTCTTACACGAAACCGGATCTAACAACCCAGCCGGTTTAAACTCAGACATAGATAAAATCCCCTTCCACCCATATTACTCATACAAAGACCTTTTAGGTTTTACCCTAATACTTATTGCATTAACCTCTCTCGCACTATTTTCACCCAACCTTCTAGGAGACCCAGACAATTTTACCCCAGCCAACCCCCTAGTAACCCCACCACATATCAAACCAGAATGATATTTCCTCTTTGCTTACGCAATCCTTCGCTCTATTCCGAACAAACTTGGAGGAGTCCTCGCCCTCTTAGCCTCAATCTTGGTTCTAATACTAGTACCAATTCTTCATACCTCTAAACAACGAAGCCTCACATTCCGACCCATTTCACAGCTATTATTTTGATCCCTCGTTGCAGACGTAATTATCCTTACTTGAATCGGAGGAATGCCCGTCGAACACCCCTTCATCATTATCGGCCAAGTCGCATCTTTAATCTATTTCTTGCTTTTCCTCATCATCATGCCCCTTGCAGGTTGAGCAGAAAACAACATTCTTAAAAAATGCAATGATAGCTCAGCACCAGNNNNNNNNNNNNNNNNNNNNNNNNNNNNNNNNNNNNNNNNNNNNNNNNNNNNNNNNNNNNNNNNNNNNNNNNNTCTTGGC
		</sequence>
		<sequence>
			<taxon idref="M. brichardi (AMNH867)"/>
			NNCACCCCCTACTAAAAATCGCAAACAACGCACTAATTGACTTACCCGCCCCCTCCAACATCTCAGCCTGATGAAACTTTGGTTCCCTTCTAGGACTATGCCTCATCACCCAAATCCTCACCGGCCTCTTCCTAGCCATACACTACACCTCTGACATTTCCATAGCATTCTCATCCATCACCCACATCTGCCGAGATGTAAACTATGGCTGATTAATTCGAAACATTCACGCCAACGGCGCATCCATATTCTTCATCTGCATTTACCTCCACATCGGACGGGGCCTTTATTACGGCTCATACCTCTACAAAGAGACATGAAACATTGGAGTTGTTTTACTCCTTCTAACAATAATAACCGCCTTCGTAGGTTATGTTTTACCCTGAGGCCAAATATCATTCTGAGGTGCAACCGTAATTACCAACCTTCTTTCCGCAATCCCATACATTGGCAACACCCTAGTACAGTGAATCTGAGGGGGCTTTTCAGTAGACAACGCCACTCTAGCCCGATTCTTTGCCTTCCACTTTCTCTTCCCCTTTGTCATCGCAGCCATAACCCTAGTACACCTCCTGTTCTTACACGAAACCGGATCTAACAACCCAGCCGGTTTAAACTCAGACATAGATAAAATCCCCTTCCACCCATATTACTCATACAAAGACCTTTTAGGTTTTACCCTAATACTTATTGCATTAACCTCTCTCGCACTATTTTCCCCCAACCTTCTAGGAGACCCAGACAATTTTACCCCAGCCAACCCCCTAGTAACCCCACCACATATCAAACCAGAATGATATTTCCTCTTTGCTTACGCAATCCTTCGCTCTATTCCGAACAAACTTGGAGGAGTCCTCGCCCTCTTAGCCTCAATCTTGGTTCTAATACTAGTACCAATTCTTCACACCTCTAAACAACGAAGCCTCACATTCCGACCCATTTCACAGCTATTATTTTGATCCCTCGTTGCAGACGTAATTATCCTTACTTGAATCGGAGGAATGCCCGTCGAACACCCCTTCATCATTATCGGCCAAGTCGCATCTTTAATCTATTTCTTGCTTTTCCTCATCATCATGCCCCTTGCAGGTTGAGCAGAAAACAACATTCTTAAAAAATGCAATGATAGCTCAGCACCAGNNNNNNNNNNNNNNNNNNNNNNNNNNNNNNNNNNNNNNNNNNNNNNNNNNNNNNNNNNNNNNNNNNNNNNNNNTCTTGGC
		</sequence>
		<sequence>
			<taxon idref="M. brichardi (AMNH868)"/>
			NNCACCCCCTACTAAAAATCGCAAACAACGCACTAATTGACTTACCCGCCCCCTCCAACATCTCAGCCTGATGAAACTTTGGTTCCCTTCTAGGACTATGCCTCATCACCCAAATCCTCACCGGCCTCTTCCTAGCCATACACTACACCTCTGACATTTCCATAGCATTCTCATCCATCACCCACATCTGCCGAGATGTAAACTATGGCTGATTAATTCGAAACATTCACGCCAACGGCGCATCCATATTCTTCATCTGCATTTACCTCCACATCGGACGAGGCCTTTATTACGGCTCATACCTCTACAAAGAGACATGAAACATTGGAGTTGTTTTACTCCTTCTAACAATAATAACCGCCTTCGTAGGTTATGTTTTACCCTGAGGCCAAATATCATTCTGAGGTGCAACCGTAATTACCAACCTTCTTTCCGCAATTCCATACATTGGCAACACCCTAGTACAGTGAATCTGAGGGGGCTTTTCAGTAGACAACGCCACTCTAGCCCGATTCTTTGCCTTCCACTTTCTCTTCCCCTTTGTCATCGCAGCCATAACCCTAGTACACCTCCTGTTCTTACACGAAACCGGATCTAACAACCCAGCCGGTTTAAACTCAGACATAGATAAAATCCCCTTCCACCCATATTACTCATACAAAGACCTTTTAGGTTTTACCCTAATACTTATTGCATTAACCTCTCTCGCACTATTTTCCCCCAACCTTCTAGGAGACCCAGACAATTTTACCCCAGCCAACCCCCTAGTAACCCCACCACATATCAAACCAGAATGATATTTCCTCTTTGCTTACGCAATCCTTCGCTCTATTCCGAACAAACTTGGAGGAGTCCTCGCCCTCTTAGCCTCAATCTTGGTTCTAATACTAGTACCAATTCTTCACACCTCTAAACAACGAAGCCTCACATTCCGACCCATTTCACAGCTATTATTTTGATCCCTCGTTGCAGACGTAATTATCCTTACTTGAATCGGAGGAATGCCCGTCGAACACCCCTTCATCATTATCGGCCAAGTCGCATCTTTAATCTATTTCTTGCTTTTCCTCATCATCATGCCCCTTGCAGGTTGAGCAGAAAACAACATTCTTAAAAAATGCAATGATAGCTCAGCACCAGAGCNNNNNNNNNNNNNNNNNNNNNNNNNNNNNNNNNNNNNNNNNNNNNNNNNNNNNNNNNNNNNNNNNNNNNNNNNNNNN
		</sequence>
		<sequence>
			<taxon idref="M. brichardi (AMNH869)"/>
			NNNACCCCCTACTAAAAATCGC-AACAACGCACTAATTGACTTACCCGCCCCCTCCAACATCTCAGCCTGATGAAACTTTGGTTCCCTTCTAGGACTATGCCTCATCACCCAAATCCTCACCGGCCTCTTCCTAGCCATACACTACACCTCTGACATTTCCATAGCATTCTCATCCATCACCCACATCTGCCGAGATGTAAACTATGGCTGATTAATTCGAAACATTCACGCCAACGGCGCATCCATATTCTTCATCTGCATTTACCTCCACATCGGACGAGGCCTTTATTACGGCTCATACCTCTACAAAGAGACATGAAACATTGGAGTTGTTTTACTCCTTCTAACAATAATAACCGCCTTCGTAGGTTATGTTTTACCCTGAGGCCAAATATCATTCTGAGGTGCAACCGTAATTACCAACCTTCTTTCCGCAATCCCATACATTGGCAACACCCTAGTACAGTGAATCTGAGGGGGCTTTTCAGTAGACAACGCCACTCTAGCCCGATTCTTTGCCTTCCACTTTCTCTTCCCCTTTGTCATCGCAGCCATAACCCTAGTACACCTCCTGTTCTTACACGAAACCGGATCTAACAACCCAGCCGGTTTAAACTCAGACATAGATAAAATCCCCTTCCACCCATATTACTCATACAAAGACCTTTTAGGTTTTACCCTAATACTTATTGCATTAACCTCTCTCGCACTATTTTCACCCAACCTTCTAGGAGACCCAGACAATTTTACCCCAGCCAACCCCCTAGTAACCCCACCACATATCAAACCAGAATGATATTTCCTCTTTGCTTACGCAATCCTTCGCTCTATTCCGAACAAACTTGGAGGAGTCCTCGCCCTCTTAGCCTCAATCTTGGTTCTAATACTAGTACCAATTCTTCATACCTCTAAACAACGAAGCCTCACATTCCGACCCATTTCACAGCTATTATTTTGATCCCTCGTTGCAGACGTAATTATCCTTACTTGAATCGGAGGAATGCCCGTCGAACACCCCTTCATCATTATCGGCCAAGTCGCATCTTTAATCTATTTCTTGCTTTTCCTCATCATCATGCCCCTTGCAGGTTGAGCAGAAAACAACATTCTTAAAAAATGCAATGATAGCTCAGCNNNNNNNNNNNNNNNNNNNNNNNNNNNNNNNNNNNNNNNNNNNNNNNNNNNNNNNNNNNNNNNNNNNNNNNNNNNNNNNNNNNNC
		</sequence>
		<sequence>
			<taxon idref="M. brichardi (AMNH939)"/>
			NNCACCCCCTACTAAAAATCGCAAACAACGCACTAATTGACTTACC-GCCCCCTCCAACATCTCAGCCTGATGAAACTTTGGTTCCCTTCTAGGACTATGCCTCATCACCCAAATCCTCACCGGCCTCTTCCTAGCCATACACTACACCTCTGACATTTCCATAGCATTCTCATCCATCACCCACATCTGCCGAGATGTAAACTATGGCTGATTAATTCGAAACATTCACGCCAACGGCGCATCCATATTCTTCATCTGCATTTACCTCCACATCGGACGAGGCCTTTATTACGGCTCATACCTCTACAAAGAGACATGAAACATTGGAGTTGTTTTACTCCTTCTAACAATAATAACCGCCTTCGTAGGTTATGTTTTACCCTGAGGCCAAATATCATTTTGAGGTGCAACCGTAATTACCAACCTTCTTTCCGCAATCCCATACATTGGCAACACCCTAGTACAGTGAATCTGAGGGGGCTTTTCAGTAGACAACGCCACTCTAGCCCGATTCTTTGCCTTCCACTTTCTCTTCCCCTTTGTCATCGCAGCCATAACCCTAGTACACCTCCTGTTCTTACACGAAACCGGATCTAACAACCCAGCCGGTTTAAACTCAGACATAGATAAAATCCCCTTCCACCCATATTACTCATACAAAGACCTTTTAGGTTTTACCCTAATACTCATTGCATTAACCTCTCTCGCACTATTTTCACCCAACCTTCTAGGAGACCCAGATAATTTTACCCCAGCCAATCCCCTAGTAACCCCACCACATATCAAACCAGAATGATATTTCCTCTTTGCTTACGCAATCCTTCGCTCTATTCCGAACAAACTTGGAGGAGTCCTCGCCCTCTTAGCCTCAATCTTGGTTCTAATACTAGTACCAATTCTTCACACCTCTAAACAACGAAGCCTCACATTCCGACCCATTTCACAGCTATTATTTTGATCCCTCGTTGCAGACGTAATTATCCTTACTTGAATCGGAGGAATGCCCGTCGAACACCCCTTCATCATTATCGGCCAAGTCGCATCTTTAATCTATTTCTTGCTTTTCCTCATCATCATGCCCCTTGCAGGTTGAGCAGAAAACNNNNNNNNNNNNNNNNNNNNNNNNNNNNNNNNNNNNNNNNNNNNNNNNNNNNNNNNNNNNNNNNNNNNNNNNNNNNNNNNNNNNNNNNNNNNNNNNNNNNNNNNNNNNNNNNNNNNN
		</sequence>
		<sequence>
			<taxon idref="M. brichardi (AMNH940)"/>
			NNNNCCCCCTACTAAAAATCGCAAACAACGCACTAATTGACTTACCCGCCCCCTCCAACATCTCAGCCTGATGAAACTTTGGTTCCCTTCTAGGACTATGCCTCATCACCCAAATCCTCACCGGCCTCTTCCTAGCCATACACTACACCTCTGACATTTCCATAGCATTCTCATCCATCACCCACATCTGCCGAGATGTAAACTATGGCTGATTAATTCGAAACATTCACGCCAACGGCGCATCCATATTCTTCATCTGCATTTACCTCCACATCGGACGAGGCCTTTATTACGGCTCATACCTCTACAAAGAGACATGAAACATTGGAGTTGTTTTACTCCTTCTAACAATAATAACCGCCTTCGTAGGTTATGTTTTACCCTGAGGCCAAATATCATTCTGAGGTGCAACCGTAATTACCAACCTTCTTTCCGCAATCCCATACATTGGCAACACCCTAGTACAGTGAATCTGAGGGGGCTTTTCAGTAGACAACGCCACTCTAGCCCGATTCTTTGCCTTCCACTTTCTCTTCCCCTTTGTCATCGCAGCCATAACCCTAGTACACCTCCTGTTCTTACACGAAACCGGATCTAACAACCCAGCCGGTTTAAACTCAGACATAGATAAAATCCCCTTCCACCCATATTACTCATACAAAGACCTTTTAGGTTTTACCCTAATACTTATTGCATTAACCTCTCTCGCACTATTTTCACCCAACCTTCTAGGAGACCCAGACAATTTTACCCCAGCCAACCCCCTAGTAACCCCACCACATATCAAACCAGAATGATATTTCCTCTTTGCTTACGCAATCCTTCGCTCTATTCCGAACAAACTTGGAGGAGTCCTCGCCCTCTTAGCCTCAATCTTGGTTCTAATACTAGTACCAATTCTTCATACCTCTAAACAACGAAGCCTCACATTCCGACCCATTTCACAGCTATTATTTTGATCCCTCGTTGCAGACGTAATTATCCTTACTTGAATCGGAGGAATGCCCGTCGAACACCCCTTCATCATTATCGGCCAAGTCGCATCTTTAATCTATTTCTTGCTTTTCCTCATCATCATGCCCCTTGCAGGTTGAGCAGAAAACAACATTCTTAAAAAATGCAATGATAGCTCAGCACCAGNNNNNNNNNNNNNNNNNNNNNNNNNNNNNNNNNNNNNNNNNNNNNNNNNNNNNNNNNNNNNNNNNGGCCTCTTTCTTGGC
		</sequence>
		<sequence>
			<taxon idref="M. cf. frenatus (SA73321)"/>
			NNNNNNNNNNNNNNNNNNNNNNNNNNNNNNNNNNNNNNNNNNNNCCCGCCCCTTCTAACATCTCTGCTTGATGAAACTTTGGTTCCCTCCTAGGATTATGCCTCATCACCCAAATCCTCACTGGCCTCTTCCTAGCCATACATTATACCTCTGACATCTCCATAGCATTTTCATCTATCGCCCACATCTGCCGAGACGTAAACTATGGTTGATTAATCCGTAATATGCACGCCAATGGCGCATCTGTATTTTTCATCTGTATCTACCTGCACATTGGACGAGGACTTTATTACGGCTCATATCTCTATAAAGAGACATGAAACATTGGCGTTATTCTTCTCCTCCTAACAATAATAACCGCCTTCGTGGGCTATGTACTACCCTGAGGTCAAATATCATTTTGAGGCGCAACTGTAATTACCAACCTTCTCTCCGCAATCCCCTACATCGGCAATACCCTCGTACAATGAATCTGAGGGGGCTTCTCAGTAGACAATGCCACTCTAACCCGATTCTTTACCTTCCACTTCCTCTTTCCCTTCATCATCACAGCTGCAACCCTAGTACATCTGCTATTCTTACACCAAACCGGATCCAACAACCCAGCTGGTTTAAACTCAGACACAGACAAAATCCCCTTCCACCCATACTACTCCTATAAAGATCTCTTGGGCTTCACCCTAATGCTCACCGCATTAACCTCCCTTGCACTATTTTTCCCCAACCTCCTGGGGGACCCAGACAATTTTACCCCAGCCAACCCCTTAATAACTCCACCACATATTAAACCCGAGTGGTACTTTCTCTTTGCCTACGCAATTCTTCGCTCCATCCCTAACAAACTAGGAGGAGTCCTTGCCCTCTTGGCCTCAATCCTAGTCCTGATACTAGTCCCGATCCTTCACACCTCTAAGCAACAAAGCCTAACATTCCGACCCATCTCCCAACTATTATTCTGAACCCTTATCGCAGATGTAATTATCCTTACTTGAATCGGAGGTATACCCGTCGAACATCCCTTCATTATCATTGGCCAAATCGCATCCCTGATCTACTTCCTACTTTTCCTCATCATTATACCCCTCGCAGGTTGAGCAGAGAACAANNNNNNNNNNNNNNNNNNNNNNNNNNNNNNNNNNNNNNNNNNNNNNNNNNNNNNNNNNNNNNNNNNNNNNNNNNNNNNNNNNNNNNNNNNNNNNN????????????????????
		</sequence>
		<sequence>
			<taxon idref="M. cf. frenatus (SA81489)"/>
			NNNNNCCCCTACTAAAAATTGCAAACAACGCACTAATTGACCTGCCCGCCCCTTCTAACATCTCTGCATGATGAAACTTTGGTTCCCTCCTAGGATTATGTCTCATCACCCAAATCCTCACTGGCCTCTTCCTAGCCATACATTACACCTCCGACATCTCCATAGCATTTTCATCTATCGCCCACATCTGCCGAGACGTAAACTATGGCTGATTAATCCGTAATATACACGCCAACGGCGCATCTGTATTTTTCATCTGTATTTACCTGCACATTGGACGAGGACTTTATTACGGCTCATATCTCTATAAAGAGACATGAAACATCGGCGTTATTCTTCTCCTTCTAACAATAATAACCGCCTTCGTGGGCTATGTACTACCCTGAGGTCAAATATCATTTTGAGGCGCAACTGTAATTACCAACCTTCTCTCCGCAATCCCCTACATCGGCAATACCCTCGTACAATGAATCTGAGGGGGCTTCTCAGTAGACAATGCCACTTTAACCCGATTCTTTACCTTCCACTTCCTCTTTCCCTTCATCATCACAGCTGCAACCCTAGTACATCTGCTATTCTTACACCAAACCGGATCCAACAACCCAGCTGGTTTAAACTCAGACACAGACAAAATCCCCTTCCACCCATACTACTCCTATAAAGATCTCTTGGGCTTCACCCTAATGCTCACCGCATTAACCTCCCTTGCACTATTTTTCCCTAACCTCCTGGGGGACCCAGACAATTTTACCCCAGCCAACCCCTTAATAACTCCGCCACATATTAAACCCGAATGGTACTTTCTCTTTGCCTACGCAATCCTTCGCTCCATCCCTAACAAACTAGGAGGAGTCCTTGCCCTCTTGGCCTCAATCCTAGTCCTAATACTAGTCCCAATTCTTCACACCTCCAAGCAACAAAGCCTAACATTCCGACCCATCTCCCAACTATTATTCTGAACCCTCGTCGCAGATGTAATTATCCTTACTTGAATCGGAGGTATACCCGTCGAACATCCCTTCATTATCATTGGCCAAATCGCATCCCTAATCTACTTCCTACTTTTCCTCATCATTATACCCCTCGCAGGTTGAGCAGAGAACAAGATTCTTAAAAAATGCAATGATAGCTCAGCGCCANNNNNNNNNNNNNNNNNNNNNNNNNNNNNNNNNNNNNNNNNNNNNNNNNNNNNNNNNNNNNNNNNNNNNNNNNNNNNNNNN
		</sequence>
		<sequence>
			<taxon idref="M. cf. frenatus (SA81542)"/>
			NNNNNNCCCTACTAAAAATTGCAAACAACGCACTAATTGACCTGCCCGCCCCTTCTAACATCTCTGCATGATGAAACTTTGGTTCCCTCCTAGGATTATGTCTCATCACCCAAATCCTCACTGGCCTCTTCCTAGCCATACATTACACCTCCGACATCTCCATAGCATTTTCATCTATCGCCCACATCTGCCGAGACGTAAACTATGGCTGATTAATCCGTAATATACACGCCAACGGCGCATCTGTATTTTTCATCTGTATTTACCTGCACATTGGACGAGGACTTTATTACGGCTCATATCTCTATAAAGAGACATGAAACATCGGCGTTATTCTTCTCCTTCTAACAATAATAACCGCCTTCGTGGGTTATGTACTACCCTGAGGTCAAATATCATTTTGAGGCGCAACTGTAATTACCAACCTTCTCTCCGCAATCCCCTACATCGGCAATACCCTCGTACAATGAATCTGAGGGGGCTTCTCAGTAGACAATGCCACTTTAACCCGATTCTTTACCTTCCACTTCCTCTTTCCCTTCATCATCACAGCTGCAACCCTAGTACATCTGCTATTCTTACACCAAACCGGATCCAACAACCCAGCTGGTTTAAACTCAGACACAGACAAAATCCCCTTCCACCCATACTACTCCTATAAAGATCTCTTGGGCTTCACCCTAATGCTCACCGCATTAACCTCCCTTGCACTATTTTTCCCCAACCTCCTGGGGGACCCAGACAATTTTACCCCAGCCAACCCCTTAATAACTCCGCCACATATTAAACCCGAATGGTACTTTCTCTTTGCCTACGCAATCCTTCGCTCCATCCCTAACAAACTAGGAGGAGTCCTTGCCCTCTTGGCCTCAATCCTAGTCCTAATACTAGTCCCAATTCTTCACACCTCCAAGCAACAAAGCCTAACATTCCGACCCATCTCCCAACTATTATTCTGAACCCTCGTCGCAGATGTAATTATCCTTACTTGAATCGGAGGTATACCCGTCGAACATCCCTTCATTATCATTGGCCAAATCGCATCCCTAATCTACTTCCTACTTTTCCTCATCATTATACCCCTCGCAGGTTGAGCAGAGAACAANNNNNNNNNNNNNNNNNNNNNNNNNNNNNNNNNNNNNNNNNNNNNNNNNNNNNNNNNNNNNNNNNNNNNNNNNNNNNNNNNNNNNNNNNNNNNNNNNNNNNNNNNNNNNNNNNNN
		</sequence>
		<sequence>
			<taxon idref="M. congicus (AMCC213008)"/>
			CACACCCCCTACTGAAAATCGCAAACAACGCACTAATTGACCTACCCGCCCCCTCTAATATTTCAGCATGATGAAACTTTGGCTCCCTCTTAGGACTATGTCTTATTACCCAAATCCTCACCGGCCTCTTTCTAGCTATACACTATACCTCCGACATCACTATAGCATTCTCATCTGTTGCCCACATCTGCCGAGACGTAAACTATGGTTGACTAATCCGAAACATCCATGCCAACGGCGCATCCATATTCTTCATCTGCATCTACCTTCACATCGGACGAGGCCTTTACTACGGCTCGTATCTCTACAAAGAAACCTGAAATATCGGAGTCATTCTCCTCCTCTTAACAATAATAACCGCTTTCGTAGGCTATGTCTTACCCTGGGGCCAAATATCATTCTGAGGTGCAACCGTAATTACCAACCTCCTCTCCGCAATCCCCTACATCGGTAATACCCTTGTACAATGAATCTGAGGAGGCTTCTCAGTGGACAACGCCACCTTAACCCGATTCTTTGCCTTCCACTTCCTTTTTCCTTTCATCATCGCAGCCGCAACTATAGTGCACCTACTATTCCTACATGAAACCGGATCCAACAACCCAATCGGCCTAGACTCAAACGCAGACAAAATCCCCTTCCACCCCTACTACTCATATAAAGACCTTTTAGGCTTCACCCTAATGCTTATTACACTAACCGCCCTCACATTATTTTCCCCCAATCTCTTAGGAGACCCAGACAACTTCACCCCGGCCAACCCGCTAGTGACACCACCCCATATCAAGCCAGAATGATATTTTCTCTTCGCCTACGCAATTCTCCGCTCTATCCCAAATAAATTGGGAGGAGTTCTCGCTCTCCTAGCCTCAATCTTGGTACTTATACTAGTACCAACCCTTCACACCTCAAAACAACGAAGCCTTACATTCCGACCCATCTCACAACTTTTATTCTGAGCCCTAATTGCAGACGTATTCATCCTTACTTGAATCGGAGGCATGCCCGTTGAACATCCCTTCATCATTATCGGACAAATTGCATCTNNNNNNNNNNNNNNNNNNNNNNNNNNNNNNNNNNNNNNNNNNNNNNNNNNNNNNNNNNNNNNNNNNNNNNNNNNNNNNNNNNNNNNNNNNNNNNNNNNNNNNNNNNNNNNNNNNNNNNNNNNNNNNNNNNNNNNNNNNNNNNNNNNNNNNNNNNNNNTTGGCCTCTTCCTTGGC
		</sequence>
		<sequence>
			<taxon idref="M. congicus (AMNH10547)"/>
			????????????????????????????????????????????????????????????????????????????????????????????????????????????????????????????????????????????????????????????????????????????????????????????????????????????????????????????????????????????????????????????????????????????????????????????????????????????????????????????????????????????????????????????????????????????????????????????????????????????????????????????????????????????????????????????????????????????????????????????????????????????????????????????????????????????????????????????????????????????????????????????????????????????????????????????????????????????????????????????????????????????????????????????????????????????????????????????????????????????????????????????????????????????????????????????????????????????????????????????????????????????????????????????????????????????????????????????????????????????????????????????????????????????????????????????????????????????????????????????????????????????????????????????????????????????????????????????????????????????????????????????????????????????????????????????????????????????????????????????????????????????????????????????????????????????????????????????????????????????????NNNTTGGCCTCTTCCTTGGC
		</sequence>
		<sequence>
			<taxon idref="M. congicus (AMNH6934)"/>
			CACACCCCCTACTGAAAATCGCAAACAACGCACTAATTGACCTACCCGCCCCCTCTAATATTTCAGCATGATGAAACTTTGGCTCCCTCTTAGGACTATGTCTTATTACCCAAATCCTCACCGGCCTCTTTCTAGCTATACACTATACCTCCGACATCACTATAGCATTCTCATCTGTTGCCCACATCTGCCGAGACGTAAACTATGGTTGACTAATCCGAAACATCCATGCCAACGGCGCATCCATATTCTTCATTTGCATCTACCTTCACATCGGACGAGGCCTTTACTACGGCTCGTATCTCTACAAAGAAACCTGAAATATCGGAGTCATTCTCCTCCTCTTAACAATAATAACCGCTTTCGTAGGCTATGTCTTACCCTGGGGCCAGATATCATTCTGAGGTGCAACCGTAATTACCAACCTCCTCTCCGCAATCCCCTACATCGGTAATACCCTTGTACAATGAATCTGAGGAGGCTTCTCAGTGGACAACGCCACCTTAACCCGATTCTTTGCCTTCCACTTCCTTTTTCCTTTCATCATCGCAGCCGCAACTATAGTGCACCTACTATTCCTACATGAAACCGGATCCAACAACCCAATCGGCCTAGACTCAAACGCAGACAAAATCCCCTTCCACCCCTACTATTCATATAAAGACCTTATAGGCTTCGCCCTAATACTTATTACACTAACCGCCCTCACATTATTTTCCCCCAATCTTTTAGGAGACCCAGACAACTTCACCCCGGCCAACCCCCTAGTGACACCACCCCATATCAAGCCAGAATGATATTTTCTCTTCGCCTACGCAATTCTCGGCTCTATCCCAAATAAATTGGGAGGAGTTCTCGCCCTCCTAGCCTCAATCTGGGTGCTTATACTAGTACCAACCCTTCACACCTCAAAACAACGAAGCCTTACATTCCGACCCATCTCACAACTTTTATTCTGAACCCTAATTGCAGACGTATTCATCCTTACTTGAATCGGAGGCATGCCCGTCGAACATCCCTTCATCATTATCGGACAAATTGCATCTCTATTATACTTCCTACTTTTCCTTGTCCTTATACCCCTTGCAGGTTGGGCAGAAAACAAAATTCTTAAAAAATGCAATGATAGCTCAGCGCCAGAGCNNNNNNNNNNNNNNNNNNNNNNNNNNNNNNNNNNNNNNNNNNNNNNNNNNNNNNNNNNNNTTGGCCTCTTCCTTGGC
		</sequence>
		<sequence>
			<taxon idref="M. congicus (AMNH8021)"/>
			NNCACCCCCTATTGAAAATCGCAAACAACGCACTAATTGACCTACCCGCCCCCTCTAATATTTCAGCATGATGAAACTTTGGCTCCCTTCTAGGACTATGCCTTATTACCCAAATCCTCACCGGCCTCTTTCTAGCTATACACTATACCTCTGACATCACCATGGCATTCTCATCTGTCGCTCACATCTGCCGAGACGTAAACTATGGCTGACTAATCCGAAACATCCATGCCAATGGCGCATCCATATTCTTCATCTGCATCTACCTCCACATCGGACGAGGCCTTTACTACGGCTCATATCTTTACAAAGAAACCTGAAACATTGGGGTCATTCTCTTCCTCTTAACAATAATAACCGCTTTCGTAGGCTATGTCTTACCCTGGGGCCAAATATCATTCTGAGGTGCAACCGTAATTACCAACCTCCTCTCCGCGATCCCATACATCGGCAATACCCTCGTACAATGAATCTGAGGAGGCTTCTCAGTAGACAACGCCACCCTAACCCGATTCTTTGCCTTCCACTTCCTTCTTCCTTTCATCATCGCAGCCGCAACTATAGTACACCTACTATTCTTACATGAAACCGGATCCAACAACCCAATCGGTCTAGACTCAAACGCAGATAAAATCCCCTTCCACCCCTACTACTCATATAAAGACCTTTTAGGCTTCACCCTAATGCTTATTACACTAACCACCCTCACATTATTCTCTCCCAATCTCTTAGGAGACCCAGACAACTTCACCCCAGCCAACCCACTAGTAACACCCCCCCATATCAAACCAGAATGATATTTCCTCTTCGCCTACGCAATTCTCCGCTCTATCCCAAATAAACTGGGGGGAGTTCTTGCCCTCCTAGCCTCAATCTTGGTGCTCATACTAGTGCCAATCCTCCACACCTCAAAACAACGAAGTCTCACATTCCGACCCATCTCACAACTTTTATTCTGAACCCTGATTGCAGACGTACTTATCCTTACTTGAATCGGAGGCATGCCCGTTGAACATCCCTTCATCATTATCGGACAAATTGCATCTCTATTATACTTCCTACTTTTCCTCATCCTTATACCTCTTGCAGGTTGGGCAGAAAACAAAATTCTTAAAAAATGCAATGATAGCTCAGCGCCAGAGCGCCGNNNNNNNNNNNNNNNNNNNNNNNNNNNNNNNNNNNNNNNNNNNNNNNNNNNNNNNNNNNNNNNNNNCCTTGGC
		</sequence>
		<sequence>
			<taxon idref="M. congicus (AMNH8050)"/>
			NNCACCCCCTATTGAAATTCGCAAACAACGCACTAATTGACCTACCCGCCCCCTCAAATATTTCAGCATGATGAAACTTTGGCTCCCTTCTAGGACTATGCCTTATTACCCAAATCCTCACCGGCCTCTTTCTAGCTATACACTATACCTCTGACATCACCATGGCATTCTCATCTGTCGCTCACATCTGCCGAGACGTAAACTATGGCTGACTAATCCGAAACATCCATGCCAATGGCGCATCCATATTCTTCATCTGCATCTACCTCCACATCGGACGAGGCCTTTACTACGGCTCATATCTTTACAAAGAAACCTGAAACATTGGGGTCATTCTCTTCCTCTTAACAATAATAACCGCTTTCGTAGGCTATGTCTTACCCTGGGGCCAAATATCATTCTGAGGTGCAACCGTAATTACCAACCTCCTCTCCGCGATCCCATACATCGGCAATACCCTCGTACAATGAATCTGAGGAGGCTTCTCAGTAGACAACGCCACCCTAACCCGATTCTTTGCCTTCCACTTCCTCCTTCCTTTCATCATCGCAGCCGCAACTATAGTACACCTACTATTCTTACATGAAACCGGATCCAACAACCCAATCGGTCTAGACTCAAACGCAGATAAAATCCCCTTCCACCCCTACTACTCATATAAAGACCTTTTAGGCTTCACCCTAATGCTTATTACACTAACCACCCTCACATTATTCTCTCCCAATCTCTTAGGAGACCCAGACAACTTCACCCCAGCCAACCCACTAGTAACACCCCCCCATATCAAACCAGAATGATATTTCCTCTTCGCCTACGCAATTATCCGCTCTATCCCAAATAAACTGGGGGGAGTTCTTGCCCTCCTAGCCTCAATCTTGGTGCTCATACTAGTGCCAATCCTCCACACCTCAAAACAACGAAGTCTCACATTCCGACCCATCTCACAACTTTTATTCTGAACCCTGATTGCAGACGTACTTATCCTTACTTGAATCGGAGGCATGCCCGTTGAACATCCCTTCATCATTATCGGACAAATTGCATCTCTATTATACTTCCTACTTTTCCTCATCCTTATACCTCTTGCAGGTTGGGCAGAAAACAA-ATTCTTAAAAAATGCAATGATAGCTCAGCGCCAGAGNNNNNNNNNNNNNNNNNNNNNNNNNNNNNNNNNNNNNNNNNNNNNNNNNNNNNNNNNNNNNTTGGCCTCTTCCTTGGC
		</sequence>
		<sequence>
			<taxon idref="M. congicus (AMNH9931)"/>
			NNNACCCCCTACTGAAAATCGCAAACAACGCACTAATTGACCTACCCGCCCCCTCTAATATTTCAGCATGATGAAACTTTGGCTCCCTCTTAGGACTATGTCTTATTACCCAAATCCTCACCGGCCTCTTTCTAGCTATACACTATACCTCCGACATCACTATAGCATTCTCATCTGTTGCCCACATCTGCCGAGACGTAAACTATGGTTGACTAATCCGAAACATCCATGCCAACGGCGCATCCATATTCTTCATCTGCATCTACCTCCACATCGGACGAGGCCTTTACTACGGCTCGTATCTCTACAAAGAAACCTGAAATATCGGAGTCATTCTCCTCCTCTTAACAATAATAACCGCTTTCGTAGGCTATGTCTTACCCTGGGGCCAGATATCATTCTGAGGTGCAACCGTAATTACCAACCTCCTCTCCGCAATCCCCTACATCGGTAATACCCTTGTACAATGAATCTGAGGAGGCTTCTCAGTGGACAACGCCACCTTAACCCGATTCTTTGCCTTCCACTTCCTTTTTCCCTTCATCATCGCAGCCGCAACTATAGTGCACCTACTATTCCTACATGAAACCGGATCCAACAACCCAATCGGCCTAGACTCAAACGCAGACAAAATCCCCTTCCACCCCTACTATTCATATAAAGACCTTATAGGCTTCGCCCTAATACTTATTACACTAACCGCCCTCACATTATTTTCCCCCAATCTTTTAGGAGACCCAGACAACTTCACCCCGGCCAACCCCCTAGTGACACCACCCCATATCAAGCCAGAATGATATTTTCTCTTCGCCTACGCAATTCTCCGCTCTATCCCAAATAAATTGGGAGGAGTTCTCGCCCTCCTAGCCTCAATCTTGGTACTTATACTAGTACCAACCCTTCACACCTCAAAACAACGAAGCCTTACATTCCGACCCATCTCACAACTTTTATTCTGAACCCTAATTGCAGACGTATTCATCCTTACTTGAATCGGAGGCATGCCCGTCGAACATCCCTTCATCATTATCGGACAAATTGCATCTCTATTATACTTCCTACTTTTCCTTGTCCTTATACCCCTTGCAGGTTGGGCAGAAAACAAGATTCTTAAAAAATGCAATGATAGCTCAGCGCCAGAGCGCCGNNNNNNNNNNNNNNNNNNNNNNNNNNNNNNNNNNNNNNNNNNNNNNNNNNNNNNNNNNNNNNNNNNCCTTGGC
		</sequence>
		<sequence>
			<taxon idref="M. crassus (AMNH4227)"/>
			NNCACCCCCTACTAAAAATTGCAAACAACGCATTAATTGACCTTCCCGCTCCCTCCAATATCTCCGCATGATGAAACTTTGGTTCCCTCCTAGGATTATGCCTCATTACTCAAATTCTCACCGGCCTCTTCCTAGCCATACACTACACCTCTGACATCTCCATAGCATTTTCATCCGTCACCCACATCTGCCGAGACGTAAACTACGGCTGATTAATTCGTAACATACATGCCAACGGCGCATCCATATTCTTTATCTGTATTTATCTTCACATCGGACGAGGACTATACTACGGCTCATATATCTATAAAGAGACATGAAATATTGGCGTTATTCTTCTTCTCCTAACAATAATAACCGCCTTCGTGGGCTATGTCTTACCCTGAGGCCAAATATCATTCTGAGGCGCAACTGTAATTACTAACCTTCTTTCCGCAATCCCCTACATCGGCAATACCCTGGTACAATGAATCTGAGGGGGTTTCTCAGTAGATAATGCTACTTTAACCCGATTCTTTACCTTCCACTTTCTCTTCCCCTTCATCATTGCAGCTGCAACCCTAGTACACTTATTATTCTTACACCAAACCGGATCCAACAACCCAGCCGGTTTAAACTCAGATATAGATAAAATCCCCTTCCACCCATATTACTCATACAAAGATCTCTTAGGTTTCACCTTAATGCTTATTGCACTAACCTCCCTTGCATTATTCTCTCCCAACCTTCTAGGGGACCCAGATAATTTTATCCCAGCCAACCCCCTAGTAACTCCACCGCATATTAAACCTGAATGATACTTTCTCTTCGCCTACGCAATTCTCCGCTCCATCCCTAACAAACTAGGCGGAGTCCTCGCTCTCTTGGCCTCAATCTTAATCCTAATACTAGCACCAATTCTTCACACCTCCAAACAACGAAGCCTAACATTCCGACCCATCTCGCAACTATTATTCTGAACTCTCATCGCAGACGTGGCCATCCTTACTTGAATTGGAGGAATACCCGTCGAACACCCCTTTATTATTATCGGCCAAATTGCATCCCTGACTTACTTCCTCCTGTTCCTAATCCTCATACCCCTAGCAGGATGGGCAGAAAATAAAATTCTTAAAAAATGCAATGATAGCTCAGTGCCAGNNNNNNNNNNNNNNNNNNNNNNNNNNNNNNNNNNNNNNNNNNNNNNNNNNNNNNNNNNNNNNNNNNNNNNNNNNNNNNGC
		</sequence>
		<sequence>
			<taxon idref="M. crassus (AMNH6611)"/>
			NNNNCCCCCTACTAAAAATTGCAAACAACGCATTAATCGACCTTCCCGCCCCCTCCAATATCTCCGCATGATGAAACTTTGGCTCCCTCCTAGGATTATGCCTCATCACTCAAATTCTTACCGGCCTCTTCCTAGCCATACACTACACCTCTGACATCTCCATAGCATTTTCATCCGTCACCCACATCTGCCGAGATGTAAACTACGGCTGACTAATCCGTAACATACACGCCAACGGTGCATCCATATTCTTTATCTGTATTTATCTTCACATCGGACGAGGACTATACTACGGCTCATATATCTATAAAGAGACATGAAACATTGGCGTTATCCTTCTTCTCCTAACAATAATAACCGCCTTCGTGGGCTATGTGTTACCCTGAGGCCAAATATCATTCTGAGGCGCAACTGTAATCACTAACCTTCTTTCCGCAATCCCCTATATCGGCAATACCCTGGTACAATGAGTCTGAGGGGGTTTCTCAGTAGATAATGCTACTTTAACCCGATTCTTTACCTTCCACTTTCTCTTCCCCTTCATCATTGCAGCTGCAACTCTAGTACACTTATTATTTTTACACCAAACCGGATCCAACAACCCAGTCGGTTTAAACTCAAATACAGATAAAATCCCCTTCCACCCATATTACTCTTACAAAGATCTCTTAGGTTTCACCTTAATGCTTATTGCACTAACCTCCCTTGCATTATTTTCTCCCAACCTTCTAGGGGACCCAGATAATTTTATCCCAGCCAACCCCTTAGTAACTCCACCACATATTAAACCTGAATGATATTTTCTCTTCGCCTACGCAATTCTCCGCTCCATCCCTAACAAACTAGGCGGAGTCCTTGCTCTCTTGGCCTCAATCTTAATCCTAATACTAGTACCAATTCTTCACACCTCCAAACAACGAAGCCTAACATTCCGACCCATCTCGCAACTATTATTCTGAACCCTCATCGCAGACGTAGCCATCCTCACTTGAATTGGAGGAATACCCGTCGAACATCCCTTCATTATTATCGGCCAAGTTGCATCCCTGACTTACTTCCTCCTGTTCCTAATCCTCATGCCCCTAACAGGATGGGCAGAAAATAAAATTCTTAAAAAATGCAATGATAGCTCAGTGCCAGANNNNNNNNNNNNNNNNNNNNNNNNNNNNNNNNNNNNNNNNNNNNNNNNNNNNNNNNNNNNNNNNNNNNNNNNNNNNGGC
		</sequence>
		<sequence>
			<taxon idref="M. crassus (AMNH6612)"/>
			NNNNNNCCCTACTAAAAATTGCAAACAACGCATTAATTGACCTTCCCGCTCCCTCCAATATCTCCGCATGATGAAACTTTGGCTCCCTCCTAGGATTATGCCTCATTACTCAAATTCTCACCGGCCTCTTCCTAGCCATACACTACACCTCTGACATCTCCATAGCATTTTCATCCGTCACCCACATCTGCCGAGACGTAAACTACGGCTGATTAATTCGTAACATACATGCCAACGGCGCATCCATATTCTTTATCTGTATTTATCTTCACATCGGACGAGGGCTATACTACGGCTCATATATCTATAAAGAGACATGAAATATTGGCGTTATTCTTCTTCTCCTAACAATAATAACCGCCTTCGTGGGCTATGTCTTACCCTGAGGCCAAATATCATTCTGAGGCGCAACTGTAATTACTAACCTTCTTTCCGCAATCCCCTACATCGGCAATACCCTGGTACAATGAATCTGAGGAGGTTTCTCAGTAGATAATGCTACTTTAACCCGATTCTTTACCTTCCACTTTCTCTTCCCCTTCATCATTGCAGCTGCAACCCTAGTACACTTATTATTCTTACACCAAACCGGATCCAACAACCCAGCCGGTTTAAACTCAGATATAGATAAAATCCCCTTCCACCCATATTACTCATACAAAGATCTCTTAGGTTTCACCTTAATGCTTATTGCACTAACCTCCCTTGCATTATTCTCTCCCAACCTTCTAGGGGACCCAGATAATTTTATCCCAGCCAACCCCCTAGTAACTCCACCGCATATCAAACCTGAATGATACTTTCTCTTCGCCTACGCAATTCTCCGCTCCATCCCTAACAAACTAGGCGGAGTCCTCGCTCTCTTGGCCTCAATCTTAATCCTAATACTAGCACCAATTCTTCACACCTCCAAACAACGAAGCCTAACATTCCGACCCATCTCGCAACTATTATTCTGAACTCTCATCGCAGACGTGGCCATCCTTACTTGAATTGGAGGAATACCCGTCGAACACCCCTTTATTATTATCGGCCAAATTGCATCCCTGACTTACTTCCTCCTATTCCTAATCCTCATACCCCTAGCAGGATGGGCAGAAAATAAAATTCTTAAAAAATGCAATGATAGCTCAGTGCCAGAGCGCCGNNNNNNNNNNNNNNNNNNNNNNNNNNNNNNNNNNNNNNNNNNNNNNNNNNNNNNNNNNNNNNNNNNNNTTGGC
		</sequence>
		<sequence>
			<taxon idref="M. crassus (AMNH6613)"/>
			CACACCCCCTACTAAAAATTGCAAACAACGCATTAATTGACCTTCCCGCCCCCTCCAATATCTCCGCATGATGAAACTTTGGCTCCCTCCTAGGATTATGCCTCATTACTCAAATTCTTACCGGCCTCTTCCTAGCCATACACTACACCGCTGATATCTCCATAGCATTTTCATCCGTCACTCACATCTGCCGAGACGTAAACTACGGCTGATTAATTCGTAACATACACGCCAACGGTGCATCCATATTCTTTATCTGTATTTATCTTCACATCGGACGAGGACTATACTACGGCTCATATATTTATAAAGAGACATGATATATTGGCGTTATTCTTCTTCTCCTAACAATAATAACCGCCTTCGTGGGCTACGTGTTACCCTGAGGCCAAATATCATTCTGAGGCGCAACTGTAATCACCAACCTTCTTTCCGCAATCCCCTACATCGGCAATACCCTGGTACAATGAATCTGAGGAGGTTTCTCAGTAGATAATGCTACTTTAACCCGATTCTTTACCTTCCACTTTCTCCTCCCCTTTATCATTGCAGCTGCAACCCTAGTACACTTATTATTCTTACACCAAACCGGATCCAACAACCCAGCCGGTTTAAACTCAGATACAGATAAAATCCCCTTCCACCCATATTACTCATACAAAGATCTCTTAGGTTTCACCTTAATGCTTATTGCACTAACCTCCCTTGCATTATTTTCTCCCAACCTTCTAGGGGACCCAGATAATTTTATCCCAGCCAACCCCCTAGTAACTCCACCACATATTAAACCTGAATGATACTTTCTCTTCGCCTACGCAATTCTCCGCTCCATCCCTAACAAACTAGGCGGAGTCCTCGCTCTCTTGGCCTCAATCTTAATCCTAATACTAGTACCAATTCTCCACACCTCCAAACAACGAAGCCTAACATTCCGACCCATCTCGCAACTATTATTCTGAACGCTCATCGCAGACATGGCCATCCTTACTTGAATTGGAGGAATACCCGTCGAACATCCCTTCATTATTATCGGCCAAATTGCATCCCTTACTTACTTCCTCCTGTTCCTAATCCTCATACCCCTAGCAGGATGGGCAGAAAATAAAATTCTTAAAAAATGCAATGATAGCTCAGTGCCAGAGCNNNNNNNNNNNNNNNNNNNNNNNNNNNNNNNNNNNNNNNNNNNNNNNNNNNNNNNNNNTTGGCCTTTTTTCCTTGGC
		</sequence>
		<sequence>
			<taxon idref="M. crassus (AMNH7049)"/>
			NNCACCCCCTACTAAAAATTGCAAACAACGCATTAATTGACCTTCCCGCTCCCTCCAATATCTCCGCATGATGAAACTTTGGCTCCCTCCTAGGATTATGCCTCATTACTCAAATTCTCACCGGCCTCTTCCTAGCCATACACTACACCTCTGACATCTCCATAGCATTTTCATCCGTCACCCACATCTGCCGAGACGTAAACTACGGCTGATTAATTCGTAACATACATGCCAACGGCGCATCCATATTCTTTATCTGTATTTATCTTCACATCGGACGAGGGCTATACTACGGCTCATATATCTATAAAGAGACATGAAATATTGGCGTTATTCTTCTTCTCCTAACAATAATAACCGCCTTCGTGGGCTATGTCTTACCCTGAGGCCAAATATCATTCTGAGGCGCAACTGTAATTACTAACCTTCTTTCCGCAATCCCCTACATCGGCAATACCCTGGTACAATGAATCTGAGGGGGTTTCTCAGTAGATAGTGCTACTTTAACCCGATTCTTTACCCTCCACTTTCTCTTCCCCTTCATCATTACAGCTGCAACCCTAGTACACTTATTATTCTTACACCAAACCGGATCCAACAACCCAGCCGGTTTAAACTCAGATATAGATAAAATCCCCTTCCACCCATATTACTCATACAAAGATCTCTTAGGTTTCACCTTAATGCTTATTGCACTAACCTCCCTTGCATTATTCTCTCCCAACCTTCTAGGGGACCCAGATAATTTTATCCCAGCCAACCCCCTAGTAACTCCACCGCATATTAAACCTGAATGATACTTTCTCTTCGCCTACGCAATTCTCCGCTCCATCCCTAACAAACTAGGCGGAGTCCTCGCTCTCTTGGCCTCAATCTTAATCCTAATACTAGCACCAATTCTTCACACCTCCAAACAACGAAGCCTAACATTCCGACCCATCTCGCAACTATTATTCTGAACTCTCATCGCAGACGTGGCCATCCTTACTTGAATTGGAGGAATACCCGTCGAACGCCCCTTTATTATTATCGGCCAAATTGCATCCCTGACTTACTTCCTCCTATTCCTAATCCTCATACCCCTAGCAGGATGGGCAGAAAATAAAATTCTTAAAAAATGCAATGATAGCTCAGTGCCAGAGCGCCGNNNNNNNNNNNNNNNNNNNNNNNNNNNNNNNNNNNNNNNNNNNNNNNNNNNNNNNNNNNNNNNNNNNCTTGGC
		</sequence>
		<sequence>
			<taxon idref="M. crassus (AMNH7050)"/>
			NACACCCCCTACTAAAAATTGCAAACAACGCATTAATCGACCTTCCCGCCCCCTCCAATATCTCCGCATGATGAAACTTTGGCTCCCTCCTGGGATTATGCCTCATCACTCAAATTCTTACCGGCCTCTTCCTAGCCATACACTACACCTCTGACATCTCCATAGCATTTTCATCCGTCACCCACATCTGCCGAGATGTAAACTACGGCTGACTAATCCGTAACATACACGCCAACGGTGCATCCATATTCTTTATCTGTATTTATCTTCACATCGGACGAGGACTATACTACGGCTCATATATCTATAAAGAGACATGAAACATTGGCGTTATCCTTCTTCTCCTAACAATAATAACCGCCTTCGTGGGCTATGTGTTACCCTGAGGCCAAATATCATTCTGAGGCGCAACTGTAATCACTAACCTTCTTTCCGCAATCCCCTATATCGGCAATACCCTGGTACAATGAGTCTGAGGGGGTTTCTCAGTAGATAATGCTACTTTAACCCGATTCTTTACCTTCCACTTTCTCTTCCCCTTCATCATTGCAGCTGCAACTCTAGTACACTTATTATTTTTACACCAAACCGGATCCAACAACCCAGTCGGTTTAAACTCAAATACAGATAAAATCCCCTTCCACCCATATTACTCTTACAAAGATCTCTTAGGTTTCACCTTAATGCTTATTGCACTAACCTCCCTTGCATTATTTTCTCCCAACCTTCTAGGGGACCCAGATAATTTTATCCCAGCCAACCCCTTAGTAACTCCACCACATATTAAACCTGAATGATATTTTCTCTTCGCCTACGCAATTCTCCGCTCCATCCCCAACAAACTAGGCGGAGTCCTTGCTCTCTTGGCCTCAATCTTAATCCTAATACTAGTACCAATTCTTCACACCTCCAAACAACGAAGCCTAACATTCCGACCCATCTCGCAACTATTATTCTGAACCCTCATCGCAGACGTAGCCATCCTCACTTGAATTGGAGGAATACCCGTCGAACATCCCTTCATTATTATCGGCCAAGTTGCATCCCTGACTTACTTCCTCCTGTTCCTAATCCTCATGCCCCTAACAGGATGGGCAGAAAATAAAATTCTTAAAAAATGCAATGATAGCTCAGTGCCAGAGCGCCGNNNNNNNNNNNNNNNNNNNNNNNNNNNNNNNNNNNNNNNNNNNNNNNNNNNNNNNNNNNNNNNNNNNNNNNNN
		</sequence>
		<sequence>
			<taxon idref="M. crassus (AMNH7051)"/>
			NNCACCCCCTACTAAAAATTGCAAACAACGCATTAATTGACCTTCCCGCTCCCTCCAATATCTCCGCATGATGAAACTTTGGCTCCCTCCTAGGATTATGCCTCATTACTCAAATTCTCACCGGCCTCTTCCTAGCCATACACTACACCTCTGACATCTCCATAGCATTTTCATCCGTCACCCACATCTGCCGAGACGTAAACTACGGCTGATTAATTCGTAACATACATGCCAACGGCGCATCCATATTCTTTATCTGTATTTATCTTCACATCGGACGAGGGCTATACTACGGCTCATATATCTATAAAGAGACATGAAATATTGGCGTTATTCTTCTTCTCCTAACAATAATAACCGCCTTCGTGGGCTATGTCTTACCCTGAGGCCAAATATCATTCTGAGGCGCAACTGTAATTACTAACCTTCTTTCCGCAATCCCCTACATCGGCAATACCCTGGTACAATGAATCTGAGGGGGTTTCTCAGTAGATAGTGCTACTTTAACCCGATTCTTTACCCTCCACTTTCTCTTCCCCTTCATCATTGCAGCTGCAACCCTAGTACACTTATTATTCTTACACCAAACCGGATCCAACAACCCAGCCGGTTTAAACTCAGATATAGATAAAATCCCCTTCCACCCATATTACTCATACAAAGATCTCTTAGGTTTCACCTTAATGCTTATTGCACTAACCTCCCTTGCATTATTCTCTCCCAACCTTCTAGGGGACCCAGATAATTTTATCCCAGCCAACCCCCTAGTAACTCCACCGCATATTAAACCTGAATGATACTTTCTCTTCGCCTACGCAATTCTCCGCTCCATCCCTAACAAACTAGGCGGAGTCCTCGCTCTCTTGGCCTCAATCTTAATCCTAATACTAGCACCAATTCTTCACACCTCCAAACAACGAAGCCTAACATTCCGACCCATCTCGCAACTATTATTCTGAACTCTCATCGCAGACGTGGCCATCCTTACTTGAATTGGAGGAATACCCGTCGAACGCCCCTTTATTATTATCGGCCAAATTGCATCCCTGACTTACTTCCTCCTATTCCTAATCCTCATACCCCTAGCAGGATGGGCAGAAAATAAAATTCTTAAAAAATGCAATGATAGCTCAGTGCCAGAGCGCCGNNNNNNNNNNNNNNNNNNNNNNNNNNNNNNNNNNNNNNNNNNNNNNNNNNNNNNNNNNNNNNNNNNNNNNNNN
		</sequence>
		<sequence>
			<taxon idref="M. crassus (AMNH7052)"/>
			CACACCCCCTACTAAAAATTGCAAACAACGCATTAATCGACCTTCCCGCCCCCTCCAATATCTCCGCATGATGAAACTTTGGCTCCCTCCTGGGATTATGCCTCATCACTCAAATTCTTACCGGCCTCTTCCTAGCCATACACTACACCTCTGACATCTCCATAGCATTTTCATCCGTCACCCACATCTGCCGAGATGTAAACTACGGCTGACTAATCCGTAACATACACGCCAACGGTGCATCCATATTCTTTATCTGTATTTATCTTCACATCGGACGAGGACTATACTACGGCTCATATATCTATAAAGAGACATGAAACATTGGCGTTATCCTTCTTCTCCTAACAATAATAACCGCCTTCGTGGGCTATGTGTTACCCTGAGGCCAAATATCATTCTGAGGCGCAACTGTAATCACTAACCTTCTTTCCGCAATCCCCTATATCGGCAATACCCTGGTACAATGAGTCTGAGGGGGTTTCTCAGTAGATAATGCTACTTTAACCCGATTCTTTACCTTCCACTTTCTCTTCCCCTTCATCATTGCAGCTGCAACTCTAGTACACTTATTATTTTTACACCAAACCGGATCCAACAACCCAGTCGGTTTAAACTCAAATACAGATAAAATCCCCTTCCACCCATATTACTCTTACAAAGATCTCTTAGGTTTCACCTTAATGCTTATTGCACTAACCTCCCTTGCATTATTTTCTCCCAACCTTCTAGGGGACCCAGATAATTTTATCCCAGCCAACCCCTTAGTAACTCCACCACATATTAAACCTGAATGATATTTTCTCTTCGCCTACGCAATTCTCCGCTCCATCCCCAACAAACTAGGCGGAGTCCTTGCTCTCTTGGCCTCAATCTTAATCCTAATACTAGTACCAATTCTTCACACCTCCAAACAACGAAGCCTAACATTCCGACCCATCTCGCAACTATTATTCTGAACCCTCATCGCAGACGTAGCCATCCTCACTTGAATTGGAGGAATACCCGTCGAACATCCCTTCATTATTATCGGCCAAGTTGCATCCCTGACTTACTTCCTCCTGTTCCTAATCCTCATGCCCCTAACAGGATGGGCAGAAAATAAAATTCTTAAAAAATGCAATGATAGCTCAGTGCCAGAGCGCCGNNNNNNNNNNNNNNNNNNNNNNNNNNNNNNNNNNNNNNNNNNNNNNNNNNNNNTTGGGCTCTTTTTTCTTGGC
		</sequence>
		<sequence>
			<taxon idref="M. cryptacanthus (LR2331)"/>
			NNNNNNCCCTACTAAAAATCGCAAACCACGCACTAATTGATTTACCCGCCCCCTCCAACATCTCTGCATGATGGAACTTTGGCTCCCTTCTAGGACTATGCCTCATCACCCAAATCCTCACCGGCCTCTTCCTAGCCATACACTACTCTTCCGACGTCTCCCTAGCATTCTCATCTATTGCCCACATTTGCCGAGACGTAAACTACGGCTGACTTATCCGAAGTATCCACGCCAACGGCGCATCCGTCTTCTTCATTTGCATTTACCTCCACATCGGACGAGGACTCTACTACGGCTCGTACCTTTACAAAGAAACATGAAACATCGGAGTAATCCTGCTCCTCCTAACAATAATAACTGCCTTCGTAGGTTATGTTTTACCTTGAGGCCAAATATCATTCTGAGGTGCAACCGTAATTACCAACCTCCTCTCCGCAATCCCCTATGTCGGCAACACCCTAGTACAATGAATCTGAGGGGGCTTCTCAGTAGACAACGCCACCCTAACCCGATTCTTTGCCTTCCACTTCCTCTTCCCCTTCATCATCGCAGCCGCAACCCTAGTCCACCTACTGTTCCTACACGAAACCGGATCCAATAACCCAGCCGGCCTAAACTCAGACACAGACAAAATCCCGTTCCACCCATATTACACATACAAAGATCTTGTAGGCTTTGCCCTCATACTCATTATACTAGTCTCCCTAACACTATTTTCCCCCAACCTTCTAGGAGACCCAGACAACTTCACCCCCGCCAACCCCCTAGCAACTCCACCCCACATTAAACCAGAATGATACTTCCTCTTTGCCTACGCAATCCTCCGCTCCATCCCTAATAAACTAGGGGGAGTCCTCGCCCTCCTAGCCTCAATCCTAGTGCTGATACTAGTGCCAATTCTACACACCTCTAAACAACGAAGCCTCACATTCCGACCCATCTCACAACTACTATTTTGGACCCTTATCGCAGACGTAGTCATCCTCACCTGAATCGGAGGCATACCTGTTGAACCCCCCTTCATCATCATCGGCCAAGTCGCATCCCTAATTTACTTCCTACTCTTCCTCATCCTTATACCCCTCGCAGGCTGAGCAGAAAACAAAATTNNNNNNNNNNNNNNNNNNNNNNNNNNNNNNNNNNNNNNNNNNNNNNNNNNNNNNNNNNNNNNNNNNNNNNNNNNNNNNNNNNNNNNNNNNNNNNNNNNNNNNNNNNNNNNN
		</sequence>
		<sequence>
			<taxon idref="M. cryptacanthus (LR2332)"/>
			????????????????????????????????????????????????????????????????????????????????????????????????????????????????????????????????????????????????????????????????????????????????????????????????????????????????????????????????????????????????????????????????????????????????????????????????????????????????????????????????????????????????????????????????????????????????????????????????????????????????????????????????????????????????????????????????????????????????????????????????????????????????????????????????????????????????????????????????????????????????????????????????????????????????????????????????????????????????????????????????????????????????????????????????????????????????????????????????????????????????????????????????????????????????????????????????????????????????????????????????????????????????????????????????????????????????????????????????????????????????????????????????????????????????????????????????????????????????????????????????????????????????????????????????????????????????????????????????????????????????????????????????????????????????????????????????????????????????????????????????????????????????????????????????????????????????????????????????????????????????NNNNNNNNNNNNNNNNNNNN
		</sequence>
		<sequence>
			<taxon idref="M. cunningtoni (CU88753)"/>
			????????????????????????????????????????????????????????????????????????????????????????????????????????????????????????????????????????????????????????????????????????????????????????????????????????????????????????????????????????????????????????????????????????????????????????????????????????????????????????????????????????????????????????????????????????????????????????????????????????????????????????????????????????????????????????????????????????????????????????????????????????????????????????????????????????????????????????????????????????????????????????????????????????????????????????????????????????????????????????????????????????????????????????????????????????????????????????????????????????????????????????????????????????????????????????????????????????????????????????????????????????????????????????????????????????????????????????????????????????????????????????????????????????????????????????????????????????????????????????????????????????????????????????????????????????????????????????????????????????????????????????????????????????????????????????????????????????????????????????????????????????????????????????????????????????????????????????????????????????????????NNNNNNNNNNNNNNNNNNNN
		</sequence>
		<sequence>
			<taxon idref="M. cunningtoni (LR1922)"/>
			NNNNNCCCCTACTAAAAATCGCAAACAACGCACTAATTGACCTACCCGCCCCCTCCAACATCTCAGCGTGATGAAACTTTGGCTCCCTCCTAGGATTATGCCTCATCACCCAAATCCTCACCGGCCTCTTCCTAGCCATACACTACACCTCTGACATCTCTATAGCATTCTCATCCATCGCCCACATCTGCCGAGATGTAAACTATGGCTGACTAATCCGAAACATCCATGCTAACGGCGCATCCATATTTTTCATCTGTATTTACCTCCACATCGGACGAGGTCTTTATTACGGCTCATACCTCTATAAAGAAACATGAAACATCGGGGTCGTCCTACTCCTCCTAACAATAATAACCGCTTTCGTAGGCTATGTTTTACCCTGAGGCCAAATATCATTCTGGGGCGCAACCGTAATTACCAACCTTCTTTCCGCGATCCCATACATCGGCAACATCCTAGTACAATGAATCTGAGGGGGCTTCTCAGTAGACAACGCCACCCTAACTCGATTCTTCACCTTCCACTTCCTCTTTCCCTTCGTCATCGCAGCCATAACCCTAGTTCATCTCTTATTTTTACACGAAACCGGGTCCAACAACCCAGCTGGTTTAAACTCAGACATAGATAAAGTCCCCTTCCACCCATACTACACATACAAAGACCTCCTAGGCTTTACCTTAATACTCATTACACTAACCTCCCTCGCACTATTTTCCCCCAACCTCCTAGGGGACCCAGACAATTTTACCCCGGCCAACCCTCTAGTAACCCCACCACATATCAAACCAGAATGATACTTCCTCTTTGCTTACGCAATTCTTCGTTCCATTCCGAACAAACTAGGAGGGGTTCTCGCCCTCTTGGCCTCAATCTTGGTCTTAATACTAGTACCGATTCTTCATACCTCCAAACAACGAGGCCTCACATTCCGACCCATCTCACAACTATTATTTTGGTCCCTCGTCGCAGACGTAATCATCCTTACCTGAATCGGAGGTATGCCCGTCGAACACCCCTTCATCATCATTGGTCAAATTGCATCTCTAATCTACTTCCTGCTTTTCCTCATCATCATACCCCTCGCAGGTTGGGCAGAAAACAATATTCTTAAAAAATGCAATGATAGCTCAGCGCCANNNNNNNNNNNNNNNNNNNNNNNNNNNNNNNNNNNNNNNNNNNNNNNNNNNNNNNNNNNNNNNNNNNNNNNNNNNNNNNNN
		</sequence>
		<sequence>
			<taxon idref="M. cunningtoni (LR1981)"/>
			NNNNNCCCCTACTAAAAATCGCAAACAACGCACTAATTGACCTACCCGCCCCCTCCAACATCTCAGCGTGATGAAACTTTGGCTCCCTCCTAGGATTATGCCTCATCACCCAAATCCTCACCGGCCTCTTCCTAGCCATACACTACACCTCTGACATCTCTATAGCATTCTCATCCATCGCCCACATCTGCCGAGATGTAAACTATGGCTGACTAATCCGAAACATCCACGCTAACGGTGCATCCATATTTTTCATCTGTATTTACCTCCACATCGGACGAGGTCTTTATTACGGCTCATACCTCTATAAAGAAACATGAAACATCGGGGTCGTCCTACTCCTCCTAACAATAATAACCGCTTTCGTAGGCTATGTTTTACCCTGAGGCCAAATATCATTCTGGGGCGCAACCGTAATTACCAACCTTCTTTCCGCGATCCCATACATCGGCAACATCCTAGTACAATGAATCTGAGGGGGCTTCTCAGTAGACAACGCCACCCTAACTCGATTCTTCGCCTTCCACTTCCTCTTTCCCTTCGTCATCGCAGCCATAACCCTAGTTCATCTCTTATTTTTACACGAAACCGGGTCCAACAACCCAGCTGGTTTAAACTCAGACATAGATAAAGTCCCCTTCCACCCATACTACACATACAAAGACCTCCTAGGCTTTACCTTAATACTCATTACACTAACCTCCCTCGCACTATTTTCCCCCAACCTCCTAGGGGACCCAGACAATTTTACCCCGGCCAACCCTCTAGTAACCCCACCACATATCAAACCAGAATGATACTTCCTCTTTGCTTACGCAATTCTTCGCTCCATTCCGAACAAACTAGGAGGGGTTCTCGCCCTCTTGGCCTCAATCTTGGTCTTAATACTAGTACCGATTCTTCATACCTCCAAACAACGAAGCCTCACATTCCGACCCATCTCACAACTATTATTTTGGTCCCTCGTCGCAGACGTAATCATCCTTACCTGAATCGGAGGTATGCCCGTCGAACACCCCTTCATCATCATTGGTCAAATTGCATCTCTAATCTACTTCCTGCTTTTCCTCATCATCATACCCCTCGCAGGTTGGGCAGAAAACAATATTCTTAAAAAATGCAATGATAGCTCAGCGCCANNNNNNNNNNNNNNNNNNNNNNNNNNNNNNNNNNNNNNNNNNNNNNNNNNNNNNNNNNNNNNNNNNNNNNNNNNNNNNNNN
		</sequence>
		<sequence>
			<taxon idref="M. cunningtoni (LR2324)"/>
			NNNNNNCCCTACTAAAAATCGCAAACAACGCACTAATTGACCTACCCGCCCCCTCCAACATCTCAGCGTGATGAAACTTTGGCTCCCTCCTAGGATTATGCCTCATCACCCAAATCCTCACCGGCCTCTTCCTAGCCATACACTACACCTCTGACATCTCTATAGCATTCTCATCCATCGCCCACATCTGCCGAGATGTAAACTATGGCTGACTAATCCGAAACATCCACGCTAACGGCGCATCCATATTTTTCATCTGTATTTACCTCCACATCGGACGAGGTCTTTATTACGGCTCATACCTCTATAAAGAAACATGAAACATCGGGGTCGTCCTACTCCTCCTAACAATAATAACCGCTTTCGTAGGCTATGTTTTACCCTGAGGCCAAATATCATTCTGGGGCGCAACCGTAATTACCAACCTTCTTTCCGCAATCCCATACATCGGCAACATCCTAGTACAATGAATCTGAGGGGGCTTCTCAGTAGACAACGCCACCCTAACTCGATTCTTCGCCTTCCACTTCCTCTTTCCCTTCGTCATCGCAGCCATAACCCTAGTTCATCTCTTATTTTTACACGAAACCGGGTCCAACAACCCAGCTGGTTTAAACTCAGACATAGATAAAGTCCCCTTCCACCCATACTACACATACAAAGACCTCCTAGGCTTTACCTTAATACTCATTACACTAACCTCCCTCGCACTATTTTCCCCCAACCTCCTAGGGGACCCAGACAATTTTACCCCGGCCAACCCTCTAGTAACCCCACCACATATCAAACCAGAATGATACTTCCTCTTTGCTTACGCAATTCTTCGCTCCATTCCGAACAAACTAGGAGGGGTTCTCGCCCTCTTGGCCTCAATCTTGGTCTTAATACTAGTACCGATTCTTCATACCTCCAAACAACGAAGCCTCACATTCCGACCCATCTCACAACTATTATTTTGGTCCCTCGTCGCAGACGTAATCATCCTTACCTGAATCGGAGGTATGCCCGTCGAACACCCCTTCATCATCATTGGTCAAATTGCATCTCTAATCTACTTCCTGCTTTTCCTCATCATCATACCCCTCGCAGGTTGGGCAGAAAACAATATTNNNNNNNNNNNNNNNNNNNNNNNNNNNNNNNNNNNNNNNNNNNNNNNNNNNNNNNNNNNNNNNNNNNNNNNNNNNNNNNNNNNNNNNNNNNNNNNNNNNNNNNNNNNNNNN
		</sequence>
		<sequence>
			<taxon idref="M. cunningtoni (SA76255)"/>
			NNNNNCCCCTACTAAAAATCGCAAACAACGCACTAATTGACCTACCCGCCCCCTCCAACATCTCAGCGTGATGAAACTTTGGCTCCCTCCTAGGATTATGCCTCATCACCCAAATCCTCACCGGCCTCTTCCTAGCCATACACTACACCTCTGACATCTCTATAGCATTCTCATCCATCGCCCACATCTGCCGAGATGTAAACTATGGCTGACTAATCCGAAACATCCACGCTAACGGCGCATCCATATTTTTCATCTGTATCTACCTCCACATCGGACGAGGTCTTTATTACGGCTCATACCTCTATAAAGAAACATGAAACATCGGGGTCGTCCTACTCCTCCTAACAATAATAACCGCTTTCGTAGGCTATGTTTTACCCTGAGGCCAAATATCATTCTGGGGCGCAACCGTAATTACCAACCTTCTTTCCGCGATCCCATACATCGGCAACATCCTAGTACAATGAATCTGAGGGGGCTTCTCAGTAGACAACGCCACCCTAACTCGATTCTTCGCCTTCCACTTCCTCTTTCCCTTCGTCATCGCAGCCATAACCCTAGTTCATCTCTTATTTTTACACGAAACCGGGTCCAACAACCCAGCTGGTTTAAACTCAGACATAGATAAAGTCCCCTTCCACCCATACTACACATACAAAGACCTCCTAGGCTTTACCTTAATACTCATTACACTAACCTCCCTCGCACTATTTTTCCCCAACCTCCTAGGGGACCCAGACAATTTTACCCCGGCCAACCCTCTAGTAACCCCACCACATATCAAACCAGAATGATACTTCCTCTTTGCTTACGCAATTCTTCGTTCCATTCCGAACAAACTAGGAGGGGTTCTCGCCCTCTTGGCCTCAATCTTGGTCTTAATACTAGTACCGATTCTTCATACCTCCAAACAACGAAGCCTCACATTCCGACCCATCTCACAACTATTATTTTGGTCCCTCGTCGCAGACGTAATCATCCTTACCTGAATCGGAGGTATGCCCGTCGAACACCCCTTCATCATCATTGGTCAAATTGCATCTCTAATCTACTTCCTGCTTTTCCTCATCATCATACCCCTCGCAGGTTGGGCAGAAAACAATATTCTTAAAAAATGCAATGATAGCTCAGCGCCANNNNNNNNNNNNNNNNNNNNNNNNNNNNNNNNNNNNNNNNNNNNNNNNNNNNNNNNNNNNNNNNNNNNNNNNNNNNNNNNN
		</sequence>
		<sequence>
			<taxon idref="M. ellipsifer (CU88748)"/>
			NNNNNCCCTTACTAAAAATCGCAAACAACGCATTAATTGACCTACCCGCCCCCTCTAATATCTCAGCGTGATGAAACTTTGGCTCCCTCCTAGGATTATGCCTCATCACCCAAATCCTCACCGGTCTCTTCCTGGCCATACACTACACCTCCGACATCTCCATAGCATTCTCATCTATTGCCCACATCTGTCGAGATGTAAACTACGGCTGACTAATCCGAAACATTCACGCTAACGGCGCATCCATATTTTTCATCTGTATTTATCTCCACATCGGACGAGGCCTTTATTATGGCTCGTATCTCAATAAAGAGACATGAAACATCGGAGTTATCCTTCTCCTCTTAACAATAATAACTGCTTTCGTAGGCTATGTTTTACCCTGAGGCCAAATATCATTCTGGGGCGCAACCGTAATTACTAACCTTCTTTCCGCAATCCCATACATTGGTAATACCCTAGTACAATGAATCTGAGGGGGCTTCTCAGTAGACAACGCCACCTTAACCCGATTCTTCGCCTTCCACTTCCTCTTTCCCTTCGTCATCGCAGCTATAACCTTAGTACACCTCCTGTTTTTACACGAAACCGGATCCAACAACCCAGCCGGTTTAGATTCAGACATAGACAAAGTCCCCTTCCACCCATACTACTCATATAAAGACCTTTTAGGCTTTACCCTAATACTCATTGCACTAACCTCCCTTGCACTATTTTCCCCCAACCTCCTAGGAGACCCAGACAATTTTACTCCAGCAAACCCCTTAGTAACCCCGCCGCATATTAAACCAGAATGATACTTCCTCTTTGCTTACGCAATTCTTCGTTCTATCCCGAATAAACTAGGAGGAGTCCTCGCCCTCTTAGCCTCAATCTTAGTTCTAATACTAGTACCAATTCTTCACACTTCCAAACAACGAAGCCTCACATTCCGACCCATCTCACAACTATTATTTTGATCCCTCGTCGCAGACGTAATTATCCTTACCTGAATCGGAGGAATGCCCGTCGAACACCCCTTCATCATCATCGGCCAAATCGCATCTCTAATCTACTTCCTACTTTTCCTCATTATTATACCCCTAGCAGGTTGAGCAGAAAACAACATTCTTAAAAAATGCAATGATAGCTCAGCGCCANNNNNNNNNNNNNNNNNNNNNNNNNNNNNNNNNNNNNNNNNNNNNNNNNNNNNNNNNNNNNNNNNNNNNNNNNNNNNNNNN
		</sequence>
		<sequence>
			<taxon idref="M. ellipsifer (LR0302)"/>
			????????????????????????????????????????????????????????????????????????????????????????????????????????????????????????????????????????????????????????????????????????????????????????????????????????????????????????????????????????????????????????????????????????????????????????????????????????????????????????????????????????????????????????????????????????????????????????????????????????????????????????????????????????????????????????????????????????????????????????????????????????????????????????????????????????????????????????????????????????????????????????????????????????????????????????????????????????????????????????????????????????????????????????????????????????????????????????????????????????????????????????????????????????????????????????????????????????????????????????????????????????????????????????????????????????????????????????????????????????????????????????????????????????????????????????????????????????????????????????????????????????????????????????????????????????????????????????????????????????????????????????????????????????????????????????????????????????????????????????????????????????????????????????????????????????????????????????????????????????????????NNNNNNNNNNNNNNNNNNNN
		</sequence>
		<sequence>
			<taxon idref="M. ellipsifer (LR1982)"/>
			NNNNNCCCTTACTAAAAATCGCAAACAACGCATTAATTGACCTACCCGCCCCCTCTAATATCTCAGCGTGATGAAACTTTGGCTCCCTCCTAGGATTATGCCTCATCACCCAAATCCTCACCGGTCTCTTCCTGGCCATACACTACACCTCCGACATCTCCATAGCATTCTCATCTATTGCCCACATCTGTCGAGATGTAAACTACGGCTGACTAATCCGAAACATTCACGCTAACGGCGCATCCATATTTTTCATCTGTATTTATCTCCACATCGGACGAGGCCTTTATTATGGCTCGTATCTCAATAAAGAGACATGAAACATCGGAGTTATCCTTCTCCTCTTAACAATAATAACTGCTTTCGTAGGCTATGTTTTACCCTGAGGCCAAATATCATTCTGGGGCGCAACCGTAATTACTAACCTTCTTTCCGCAATCCCATACATTGGTAATACCCTGGTACAATGAATCTGAGGGGGCTTCTCAGTAGACAACGCCACCTTAACCCGATTCTTCGCCTTCCACTTCCTCTTTCCCTTCGTCATCGCAGCTATAACCTTAGTACACCTCCTGTTTTTACACGAAACCGGATCCAACAACCCAGCCGGTTTAGATTCAGACATAGACAAAGTCCCCTTCCACCCATACTACTCATATAAAGACCTTTTAGGCTTTACCCTAATACTCATTGCACTAACCTCCCTTGCACTATTTTCCCCTAACCTCCTAGGAGACCCAGACAATTTTACTCCAGCAAACCCCTTAGTAACCCCGCCACATATTAAACCAGAATGATATTTCCTCTTTGCTTACGCAATTCTTCGTTCTATCCCGAATAAACTAGGAGGAGTCCTCGCCCTTTTAGCCTCAATCTTAGTTCTAATACTAGTACCAATTCTTCACACTTCCAAACAACGAAGCCTCACATTCCGACCCATCTCACAACTATTATTTTGATCCCTCGTCGCAGACGTAATTATCCTTACCTGAATCGGAGGAATGCCCGTCGAACACCCCTTCATCATCATCGGCCAAATCGCATCTCTAATCTACTTCCTACTTTTCCTCATTATTATACCCCTAGCAGGTTGAGCAGAAAACAACATTCTTAAAAAATGCAATGATAGCTCAGCGCCANNNNNNNNNNNNNNNNNNNNNNNNNNNNNNNNNNNNNNNNNNNNNNNNNNNNNNNNNNNNNNNNNNNNNNNNNNNNNNNNN
		</sequence>
		<sequence>
			<taxon idref="M. ellipsifer (LR1983)"/>
			NNNNNCCCTTACTAAAAATCGCAAACAACGCATTAATTGACCTACCCGCCCCCTCTAATATCTCAGCGTGATGAAACTTTGGCTCCCTCCTAGGATTATGCCTCATCACCCAAATCCTCACCGGTCTCTTCCTGGCCATACACTACACCTCCGACATCTCCATAGCATTCTCATCTATTGCCCACATCTGTCGAGATGTAAACTACGGCTGACTAATCCGAAACATTCACGCTAACGGCGCATCCATATTTTTCATCTGTATTTATCTCCACATCGGACGAGGCCTTTATTATGGCTCGTATCTCAATAAAGAGACATGAAACATCGGAGTTATCCTTCTCCTCTTAACAATAATAACTGCTTTCGTAGGCTATGTTTTACCCTGAGGCCAAATATCATTCTGGGGCGCAACCGTAATTACTAACCTTCTTTCCGCAATCCCATACATTGGTAATACCCTGGTACAATGAATCTGAGGGGGCTTCTCAGTAGACAACGCCACCTTAACCCGATTCTTCGCCTTCCACTTCCTCTTTCCCTTCGTCATCGCAGCTATAACCTTAGTACACCTCCTGTTTTTACACGAAACCGGATCCAACAACCCAGCCGGTTTAGATTCAGACATAGACAAAGTCCCCTTCCACCCATACTACTCATATAAAGACCTTTTAGGCTTTACCCTAATACTCATTGCACTAACCTCCCTTGCACTATTTTCCCCTAACCTCCTAGGAGACCCAGACAATTTTACTCCAGCAAACCCCTTAGTAACCCCGCCACATATTAAACCAGAATGATATTTCCTCTTTGCTTACGCAATTCTTCGTTCTATCCCGAATAAACTAGGAGGAGTCCTCGCCCTTTTAGCCTCAATCTTAGTTCTAATACTAGTACCAATTCTTCACACTTCCAAACAACGAAGCCTCACATTCCGACCCATCTCACAACTATTATTTTGATCCCTCGTCGCAGACGTAATTATCCTTACCTGAATCGGAGGAATGCCCGTCGAACACCCCTTCATCATCATCGGCCAAATCGCATCTCTAATCTACTTCCTACTTTTCCTCATTATTATACCCCTAGCAGGTTGAGCAGAAAACAACATTCTTAAAAAATGCAATGATAGCTCAGCGCCANNNNNNNNNNNNNNNNNNNNNNNNNNNNNNNNNNNNNNNNNNNNNNNNNNNNNNNNNNNNNNNNNNNNNNNNNNNNNNNNN
		</sequence>
		<sequence>
			<taxon idref="M. ellipsifer (LR1986)"/>
			????????????????????????????????????????????????????????????????????????????????????????????????????????????????????????????????????????????????????????????????????????????????????????????????????????????????????????????????????????????????????????????????????????????????????????????????????????????????????????????????????????????????????????????????????????????????????????????????????????????????????????????????????????????????????????????????????????????????????????????????????????????????????????????????????????????????????????????????????????????????????????????????????????????????????????????????????????????????????????????????????????????????????????????????????????????????????????????????????????????????????????????????????????????????????????????????????????????????????????????????????????????????????????????????????????????????????????????????????????????????????????????????????????????????????????????????????????????????????????????????????????????????????????????????????????????????????????????????????????????????????????????????????????????????????????????????????????????????????????????????????????????????????????????????????????????????????????????????????????????????NNNNNNNNNNNNNNNNNNNN
		</sequence>
		<sequence>
			<taxon idref="M. ellipsifer (LR2325)"/>
			????????????????????????????????????????????????????????????????????????????????????????????????????????????????????????????????????????????????????????????????????????????????????????????????????????????????????????????????????????????????????????????????????????????????????????????????????????????????????????????????????????????????????????????????????????????????????????????????????????????????????????????????????????????????????????????????????????????????????????????????????????????????????????????????????????????????????????????????????????????????????????????????????????????????????????????????????????????????????????????????????????????????????????????????????????????????????????????????????????????????????????????????????????????????????????????????????????????????????????????????????????????????????????????????????????????????????????????????????????????????????????????????????????????????????????????????????????????????????????????????????????????????????????????????????????????????????????????????????????????????????????????????????????????????????????????????????????????????????????????????????????????????????????????????????????????????????????????????????????????????NNNNNNNNNNNNNNNNNNNN
		</sequence>
		<sequence>
			<taxon idref="M. ellipsifer (LR2326)"/>
			NNNNNNNNNTACTAAAAATCGCAAACAACGCATTAATTGACCTACCCGCCCCCTCTAATATCTCAGCGTGATGAAACTTTGGCTCCCTCCTAGGATTATGCCTCATCACCCAAATCCTCACCGGTCTCTTCCTGGCCATACACTACACCTCCGACATCTCCATAGCATTCTCATCTATTGCCCACATCTGTCGAGATGTAAACTACGGCTGACTAATCCGAAACATTCACGCTAACGGCGCATCCATATTTTTCATCTGTATTTATCTCCACATCGGACGAGGCCTTTATTATGGCTCGTATCTCAATAAAGAGACATGAAACATCGGAGTTATCCTTCTCCTCTTAACAATAATAACTGCTTTCGTAGGCTATGTTTTACCCTGAGGCCAAATATCATTCTGGGGCGCAACCGTAATTACTAACCTTCTTTCCGCAATCCCATACATTGGTAATACCCTGGTACAATGAATCTGAGGGGGCTTCTCAGTGGACAACGCCACCTTAACCCGATTCTTCGCCTTCCACTTCCTCTTTCCCTTCGTCATCGCAGCTATAACCTTAGTACACCTCCTGTTTTTACACGAAACCGGATCCAACAACCCAGCCGGTTTAGATTCAGACATAGACAAAGTCCCCTTCCACCCATACTACTCATATAAAGACCTTTTAGGCTTTACCCTAATACTCATTGCACTAACCTCCCTTGCACTATTTTCCCCTAACCTCCTAGGAGACCCAGACAATTTTACTCCAGCAAACCCCTTAGTAACCCCGCCACATATTAAACCAGAATGATATTTCCTCTTTGCTTACGCAATTCTTCGTTCTATCCCGAATAAACTAGGAGGAGTCCTCGCCCTTTTAGCCTCAATCTTAGTTCTAATACTAGTACCAATTCTTCACACTTCCAAACAACGAAGCCTCACATTCCGACCCATCTCACAACTATTATTTTGATCCCTCGTCGCAGACGTAATTATCCTTACCTGAATCGGAGGAATGCCCGTCGAACACCCCTTCATCATCATCGGCCAAATCGCATCTCTAATCTACTTCCTACTTTTCCTCATTATTATACCCCTAGCAGGTTGAGCAGAAAACAACATTCTTAAAAAATGCAATGATAGCTCAGCGCCANNNNNNNNNNNNNNNNNNNNNNNNNNNNNNNNNNNNNNNNNNNNNNNNNNNNNNNNNNNNNNNNNNNNNNNNNNNNNNNNN
		</sequence>
		<sequence>
			<taxon idref="M. ellipsifer (LR2327)"/>
			NNNNNCCCTTACTAAAAATCGCAAACAACGCATTAATTGACCTACCCGCCCCCTCTAATATCTCAGCGTGATGAAACTTTGGCTCCCTCCTAGGATTATGCCTCATCACCCAAATCCTCACCGGTCTCTTCCTGGCCATACACTACACCTCCGACATCTCCATAGCATTCTCATCTATTGCCCACATCTGTCGAGATGTAAACTACGGCTGACTAATCCGAAACATTCACGCTAACGGCGCATCCATATTTTTCATCTGTATTTATCTCCACATCGGACGAGGCCTTTATTATGGCTCGTATCTCAATAAAGAAACATGAAACATCGGAGTTATCCTTCTCCTCTTAACAATAATAACTGCTTTCGTAGGCTATGTTTTACCCTGAGGCCAAATATCATTCTGGGGCGCAACCGTAATTACTAACCTTCTTTCCGCAATCCCATACATTGGTAATACCCTAGTACAATGAATCTGAGGGGGCTTCTCAGTAGACAACGCCACCTTAACCCGATTCTTCGCCTTCCACTTCCTCTTTCCCTTCGTCATCGCAGCTATAACCTTAGTACACCTCCTGTTTTTACACGAAACCGGATCCAACAACCCAGCCGGTTTAGATTCAGACATAGACAAAGTCCCCTTCCACCCATACTACTCATATAAAGACCTTTTAGGCTTTACCCTAATACTCATTGCACTAACCTCCCTTGCACTATTTTCCCCTAACCTCCTAGGAGACCCAGACAATTTTACTCCAGCAAACCCCTTAGTAACCCCGCCGCATATTAAACCAGAATGATACTTCCTCTTTGCTTACGCAATTCTTCGTTCTATCCCGAATAAACTAGGAGGAGTCCTCGCCCTTTTAGCCTCAATCTTAGTTCTAATACTAGTACCAATTCTTCACACTTCCAAACAACGAAGCCTCACATTCCGACCCATCTCACAACTATTATTTTGATCCCTCGTCGCAGACGTAATTATCCTTACCTGAATCGGAGGAATGCCCGTCGAACACCCCTTCATCATCATCGGCCAAATCGCATCTCTAATCTACTTCCTACTTTTCCTCATTATTATACCCCTAGCAGGTTGAGCAGAAAACAACATTCTTAAAAAATGCAATGATAGCTCAGCGCCANNNNNNNNNNNNNNNNNNNNNNNNNNNNNNNNNNNNNNNNNNNNNNNNNNNNNNNNNNNNNNNNNNNNNNNNNNNNNNNNN
		</sequence>
		<sequence>
			<taxon idref="M. ellipsifer (SA76186)"/>
			????????????????????????????????????????????????????????????????????????????????????????????????????????????????????????????????????????????????????????????????????????????????????????????????????????????????????????????????????????????????????????????????????????????????????????????????????????????????????????????????????????????????????????????????????????????????????????????????????????????????????????????????????????????????????????????????????????????????????????????????????????????????????????????????????????????????????????????????????????????????????????????????????????????????????????????????????????????????????????????????????????????????????????????????????????????????????????????????????????????????????????????????????????????????????????????????????????????????????????????????????????????????????????????????????????????????????????????????????????????????????????????????????????????????????????????????????????????????????????????????????????????????????????????????????????????????????????????????????????????????????????????????????????????????????????????????????????????????????????????????????????????????????????????????????????????????????????????????????????????????NNNNNNNNNNNNNNNNNNNN
		</sequence>
		<sequence>
			<taxon idref="M. ellipsifer (SA79934)"/>
			NNNNNNNNNNNNNNNNNNNNNNNNNNNNNNNNNNNNNNNNNNNNNNNNNNNNNNNNNNNNNNNNNNNNNNNNNNNNNNNNNNNNNNNNNNNNNNNNNNNNNNNNNNNNNNNNNNNNNNNNNNNNNNNNNNNNNNNNNNNNNNNNNNNNNNNNNNNNNNNNNNNNNNNNNNNNNNNNNNNNNNNNNNNNTGCCGAGATGTAAACTACGGCTGACTAATCCGAAACATTCACGCTAACGGCGCATCCATATTTTTCATCTGTATTTATCTCCACATCGGACGAGGCCTTTATTATGGCTCGTATCTCAATAAAAAGACATGAAACATCGGAGTTATCCTTCTCCTCTTAACAATAATAACTGCTTTCGTAGGCTATGTCTTACCCTGAGGCCAAATATCATTCTGGGGCGCAACCGTAATTACTAACCTTCTTTCCGCAATCCCATACATTGGTAATACCCTAGTACAATGAATCTGAGGGGGCTTCTCAGTAGACAACGCCACCTTAACCCGATTCTTCGCCTTCCACTTCCTCTTTCCCTTCGTCATCGCAGCTATAACCTTAGTACACCTCCTGTTTTTACACGAAACCGGATCCAACAACCCAGCCGGTTTAGATTCAGACATAGACAAAGTCCCCTTCCACCCATACTACTCATATAAAGACCTTTTAGGCTTTACCCTAATACTCATTGCACTAACCTCCCTTGCACTATTTTCCCCTAACCTCTTAGGAGACCCAGACAATTTTACTCCAGCAAACCCCTTAGTAACCCCGCCGCATATTAAACCAGAATGATACTTCCTCTTTGCTTACGCAATCCTTCGTTCTATCCCGAATAAACTAGGAGGAGTCCTCGCCCTTTTAGCCTCAATCTTAGTTCTAATACTAGTACCAATTCTTCACACTTCCAAACAACGAAGCCTCACATTCCGACCCATCTCACAACTATTATTTTGATCCCTCGTCGCAGACGTAATTATCCTTACCTGAATCGGAGGAATGCCCGTCNNNNNNNNNNNNNNNNNNNNNNNNNNNNNNNNNNNNNNNNNNNNNNNNNNNNNNNNNNNNNNNNNNNNNNNNNNNNNNNNNNNNNNNNNNNNNNNNNNNNNNNNNNNNNNNNNNNNNNNNNNNNNNNNNNNNNNNNNNNNNNNNNNNNNNNNNNNNNNNNNNNNNNNNNNNNNNNNNNNNNNNNNNNNNN????????????????????
		</sequence>
		<sequence>
			<taxon idref="M. frenatus (CU90393)"/>
			NNNNNNCCCTACTAAAAATTGCAAACAACGCACTAATTGACCTCCCCGCCCCTTCTAACATCTCTGCATGATGAAACTTTGGCTCCCTCCTAGGACTATGTCTTATTGCCCAAATCCTCACTGGCCTCTTCCTAGCCATACATTACACCTCTGACATCTCCATAGCATTTTCATCCATCGCCCATATCTGCCGAGACGTAAACTATGGCTGATTAATCCGTAATATACACGCCAACGGCGCATCTATATTTTTCATCTGCATCTACCTTCACATCGGACGAGGACTTTATTACGGCTCATACCTTTATAAAGAAACATGAAACGTTGGCGTTATTCTTCTCCTCTTAACAATAATAACCGCCTTCGTAGGCTACGTACTACCCTGAGGCCAAATATCATTCTGAGGCGCAACTGTAATCACCAACCTTCTCTCCGCAATCCCCTACATCGGCAATACCCTAGTACAATGAATCTGAGGGGGCTTTTCAGTAGACAATGCCACTCTAACCCGATTCTTTGCCTTCCACTTCCTCTTTCCCTTCATCATCACAGCTGCAACCCTAGTACACCTGCTATTCTTACACCAAACCGGGTCCAACAACCCAGCTGGTTTAAACTCAGACACAGACAAAATCCCCTTCCACCCATACTATTCGTACAAAGATCTTCTGGGCTTCACCCTAATGCTCATCGCATTAACCTCCCTTGCACTATTCTCCCCCAACCTCCTAGGGGACCCAGACAATTTCACCCCAGCCAACCCCCTAGTAACCCCACCACATATCAAACCCGAATGATACTTTCTCTTTGCCTACGCAATCCTTCGCTCCATCCCTAACAAACTAGGAGGAGTCCTCGCCCTCCTGGCCTCAATCCTAGTCCTAATACTAGTCCCGATTCTTCACACCTCTAAACAACGAAGCCTAACATTCCGACCCATCTCACAACTATTATTCTGAACCCTCGTCGCAGACGTAGTCATCCTCACCTGAATCGGAGGCATACCCGTCGAACACCCCTTCATTATTATTGGCCAAGTCGCATCCCTAATCTACTTCCTACTTTTCCTCATCATTATACCCCTCGCAGGTTGAGCAGAGAACAAGATTNNNNNNNNNNNNNNNNNNNNNNNNNNNNNNNNNNNNNNNNNNNNNNNNNNNNNNNNNNNNNNNNNNNNNNNNNNNNNNNNNNNNNNNNNNNNNNNNNNNNNNNNNNNNNNN
		</sequence>
		<sequence>
			<taxon idref="M. frenatus (CU90415)"/>
			NNNNNNCCCTACTAAAAATTGCAAACAACGCACTAATTGACCTCCCCGCCCCTTCTAACATCTCTGCATGATGAAACTTTGGCTCCCTCCTAGGACTATGTCTCATTGCCCAAATCCTCACTGGCCTCTTCCTAGCCATACATTACACTTCTGACATCTCCATAGCATTTTCATCCATCGCCCATATCTGCCGAGACGTAAACTATGGCTGATTAATCCGTAATATACACGCCAACGGCGCATCTATATTTTTCATCTGCATCTACCTTCACATCGGACGAGGACTTTATTACGGCTCATACCTTTATAAAGAAACATGAAACGTTGGCGTTATTCTTCTCCTCTTAACAATAATAACCGCCTTCGTAGGCTACGTACTACCCTGAGGCCAAATATCATTCTGAGGCGCAACTGTAATCACCAACCTTCTCTCCGCAATCCCCTACATCGGCAATACCCTAGTACAATGAATCTGAGGGGGCTTTTCAGTAGACAATGCCACTCTAACCCGATTCTTTGCCTTCCACTTCCTCTTTCCCTTCATCATCACAGCTGCAACCCTAGTACACCTGCTATTCTTACACCAAACCGGGTCCAACAACCCAGCTGGTTTAAACTCAGACACAGACAAAATCCCCTTCCACCCATACTATTCGTACAAAGATCTTCTGGGCTTCACCCTAATGCTCATCGCATTAACCTCCCTTGCACTATTCTCCCCCAACCTCCTAGGGGACCCAGACAATTTCACCCCAGCCAACCCCCTAATAACCCCACCACATATCAAACCCGAATGATACTTTCTCTTTGCCTACGCAATCCTTCGCTCCATCCCTAACAAACTAGGAGGGGTCCTCGCCCTCCTGGCCTCAATCCTAGTCCTAATACTTGTCCCGATTCTTCACACCTCCAAACAACGAAGCCTAACATTCCGACCCATCTCACAACTATTATTCTGAACCCTCGTCGCAGACGTAGTCATCCTCACCTGAATCGGAGGTATACCCGTCGAACACCCCTTCATTATTATTGGCCAAGTCGCATCCCTAATCTACTTCCTACTTTTCCTCATCATTATACCCCTCGCAGGTTGAGCAGAGAACAANNNNNNNNNNNNNNNNNNNNNNNNNNNNNNNNNNNNNNNNNNNNNNNNNNNNNNNNNNNNNNNNNNNNNNNNNNNNNNNNNNNNNNNNNNNNNNNNNNNNNNNNNNNNNNNNNNN
		</sequence>
		<sequence>
			<taxon idref="M. frenatus (CU93791-1047)"/>
			NNNNNNNNNNNNNNNNNNNNNNNNNNNNNNNNNNNNNNNNNNNNNNNNNNNNNNNNNNNNNNNNNGCATGATGAAACTTTGGCTCCCTCCTAGGACTATGTCTGATTGCCCAAATCCTCACTGGCCTCTTCCTACCCATACATTACACCTCTGACATCTCCATAGCATTTTCATCCATCGCCCATATCTGCCGAGACGTAAACTATGGCTGATTAATCCGTAATATACACGCCAACGGCGCATCTATATTTTTCATCTGCATCTACCTCCACATCGGACGAGGACTTTATTACGGCTCATACCTTTATAAAGAAACATGAAACGTTGGCGTTATTCTTCTCCTCCTAACAATAATAACCGCCTTCGTGGGCTACGTACTACCCTGAGGCCAAATATCATTCTGAGGCGCAACTGTAATCACCAACCTTCTCTCCGCAATCCCCTACATCGGCGACACCCTAGTACAATGAATCTGAGGGGGCTTTTCAGTAGACAATGCCACTCTAACCCGATTCTTTGCCTTTCACTTCCTCTTTCCCTTCATCATCACAGCTGCAACCCTAGTACACCTGCTATTCTTACACCAAACCGGATCCAACAACCCAGCTGGTTTAAACTCAGACACAGACAAAATCCCCTTCCACCCATACTATTCGTACAAAGATCTTTTGGGCTTCACCCTAATGCTCATCACATTAACCTCCCTTGCACTATTTTCCCCCAACCTCCTAGGGGACCCAGACAATTTTACCCCAGCCAACCCCCTAATAACCCCACCACATATTAAACCCGAATGATACTTTCTCTTTGCCTACGCAATCCTTCGCTCCATCCCTAACAAACTAGGAGGAGTCCTCGCCCTCCTGGCCTCAATCCTAGTCCTAATACTAGTCCCAATTCTTCACACCTCCAAACAACGAAGCCTAACATTCCGACCCATCTCACAACTACTATTCTGAACTCTCGTCGCAGACGTAGTCATCCTCACTTGAATCGGAGGCATACCCGTCGAACACCCCTTCATTATTATTGGCCAAGTCGCATCCCTAATCTACTTCCTACTTTTCCTCATCATTATACCCCTCGCAGGTTGAGCAGAGAACAANNNNNNNNNNNNNNNNNNNNNNNNNNNNNNNNNNNNNNNNNNNNNNNNNNNNNNNNNNNNNNNNNNNNNNNNNNNNNNNNNNNNNNNNNNNNNNNNNNNNNNNNNNNNNNNNNNN
		</sequence>
		<sequence>
			<taxon idref="M. frenatus (CU93791-1048)"/>
			NNNNNNNNNNNNNNNNNNNNNNNNNNNNNNNNNNNNNNNNNNNNNNNNNNNNNNNNAACATCTCTGCATGATGAAACTTTGGCTCCCTCCTAGGACTATGTCTCATTGCCCAAATCCTCACTGGCCTCTTCCTACCCATACATTACACCTCTGACATCTCCATAGCATTTTCATCCATCGCCCATATCTGCCGAGACGTAAACTATGGCTGATTAATCCGTAATATACACGCCAACGGCGCATCTATATTTTTCATCTGCATCTACCTCCACATCGGACGAGGACTTTATTACGGCTCATACCTTTATAAAAAAACATGAAACGTTGGCGTTATTCTTCTCCTCCTAACAATAATAACCGCCTTCGTGGGCTACGTACTACCCTGAGGCCAAATATCATTCTGAGGCGCAACTGTAATCACCAACCTTCTCTCCGCAATCCCCTACATCGGCGACACCCTAGTACAATGAATCTGAGGGGGCTTTTCAGTAGACAATGCCACTCTAACCCGATTCTTTGCCTTTCACTTCCTCTTTCCCTTCATCATCACAGCTGCAACCCTAGTACACCTGCTATTCTTACACCAAACCGGATCCAACAACCCAGCTGGTTTAAACTCAGACACAGACAAAATCCCCTTCCACCCATACTATTCGTACAAAGATCTTTTGGGCTTCACCCTAATGCTCATCACATTAACCTCCCTTGCACTATTTTCCCCCAACCTCCTAGGGGACCCAGACAATTTTACCCCAGCCAACCCCCTAATAACCCCACCACATATTAAACCCGAATGATACTTTCTCTTTGCCTACGCAATCCTTCGCTCCATCCCTAACAAACTAGGAGGAGTCCTCGCCCTCCTGGCCTCAATCCTAGTCCTAATACTAGTCCCAATTCTTCACACCTCCAAACAACGAAGCCTAACATTCCGACCCATCTCACAACTATTATTCTGAACTCTCGTCGCAGACGTAGTCATCCTCACTTGAATCGGAGGCATACCCGTCGAACACCCCTTCATTATTATTGGCCAAGTCGCATCCCTAATCTACTTCCTACTTTTCCTCATCATTATACCCCTCGCAGGTTGAGCAGAGAACAAGATTNNNNNNNNNNNNNNNNNNNNNNNNNNNNNNNNNNNNNNNNNNNNNNNNNNNNNNNNNNNNNNNNNNNNNNNNNNNNNNNNNNNNNNNNNNNNNNNNNNNNNNNNNNNNNNN
		</sequence>
		<sequence>
			<taxon idref="M. frenatus (SA83188-1)"/>
			NNNNNNCCCTACTAAAAATTGCAAACAACGCACTAATTGACCTCCCCGCCCCTTCTAACATCTCTGCATGATGAAACTTTGGCTCCCTCCTAGGACTATGTCTTATTGCCCAAATCCTCACTGGCCTCTTCCTAGCCATACATTACACCTCTGACATCTCCATAGCATTTTCATCCATCGCCCATATCTGCCGAGACGTAAACTATGGCTGATTAATCCGTAATATACACGCCAACGGCGCATCTATATTTTTCATCTGCATCTACCTTCACATCGGACGAGGACTTTATTACGGCTCATACCTTTATAAAGAAACATGAAACGTTGGCGTTATTCTTCTCCTCTTAACAATAATAACCGCCTTCGTAGGCTACGTACTACCCTGAGGCCAAATATCATTCTGAGGCGCAACTGTAATCACCAACCTTCTCTCCGCAATCCCCTACATCGGCAATACCCTAGTACAATGAATCTGAGGGGGCTTTTCAGTAGACAATGCCACTCTAACCCGATTCTTTGCCTTCCACTTCCTCTTTCCCTTCATCATCACAGCTGCAACCCTAGTACACCTGCTATTCTTACACCAAACCGGGTCCAACAACCCAGCTGGTTTAAACTCAGACACAGACAAAATCCCCTTCCACCCATACTATTCGTACAAAGATCTTCTGGGCTTCACCCTAATGCTCATCGCATTAACCTCCCTTGCACTATTCTCCCCCAACCTCCTAGGGGACCCAGACAATTTCACCCCAGCCAACCCCCTAGTAACCCCACCACATATCAAACCCGAATGATACTTTCTCTTTGCCTACGCAATCCTTCGCTCCATCCCTAACAAACTAGGAGGAGTCCTCGCCCTCCTGGCCTCAATCCTAGTCCTAATACTAGTCCCGATTCTTCACACCTCTAAACAACGAAGCCTAACATTCCGACCCATCTCACAACTATTATTCTGAACCCTCGTCGCAGACGTAGTCATCCTCACCTGAATCGGAGGCATACCCGTCGAACACCCCTTCATTATTATTGGCCAAGTCGCATCCCTAATCTACTTCCTACTTTTCCTCATCATTATACCCCTCGCAGGTTGAGCAGAGAACAANNNNNNNNNNNNNNNNNNNNNNNNNNNNNNNNNNNNNNNNNNNNNNNNNNNNNNNNNNNNNNNNNNNNNNNNNNNNNNNNNNNNNNNNNNNNNNNNNNNNNNNNNNNNNNNNNNN
		</sequence>
		<sequence>
			<taxon idref="M. frenatus (SA83188-2)"/>
			NNNNNNNNNNACTAAAAATTGCAAACAACGCACTAATTGACCTCCCCGCCCCTTCTAACATCTCTGCATGATGAAACTTTGGCTCCCTCCTAGGACTATGTCTTATTACCCAAATCCTCACTGGCCTCTTCCTAGCCATACATTACACCTCTGACATCTCCATAGCATTTTCATCCATCGCCCATATCTGCCGAGACGTAAACTATGGCTGATTAATCCGTAATATACACGCCAACGGCGCATCTATATTTTTCATCTGCATCTACCTTCACATCGGACGAGGACTTTATTACGGCTCATACCTTTATAAAGAAACATGAAACGTTGGCGTTATTCTTCTCCTCTTAACAATAATAACCGCCTTCGTGGGCTACGTACTACCCTGAGGCCAAATATCATTCTGAGGCGCAACTGTAATCACCAACCTTCTCTCCGCAATCCCCTACATCGGCAATACCCTAGTACAATGAATCTGAGGGGGCTTTTCAGTAGACAATGCCACTCTAACCCGATTCTTTGCCTTCCACTTCCTCTTTCCCTTCATCATCACAGCTGCAACCCTAGTACACCTGCTATTCTTACACCAAACCGGGTCCAATAACCCAGCTGGTTTAAACTCAGACACAGACAAAATCCCCTTCCACCCATACTATTCGTACAAAGATCTTCTGGGCTTCACCCTAATGCTCATCGCATTAACCTCCCTTGCACTATTCTCCCCCAACCTCCTAGGGGACCCAGACAATTTCACCCCAGCCAACCCCCTAATAACCCCACCACATATCAAACCCGAATGATACTTTCTCTTTGCCTACGCAATCCTTCGCTCCATCCCTAACAAACTAGGAGGAGTCCTCGCCCTCCTGGCCTCAATCCTAGTCCTAATACTAGTCCCGATTCTTCACACCTCTAAACAACGAAGCCTAACATTCCGACCCATCTCACAACTATTATTCTGAACCCTCGTCGCAGACGTAGTCATCCTCCCCTGAATCGGAGGTATACCCGTCGAACACCCNNNNNNNNNNNNNNNNNNNNNNNNNNNNNNNNNNNNNNNNNNNNNNNNNNNNNNNNNNNNNNNNNNNNNNNNNNNNNNNNNNNNNNNNNNNNNNNNNNNNNNNNNNNNNNNNNNNNNNNNNNNNNNNNNNNNNNNNNNNNNNNNNNNNNNNNNNNNNNNNNNNNNNNNNNNNNNNNNNNNNNNNNNNNNNNNNNNNNNNNNN
		</sequence>
		<sequence>
			<taxon idref="M. greshoffi (AMCC197035)"/>
			CACACCCCCTACTAAAAATCGCAAACCACGCACTAGTTGACTTACCCGCCCCCTCCAACATCTCAGCATGATGGAATTTTGGCTCCCTTCTAGGACTATGCCTTATTATTCAAATCCTCACCGGCCTCTTCCTAGCTATACACTACTCCTCCGATACCTCCCTAGCATTCTCATCTATCGCCCACATCTGCCGAGACGTAAACCATGGTTGACTCATCCGAAATATCCACGCCAATGGCGCATCCATCTTCTTCATTTGTATCTACCTCCACATCGGACGAGGACTCTACTACGGCTCGTACCTCTACAAAGAAACATGAAACATCGGCGTAATTTTACTCCTTCTAACAATAATAACCGCTTTCGTAGGCTATGTCTTGCCCTGAGGCCAAATATCATTTTGAGGCGCAACCGTAATTACTAACCTTCTCTCTGCATTTCCCTACATTGGCAACACCCTGGTACAGTGAATTTGAGGCGGCTTCTCAGTTGATAACGCCACCCTAACCCGGTTCTTTGCCTTCCACTTCCTCTTCCCCTTCATCATCGCAGCTGCAACCCTAGTCCACCTACTATTTTTACACGAAACCGGGTCTAACAACCCAGCCGGTTTAAACTCAGATGCAGACAAAATTCCCTTCCACCCATACTACTCATACAAAGACCTTATAGGCTTCGCCCTTGTACTTATCGCACTCGCCCTCCTAGCACTATTCTCCCCCAACCTCTTAGGAGACCCCGACAACTTCACCCCAGCCAACCCCCTAGTAACCCCCCCGCACATTAAGCCAGAGTGATACTTCCTTTTTGCCTACGCAATCCTCCGCTCCATCCCTAATAAACTTGGAGGCGTCCTCGCCCTACTAGCCTCTATCCTAGTATTAATGTTAGTGCCAGTTCTCCACACCTCCAAACAACGAAGCCTCACATTCCGACCCATTTCACAGTTCCTATTTTGAACCCTTGTCGCAGACGTAATCATCCTCACCTGAATCGGAGGAATGCCCGTCGAATCCCCCTTCATTATTATCGGCCAAATTGCATCCCTAATTTACTTCCTACTCTTCCTCATCCTCATACCCCTCACAGGCTGAGCAGAAAAAAAAATTCTTAAAAAATGTAATGATAGCTCAGCAC-AGAGTGCCGGCCTTGTAAGTCGGATGCCGAGGGTTAAACTCCCTCTCATTGCTCAAAGAAAGNNNNNNNNNNNNNCCTTGGC
		</sequence>
		<sequence>
			<taxon idref="M. liberiensis (AMNH8920)"/>
			NNNNNNNNNNNNNNNNNNNNNNNNNNNACGCACTAATCGACCTACCCGCCCCCTCCAATATTTCAGCATGGTGAAACTTTGGCTCCCTCCTAGGATTATGCCTCATTACCCAGATTCTTACCGGTCTTTTTCTAGCCATACACTATACCTCTGACATCTCTATAGCATTTTCATCCATTGCCCACATTTGCCGAGACGTTAACTACGGCTGACTAATTCGAAATATCCACGCCAACGGCGCATCCATGTTCTTCATCTGCATCTACCTTCACATTGGACGAGGACTCTATTATGGCTCATACCTCTATAAAGAAACATGAAACATCGGAGTTATTTTACTTCTCCTAACAATAATAACCGCCTTCGTAGGCTACGTCTTACCCTGAGGCCAAATATCATTCTGAGGCGCAACCGTAATTACAAATCTCCTCTCTGCAATCCCGTACATTGGAAATATACTCGTACAATGAATCTGAGGGGGCTTCTCTGTAGATAATGCCACCTTAACCCGATTCTTTGCTTTTCATTTCCTCTTTCCCTTCATCATCGCAGCTGCAACCATAGTACACTTACTATTTCTACACGAAACTGGCTCCA-CAACCCCATAGGCCTAAACTCAGACATAGATAAAATTCCCTTCCACCCCTACTACTCATATAAAGACCTCATCGGCTTTGCCTTAAAACTCTTCGCACTAATTTCCCTCGCACTATTTTTTCCCAACCTCCTAGGAGACCCCGACAACTTTATTCCCGCAAACCCCCTAATAACCCCTCCCCATATCAAACCAGAATGGTATTTCCTGTTTGCCTACGCAATCCTCCGCTGTATTCCAAATAAACTGGGAGGAGTTCTCGCCCTCTTGGCCTCAATTTTAGTATTAATAGTAGTACCAATTCTCCACACCTCTAAACAACGAAGCCTCACATTCCGACCCATTTCACAACTATTATTCTGGACCCTTATTGCAGACGTGATTATCCTCACTTGAATTGGGGGAATACCTGTTGAACACCCCTTCATTATCATCGGCCAAGTCGCATCCCTTATTTACTTTTTACTTTTCCTCTTTCTTATGCCTCTTACAGGTTGGGTAGAAAACAAAATCCTTAAAAAATGCAATGATAGCTCAGCGCCAGAGCGCCGNNNNNNNNNNNNNNNNNNNNNNNNNNNNNNNNNNNNNNNNNNNNNNNNNNNNNNNNNNNNNNNNNNNNTTGGC
		</sequence>
		<sequence>
			<taxon idref="M. liberiensis (AMNH9027)"/>
			NNNNNNNNNNNNNNNNNNNNNNNNNNNNNNNNNNNNNNNNNNNNNNNNNNNNNNNCAATATTTCAGCATGATGAAACTTTGGCTCCCTCCTAGGATTATGCCTCATTACTCAGATTCTTACCGGCCTCTTCCTAGCCATACACTATACCTCTGACATCTCTATAGCATTTTCATCCGTTGCCCACATTTGCCGAGACGTTAACTATGGTTGACTAATTCGAAACATCCACGCCAACGGCGCATCCATATTCTTCATCTGCATCTACCTTCACATTGGACGAGGACTTTACTATGGCTCATACCTCTATAAAGAAACATGAAACATCGGAGTTATTTTACTTCTCCTAACAATAATAACCGCCTTCGTAGGCTACGTCTTGCCCTGAGGCCAAATATCATTCTGAGGCGCAACCGTAATTACAAATCTTCTCTCTGCAATCCCGTACATTGGAAATATACTTGTACAATGAATCTGAGGGGGCTTCTCTGTAGATAATGCCACCTTAACCCGCTTCTTTGCTTTTCACTTCCTCTTTCCCTTCATCATCGCAGCTGCAACCATAGTACACTTACTATTCCTACACGAAACTGGCTCCAACAACCCCATAGGCCTAAACTCAGACATAGATAAAATTCCCTTCCACCCCTACTACTCATATAAAGACCTCATCGGCTTTACCTTAATACTCTTCGCACTAATTTCCCTCGCACTATTTTTTCCCAACCTCCTAGGAGACCCCGACAACTTTAACCCCGCAAACCCCCTAATAACCCCTCCCCATATCAAACCAGAGTGGTATTTCCTATTCGCCTACGCAATCCTCCGCTCTATTCCAAACAAACTAGGAGGAGTTCTCGCCCTCTTGGCCTCAGTTTTAGTGTTAATAGTAGTACCAATTCTCCACACCTCTAAACAACGAAGCCTCACATTCCGGCCCATTTCACAACTATTATTCTGAGCCCTTATCGCAGACGTTATTGTCCTCACTTGAATTGGGGGAATACCTGTTGAACACCCCTTCATTATCATCGGCCAAGTCGCATCCCTTATCTACTTCCTACTTTTCCTCTTTCTCATACCTCTTACAGGTTGGGTAGAAAACAAAATCCTTAAAAAATGCAATGATAGCTCAGCGTCAGAGCGTCGNNNNNNNNNNNNNNNNNNNNNNNNNNNNNNNNNNNNNNNNNNNNNNNNNNNNN????????????????????
		</sequence>
		<sequence>
			<taxon idref="M. liberiensis (AMNH9077)"/>
			????????????????????????????????????????????????????????????????????????????????????????????????????????????????????????????????????????????????????????????????????????????????????????????????????????????????????????????????????????????????????????????????????????????????????????????????????????????????????????????????????????????????????????????????????????????????????????????????????????????????????????????????????????????????????????????????????????????????????????????????????????????????????????????????????????????????????????????????????????????????????????????????????????????????????????????????????????????????????????????????????????????????????????????????????????????????????????????????????????????????????????????????????????????????????????????????????????????????????????????????????????????????????????????????????????????????????????????????????????????????????????????????????????????????????????????????????????????????????????????????????????????????????????????????????????????????????????????????????????????????????????????????????????????????????????????????????????????????????????????????????????????????????????????????????????????????????????????????????????????????NNNNNNNNNNNNNNNNNNNN
		</sequence>
		<sequence>
			<taxon idref="M. liberiensis (AMNH9100)"/>
			NNNNNNNNNNNNNNNNNNNNNNNNNNNNNNNNNNNNNNNNNNNNNNNNNNNNNNNNNNNATTTCAGCATGATGAAACTTTGGCTCCCTCCTAGGATTATGCCTCATTACTCAGATTCTTACCGGCCTCTTCCTAGCCATACACTATACCTCTGACATCTCTATAGCATTTTCATCCGTTGCCCACATTTGCCGAGACGTTAACTATGGTTGACTAATTCGAAACATCCACGCCAACGGCGCATCCATATTCTTCATCTGCATCTACCTTCACATTGGACGAGGACTTTACTATGGCTCATACCTCTATAAAGAAACATGAAACATCGGAGTTATTTTACTTCTCCTAACAATAATAACCGCCTTCGTAGGCTACGTCTTGCCCTGAGGCCAAATATCATTCTGAGGCGCAACCGTAATTACAAATCTTCTCTCTGCAATCCCGTACATTGGAAATATACTTGTACAATGAATCTGAGGGGGCTTCTCTGTAGATAATGCCACCTTAACCCGCTTCTTTGCTTTTCACTTCCTCTTTCCCTTCATCATCGCAGCTGCAACCATAGTACACTTACTATTCCTACACGAAACTGGCTCCAACAACCCCATAGGCCTAAACTCAGACATAGATAAAATTCCCTTCCACCCCTACTACTCATATAAAGACCTCATCGGCTTTACCTTAATACTCTTCGCACTAATTTCCCTCGCACTATTTTTTCCCAACCTCCTAGGAGACCCCGACAACTTTAACCCTGCAAACCCCCTAATAACCCCTCCCCATATCAAACCAGAGTGGTATTTCCTATTCGCCTACGCAATCCTCCGCTCTATTCCAAACAAACTAGGAGGAGTTCTCGCCCTCTTGGCCTCAGTTTTAGTGTTAATAGTAGTACCAATTCTCCACACCTCTAAACAACGAAGCCTCACATTCCGGCCCATTTCACAACTATTATTCTGAGCCCTTATCGCAGACGTTATTGTCCTCACTTGAATTGGGGGAATACCTGTTGAACACCCCTTCATTATCATCGGCCAAGTCGCATCCCTTATCTACTTCCTACTTTTCCTCTTTCTCATACCTCTTACAGGTTGGGTAGAAAACAAAATCCTTAAAAAATGCAATGATAGCTCAGCNNNNNNNNNNNNNNNNNNNNNNNNNNNNNNNNNNNNNNNNNNNNNNNNNNNNNNNNNNNNNNNNNNNNNTGGCCTCTTCCTTGGC
		</sequence>
		<sequence>
			<taxon idref="M. marchei (AMCC211426)"/>
			NNNNNNNNNNNNNNNNNNNNNNNNNNNNNNNNNNNNNNNNNNNNNNNNNNNNNNCAAATATTTCAGCATGATGAAACTTCGGCTCCCTCCTAGGGTTATGCCTTATCGTCCAAATCCTCACCGGGCTCTTCTTAGCCATACACTATACCTCCGATATCTCCATGGCCTTCACATCTGTTGCCCACATCTGCCGAGATGTAAACTATGGCTGACTAATTCGAAATATTCATGCCAACGGCGCAGCCATATTCTTCGTCTGTATTTACCTCCATATCGGACGAGGCCTTTATTATGGCTCGTACCTTTACAAAGAAACATGAAATATTGGGGTTATCTTACTCCTCCTAACAATAATAACCGCCTTCGTAGGCTATGTCTTACCTTGAGGCCAAATATCATTCTGAGGCGCAACCGTAATCACCAACCTACTCTCCGCAGTCCCCTACATAGGAAATACACTAGTACAATGAATCTGAGGAGGCTTCTCAGTAGACAACGCTACCCTAACCCGATTTTTCGCCTTCCACTTCCTCTTCCCCTTCGTCATTGCAGCTGCAACTATAGTACACCTGCTATTTCTGCACGAAACTGGGTCCAACAACCCAATTGGCCTAAATTCAGATGCAGACAAAATTCCTTTCCACCCATACTATTCCTACAAAGACCTCATAGGCTTCGCCCTAATACTTATCACATTAACCTCCCTCGCACTATTCTCCCCTAACCTCCTAGGAGACCCTGACAATTTTACCCCAGCCAACCCACTAGTAACCCCCCCCCACATCAAACCAGAGTGATATTTCCTCTTTGCTTACGCAATTCTTCGCTCTATCCCAAACAAACTAGGGGGGGTCATCGCCCTCCTAGCCTCAATCTTAGTACTGATACTCGTACCAATTCTTCACACCTCCAAACAACAAAGCCTCACATTTCGCCCTATCTCACAATTACTATTCTGGACTCTCATCGCAGACATAGTCATCCTTACCTGAATCGGAGGCATGCCCGTTGAACACCCTTTTATTATTATCGGCCAAATCGCATCCCTAATTTATTTCCTACTCTTCCTCCTTCTTATACCCCTCGCAGGCTGGGCAGAAAACATAATTCTCAAAAAATGCAATGATAGCTCAGCGCCAGAGCGCCGGCCTTGTAAGTCGGATGCCGAGGGTTAAACCCCCTCTCACTGCTCAAAGANNNNNNNNNNNNNNNNNCTTGGC
		</sequence>
		<sequence>
			<taxon idref="M. micropectus (SA77451)"/>
			NNNNNNNNNNNNNNNNNNNNNNNNNNNNNNNNNNNNNNNNNNNNNNNNNNNNNNNNNNNNNNNNNNNNNNNNNNNNNNNNNNNNNNNNNNNNNNNNNNNNNNNNNNNACCCAAATCCTCACCGGCCTCTTCCTAGCCATACACTACACCTCTGACATCTCTATAGCATTCTCATCTATTGCCCACATCTGCCGAGATGTAAACTATGGCTGATTAATCCGAAACATTCACGCTAACGGCGCATCTATATTTTTCATCTGTATTTATCTCCACATCGGACGGGGCCTTTATTATGGTTCATACCTTAATAAAGAGACATGAAACATCGGAGTTATCCTACTCCTCCTAACAATAATAACCGCTTTTGTAGGTTATGTTTTACCCTGAGGCCAAATATCATTCTGGGGCGCAACCGTAATCACCAACCTCCTTTCCGCAATCCCATACATTGGCAACACCCTAGTACAATGAATCTGAGGGGGCTTCTCAGTAGACAACGCCACCCTAACCCGATTCTTTGCCTTCCACTTCCTCTTTCCCTTTGTCATCGCAGCTATAACCTTAGTACACCTTTTGTTTTTACACGAAACCGGGTCCAACAACCCAGTCGGYTTAAACTCAGACATAGACAAAATTCCCTTCCACCCATACTATTCATATAAAGACCTCCTAGGCTTTGTTTTAATACTTATTACACTAACCTCCCTCGCACTATTTTCCCCCAATCTCCTAGGAGACCCAGACAACTTCACCCCAGCCAACCCCCTAGTAACTCCCCCACATATTAAACCAGAATGATACTTCCTTTTTGCTTACGCAATCCTTCGCTCTATTCCAAACAAACTAGGGGGCGTCCTCGCCCTCTTAGCCTCAATCTTGGTCCTGATACTAGTACCAATCCTCCACACTTCCAAACAACGAAGCCTCACATTTCGACCCATCTCACAATTACTATTMTGATCCCTCGTCGCAGACGTAATTATTCTTACTTGAATCGGAGGTATGCCTGTTGAACACCCCTTCATCATCATCGGCCAAATTGCATCNNNNNNNNNNNNNNNNNNNNNNNNNNNNNNNNNNNNNNNNNNNNNNNNNNNNNNNNNNNNNNNNNNNNNNNNNNNNNNNNNNNNNNNNNNNNNNNNNNNNNNNNNNNNNNNNNNNNNNNNNNNNNNNNNNNNNNNNNNNNNNNNNNNNNNNNNNN????????????????????
		</sequence>
		<sequence>
			<taxon idref="M. micropectus (SA79935)"/>
			NNNNNNNNNNNNNNNNNNNNNCAAATAACGCATTAATTGACCTACCCGCCCCTTCCAACATCTCAGCATGATGAAACTTTGGCTCTCTCTTAGGATTATGCCTCATTACCCAAATCCTCACCGGCCTCTTCCTAGCCATACACTACACCTCTGACATCTCTATAGCATTCTCATCTATTGCCCACATCTGCCGAGATGTAAACTATGGCTGATTAATCCGAAACATTCACGCTAACGGCGCATCTATATTTTTCATCTGTATTTATCTCCACATCGGACGGGGCCTTTATTATGGTTCATACCTTAATAAAGAGACATGAAACATCGGAGTTATCCTACTCCTCCTAACAATAATAACCGCTTTTGTAGGTTATGTTTTACCCTGAGGCCAAATATCATTCTGGGGCGCAACCGTAATCACCAACCTCCTTTCCGCAATCCCATACATTGGCAACACCCTAGTACAATGAATCTGAGGGGGCTTCTCAGTAGACAACGCCACCCTAACCCGATTCTTTGCCTTCCACTTCCTCTTTCCCTTTGTCATCGCAGCTATAACCTTAGTACACCTCTTGTTTTTACACGAAACCGGGTCCAACAACCCAGTCGGCTTAAACTCAGACATAGACAAAATTCCCTTCCACCCATACTATTCATATAAAGACCTCCTAGGCTTTGTTTTAATACTTATTACACTAACCTCCCTCGCACTATTTTTTCCCAATCTCCTAGGAGACCCAGACAACTTCACCCCAGCCAACCCCCTAGTAACTCCCCCACATATTAAACCAGAATGATACTTCCTTTTTGCTTACGCAATCCTTCGCTCTATTCCAAACAAACTAGGGGGCGTCCTCGCCCTCTTAGCCTCAATCTTGGTCCTGATACTAGTACCAATCCTCCACACTTCCAAACAACGAAGCCTCACATTTCGACCCATCTCACAATTACTATTCTGATCCCTCGTCGCAGACGTAATTATTCTTACTTGAATCGGAGGTATGCCTGTTGAACACCCCTTCATCATCATCGGCCAAATCGCATCCCTAATCTACTTCCTACTCTTCCTCATCATCATGCCCCTCACAGGTTGAGCAGAAAACAACATTCTCAAAAAATGCAATGATAGCTCAGCGCCAGAGCGCCGNNNNNNNNNNNNNNNNNNNNNNNNNNNNNNNNNNNNNNNNNNNNNNNNNNNNNNNNNNNNNNNNNNNNNNNNN
		</sequence>
		<sequence>
			<taxon idref="M. moorii (CU88755A)"/>
			NNNNCCCTCTACTAAAAATTGCAAACAACGCACTAATTGACTTACCCGCCCCTTCCAACATCTCAGCATGATGAAACTTCGGCTCCCTTCTAGGATTATGCCTCATCACCCAAATTCTCACCGGTCTCTTTCTAGCCATACATTACACCTGTGATATTTCCATATCATTTTCATCTATCGCCCACATCTGCCGAGATGTAAACTACGGCTGACTAATCCGAAACATTCACGCTAACGGCGCATCCATATTCTTCATCTGTATTTACCTCCACATCGGACGAGGCCTTTATTACGGCTCATATGTTAATAAAGAAACATGAAACATCGGAGTTATTCTACTTCTCCTAACAATAATAACTGCTTTCGTAGGCTATGTTTTACCCTGAGGCCAGATATCATTCTGGGGCGCAACCGTAATTACCAACCTTCTCTCCGCAATCCCATATATTGGTAACACCCTAGTACAATGAATCTGAGGGGGTTTCTCGGTAGACAACGCCACCCTAACCCGATTCTTCGCCTTCCACTTTCTCTTTCCCTTCATTATTGCAGCCATAACCCTAGTACACCTTTTGTTCTTACACGAAACCGGGTCCAACAACCCAGCCGGTTTAAACTCAGACATAGACAAAGTCCCTTTCCACCCATACTACTCATACAAAGACCTCCTAGGCTTTACCCTAATACTTATTGCACTTACCTCCCTCGCCTTGTTTTCCCCCAACCTCCTAGGGGACCCAGACAATTTTACCCCAGCAAACCCCCTAGTAACCCCGCCACATATTAAACCAGAGTGATACTTCCTCTTTGCTTACGCAATTCTCCGTTCTATTCCAAACAAACTAGGAGGAGTCCTCGCCCTCCTAGCCTCAATCTTGGTCCTAATACTAGTACCAATCCTCCACACTTCCAAACAACGAAGCCTCACATTCCGACCCATCTCGCAACTATTATTTTGATCCCTCGTCGCAGACGTAATTATCCTTACCTGAATCGGAGGTATGCCCGTTGAACACCCCTTCATCATCATTGGCCAAATCGCATCTCTAATCTACTTCCTGCTTTTCCTTATCATCATACCCCTCGCAGGTTGAGCAGAAAACAATATTCTTAAAAAATGCAATGATAGCTCAGCGCCANNNNNNNNNNNNNNNNNNNNNNNNNNNNNNNNNNNNNNNNNNNNNNNNNNNNNNNNNNNNNNNNNNNNNNNNNNNNNNNNN
		</sequence>
		<sequence>
			<taxon idref="M. moorii (CU88755B)"/>
			NNNNNNNNCTACTAAAAATTGCAAACAACGCACTAATTGACTTACCCGCCCCTTCCAACATCTCAGCATGATGAAACTTCGGCTCCCTTCTAGGATTATGCCTCATCACCCAAATTCTCACCGGTCTCTTTCTAGCCATACATTACACCTGTGATATTTCCATAGCATTTTCATCTATCGCCCACATCTGCCGAGATGTAAACTACGGCTGACTAATCCGAAACATTCACGCTAACGGCGCATCCATATTCTTCATCTGTATTTACCTCCACATCGGACGAGGCCTTTATTACGGCTCATATGTTAATAAAGAAACATGAAACATCGGAGTTATTCTACTTCTCCTAACAATAATAACTGCTTTCGTAGGCTATGTTTTACCCTGAGGCCAGATATCATTCTGGGGCGCAACCGTAATTACCAACCTTCTCTCCGCAATCCCATATATTGGTAACACCCTAGTACAATGAATCTGAGGGGGTTTCTCGGTAGACAACGCCACCCTAACCCGATTCTTCGCCTTCCACTTTCTCTTTCCCTTCATTATTGCAGCCATAACCCTAGTACACCTTTTGTTCTTACACGAAACCGGGTCCAACAACCCAGCCGGTTTAAACTCAGACATAGACAAAGTCCCTTTCCACCCATACTACTCATACAAAGACCTCCTAGGCTTTACCCTAATACTTATTGCACTTACCTCCCTCGCCTTGTTTTCCCCCAACCTCCTAGGGGACCCAGACAATTTTACCCCAGCAAACCCCCTGGTAACCCCGCCACATATTAAACCAGAGTGATACTTCCTCTTTGCTTACGCAATTCTCCGTTCTATTCCAAACAAACTAGGAGGAGTCCTCGCCCTCCTAGCCTCAATCTTGGTCCTAATACTAGTACCAATCCTCCACACTTCCAAACAACGAAGCCTCACATTCCGACCCATCTCGCAACTATTATTTTGATCCCTCGTCGCAGACGTAATTATCCTTACCTGAATCGGAGGTATGCCCGTTGAACACCCCTTCATCATCATTGGCCAAATCGCATCTCTAATCTACTTCCTGCTTTTCCTTATCATCATACCCCTCGCAGGTTGAGCAGAAAACAATATTNNNNNNNNNNNNNNNNNNNNNNNNNNNNNNNNNNNNNNNNNNNNNNNNNNNNNNNNNNNNNNNNNNNNNNNNNNNNNNNNNNNNNNNNNNNNNNNNNNNNNNNNNNNNNNN
		</sequence>
		<sequence>
			<taxon idref="M. moorii (LR0301)"/>
			NNNNNNCCCTACTAAAAATTGCAAACAACGCACTAATTGACTTACCCGCCCCTTCCAACATCTCAGCATGATGAAACTTCGGCTCCCTTCTAGGATTATGCCTCATCACCCAAATTCTCACCGGTCTCTTTCTAGCCATACATTACACCTCTGATATTTCCATAGCATTTTCATCTATCGCCCACATCTGCCGAGATGTAAACTACGGCTGACTAATCCGAAACATTCACGCTAACGGCGCATCCATATTCTTCATCTGTATTTACCTCCACATCGGACGAGGCCTTTATTACGGCTCATATGTTAATAAAGAAACATGAAACATCGGAGTTATTCTACTTCTCCTAACAATAATAACTGCTTTCGTAGGCTATGTTTTACCCTGAGGCCAGATATCATTCTGGGGCGCAACCGTAATTACCAACCTTCTCTCCGCAATCCCATATATTGGTAACACCCTAGTACAATGAATCTGAGGGGGTTTCTCGGTAGACAACGCCACCCTAACCCGATTCTTCGCCTTCCACTTTCTCTTTCCCTTCATTATTGCAGCTATAACCCTAGTACACCTTTTGTTCTTACACGAAACCGGGTCCAACAACCCAGCCGGTTTAAACTCAGACATAGACAAAGTCCCTTTCCACCCATACTACTCATACAAAGACCTCCTAGGCTTTACCCTAATACTTATTGCACTTACCTCCCTCGCCTTGTTTTCCCCCAACCTCCTAGGGGACCCAGACAATTTTACCCCAGCAAACCCCCTAGTAACCCCGCCACATATTAAACCAGAGTGATACTTCCTCTTTGCTTACGCAATTCTCCGTTCTATTCCAAACAAACTAGGAGGAGTCCTCGCCCTCCTAGCCTCAATCTTGGTCCTAATACTAGTACCAATCCTCCACACTTCCAAACAACGAAGCCTCACATTCCGACCCATCTCGCAACTATTATTTTGATCCCTCGTCGCAGACGTAATTATCCTTACCTGAATCGGAGGTATGCCCGTTGAACACCCCTTCATCATCATTGGCCAAATCGCATCTCTAATCTACTTCCTGCTTTTCCTTATCATCATACCCCTCGCAGGTTGAGCAGAAAACAATATTNNNNNNNNNNNNNNNNNNNNNNNNNNNNNNNNNNNNNNNNNNNNNNNNNNNNNNNNNNNNNNNNNNNNNNNNNNNNNNNNNNNNNNNNNNNNNNNNNNNNNNNNNNNNNNN
		</sequence>
		<sequence>
			<taxon idref="M. moorii (SA76168)"/>
			NNNNNNCCCTACTAAAAATTGCAAACAACGCACTAATTGACTTACCCGCCCCTTCCAACATCTCAGCATGATGAAACTTCGGCTCCCTTCTAGGATTATGCCTCATCACCCAAATTCTCACCGGTCTCTTTCTAGCCATACATTACACCTCTGATATTTCCATAGCATTTTCATCTATCGCCCACATCTGCCGAGATGTAAACTACGGCTGACTAATCCGAAACATTCACGCTAACGGCGCATCCATATTCTTCATCTGTATTTACCTCCACATCGGACGAGGCCTTTATTACGGCTCATATGTTAATAAAGAAACATGAAACATCGGAGTTATTCTACTTCTCCTAACAATAATAACTGCTTTCGTAGGCTATGTTTTACCCTGAGGCCAGATATCATTCTGGGGCGCAACCGTAATTACCAACCTTCTCTCCGCAATCCCATATATTGGTAACACCCTAGTACAATGAATCTGAGGGGGTTTCTCGGTAGACAACGCCACCCTAACCCGATTCTTCGCCTTCCACTTTCTCTTTCCCTTCATTATTGCAGCTATAACCCTAGTACACCTTTTGTTCTTACACGAAACCGGGTCCAACAACCCAGCCGGTTTAAACTCAGACATAGACAAAGTCCCTTTCCACCCATACTACTCATACAAAGACCTCCTAGGCTTTACCCTAATACTTATTGCACTTACCTCCCTCGCCTTGTTTTCCCCCAACCTCCTAGGGGACCCAGACAATTTTACCCCAGCAAACCCCCTAGTAACCCCGCCACATATTAAACCAGAGTGATACTTCCTCTTTGCTTACGCAATTCTCCGTTCTATTCCAAACAAACTAGGAGGAGTCCTCGCCCTCCTAGCCTCAATCTTGGTCCTAATACTAGTACCAATCCTCCACACTTCCAAACAACGAAGCCTCACATTCCGACCCATCTCGCAACTATTATTTTGATCCCTCGTCGCAGACGTAATTATCCTTACCTGAATCGGAGGTATGCCCGTTGAACACCCCTTCATCATCATTGGCCAAATCGCATCTCTAATCTACTTCCTGCTTTTCCTTATCATCATACCCCTCGCAGGTTGAGCAGAAAACAATATTNNNNNNNNNNNNNNNNNNNNNNNNNNNNNNNNNNNNNNNNNNNNNNNNNNNNNNNNNNNNNNNNNNNNNNNNNNNNNNNNNNNNNNNNNNNNNNNNNNNNNNNNNNNNNNN
		</sequence>
		<sequence>
			<taxon idref="M. niger (AMCC196802)"/>
			CACACCCCCTACTAAAAATTGCAAATAACGCACTAATTGATTTACCCGCCCCCACTAATATCTCAGCATGATGAAACTTCGGCTCCCTCCTAGGATTATGCCTCATTATCCAAATCCTCACCGGGCTCTTCCTAGCCATACACTACACCTCCGATATCTCCATAGCCTTTACATCTATTACTCACATCTGTCGAGATGTAAATTATGGCTGACTGATTCGAAATATTCATGCCAACGGCGCATCCATGTTTTTCATCTGTATTTACCTCCACATCGGACGAGGCCTCTATTATGGCTCGTACCTTTACAAAGAAACATGAAATATTGGAGTTATTTTACTCCTCCTAACAATAATAACTGCCTTCGTAGGCTACGTCTTACCTTGAGGCCAAATATCATTCTGAGGCGCAACCGTAATCACCAACCTACTCTCCGCAGTCCCCTACATGGGGAACACACTAGTTCAATGAATCTGAGGGGGCTTCTCAGTAGACAACGCTACCCTAACTCGATTTTTCGCCTTCCACTTCCTCTTCCCCTTCGTCATTGCAGCTGCAACTATAGTACACCTGCTATTCCTACATGAAACTGGGTCCAACAACCCAATTGGCCTAAGCTCAGATGCAGACAAAATTCCTTTCCATCCATACTATTCCTATAAAGACCTCATAGGCTTCGCCCTAATACTTATTATATTAACCTCCCTCGCACTATTTTCCCCTAACCTCCTAGGAGACCCTGACAATTTTACCCCAGCAAACCCACTAGTCACCCCTCCTCACATCAAACCAGAATGATACTTCCTCTTCGCTTACGCAATTCTCCGCTCTATCCCAAACAAACTAGGAGGGGTCATCGCTCTCCTAGCCTCAATCTTAGTACTGATACTCGTGCCAATTCTTCACACCTCCAAACAACAAAGCCTCACATTCCGCCCTATCTCACAATTACTATTCTGAACCCTCATCGCAGACGTAGCCATCCTTACCTGAATCGGAGGCATGCCCGTTGAACACCCTTTCATTGTTATTGGCCAAATCGCATCCCTAATTTATTTCCTACTCTTCCTCCTTCTTATGCCCCTCGCAGGCTGGGCAGAAAATAAAATTCTCAAAAAATGCAATGATAGCTCAGCGCCAGAGCGCCGNNNNNNNNNNNNNNNNNNNNNNNNNNNNNNNNNNNNNNNNNNNNNNNNNNNNNNNNTTGGCCTCTTCCTTGGC
		</sequence>
		<sequence>
			<taxon idref="M. niger (AMCC211922)"/>
			NNNNNNNNNNNNNNNNNNNNNNNNNNNNNNNNNNNNNNNNNNNNNNNNNNNNNNNCAAGATTTCAACATGATGGAACTTCGGCTCCCTCCTGGGACTATGCCTTATCATCCAAATTCTCACCGGCCTCTTCTTAGCTATACACTATACCTCCGACATCTCCCTAGCTTTTACATCTGTTACTCACATCTGTCGAGATGTTACCTACGGCTGACTAATCCGAAACATTCACGCCAACGGCGCATCCATATTCTTCATCTGTATTTATCTCCACATCGGACGGGGACTTTATTATGGCTCGTATCTTTACAAAGAGACATGAAATATTGGAGTTATCTTACTCCTCCTAACAATAATAACCGCTTTCGTAGGCTATGTCCTACCTTGAGGCCAAATATCATTCTGAGGCGCAACTGTGATTACCAACCTACTCTCCGCAGTCCCATACATAGGAAACACACTAGTACAGTGAATCTGGGGGGGTTTCTCAGTAGACAACGCTACCCTAACCCGATTCTTTGCCTTCCACTTCCTCCTCCCCTTCATCATCACAGCTGCAACTATAGTACACCTGCTATTCCTACATGAAACTGGGTCCAACAACCCAATCGGCCTAAACTCAGATGCAGACAAAATTCCCTTCCACCCGTACTATTCCTACAAGGACCTCATAGGCTTTGCCCTAGTACTTATTACACTAACCTCCCTCACACTATTTTCCCCCAACCTCCTTGG-GACCCTGACAATTTTACCCCAGCCAACCCATTAATAACCCCCCCCCACATCAAACCAGAATGATATTTCCTTTTTGCCTACGCAATTCTCCGCTCCATCCCAAATAAACTGGGGGGGGTCATCGCCCTCCTCGCCTCAATCTTAATCCTAATACTAGTACCGATTCTTCACACCTCTAAGCAACAAAGCCTCACATTTCGCCCTATCTCACAGCTACTATTCTGAGCCCTCGTCGCAGACGTAGCTATCCTCACCTGAATTGGAGGCATACCCGTGGAACACCCTTTTATTATTATCGGCCAAATCGCATCCCTAATCTACTTCCTACTCTTCCTCCTTCTTATGCCCCTCGCAGGTTGAGCAGAAAATAAAATCCTCAAAAAATGCAATGATAGCTCAGCGCCAGAGCGCCGNNNNNNNNNNNNNNNNNNNNNNNNNNNNNNNNNNNNNNNNNNNNNNNNNNNNNNNNNNNNNNNNNNNNNNNNN
		</sequence>
		<sequence>
			<taxon idref="M. niger (AMCC211923)"/>
			CACACCCCTTACTAAAAATTGCAAATAATGCACTTATTGATTTACCCGCCCCCACCAATATTTCAACATGATGGAACTTCGGCTCCCTCCTGGGACTATGCCTTATCATCCAAATTCTCACCGGCCTCTTCTTAGCTATACACTATACCTCCGACATCTCCCTAGCTTTTACATCTGTTACTCACATCTGTCGAGATGTTAACTACGGCTGACTAATCCGAAACATTCACGCCAACGGCGCATCCATATTCTTCATCTGTATTTATCTCCACATCGGACGGGGACTTTATTATGGCTCGTATCTTTACAAAGAGACATGAAATATTGGAGTTATCTTACTCCTCCTAACAATAATAACCGCTTTCGTAGGCTATGTCCTACCTTGAGGCCAAATATCATTCTGAGGCGCAACTGTGATTACCAACCTACTCTCCGCAGTCCCATACATAGGAAACACACTAGTACAGTGAATCTGGGGGGGTTTCTCAGTAGACAACGCTACCCTAACCCGATTCTTTGCCTTCCACTTCCTCCTCCCCTTCATCATCACAGCTGCAACTATAGTACACCTGCTATTCCTACATGAAACTGGGTCCAACAACCCAATCGGCCTAAACTCAGATGCAGACAAAATTCCCTTCCACCCGTACTATTCCTACAAGGACCTCATAGGCTTTGCCCTAGTACTTATTACACTAACCTCCCTCACACTATTTTCCCCCAACCTCCTTGGAGACCCTGACAATTTTACCCCAGCCAACCCATTAATAACCCCCCCCCACATCAAACCAGAATGATATTTCCTTTTTGCCTACGCAATTCTCCGCTCCATCCCAAATAAACTGGGAGGGGTCATCGCCCTCCTCGCCTCAATCTTAATCCTAATACTAGTACCGATTCTTCACACCTCTAAGCAACAAAGCCTCACATTTCGCCCTATCTCACAGCTACTATTCTGAGCCCTCGTCGCAGACGTAGCTATCCTCACCTGAATTGGAGGCATACCCGTGGAACACCCTTTTATTATTATCGGCCAAATCGCATCCCTAATCTACTTCCTACTCTTCCTCCTTCTTATGCCCCTCGCAGGTTGAGCAGAAAATAAAATCCTCAAAAAATGCAATGATAGCTCAGCGCCAGAGCGCCGNNNNNNNNNNNNNNNNNNNNNNNNNNNNNNNNNNNNNNNNNNNNNNNNNNNNNNNNNNNNNNNNNNNNNNNNN
		</sequence>
		<sequence>
			<taxon idref="M. nigromarginatus (LR2330)"/>
			NNNNNNNNNNNNNNNNNNNNNNNNNNNACGCACTAATTGACCTCCCCGCCCCCTCCAACATTTCAGCATGATGAAACTTCGGCTCCCTCCTAGGGCTATGCCTCATCACCCAAATTCTCACCGGCCTATTTCTGGCCATGCACTATACCTCCGACATCTCTATGGCATTCTCTTCCGTCGCCCACATCTGCCGAGATGTAAACTACGGCTGACTAATCCGAAACATCCACGCCAACGGCGCATCCATATTCTTCATTTGTATTTACCTCCACATCGGGCGAGGACTTTACTATGGCTCATACCTCTACAAAGAAACATGAAACATCGGGGTTATCCTGCTTCTCCTGACAATAATAACCGCCTTCGTGGGTTATGTCCTTCCCTGAGGCCAAATATCATTCTGAGGCGCTACCGTAATCACTAACCTCCTTTCCGCAATCCCATACATCGGCAACATCCTTGTCCAATGGATCTGAGGCGGCTTCTCAGTAGACAACGCCACCCTAACCCGATTCTTCGCCTTCCACTTCCTCTTCCCTTTTGTTATCGCAGCTGCAACCCTCGTTCACCTATTATTTCTACACGAGACCGGCTCCAACAACCCCACCGGTCTAAACTCAGACTCTGACAAAATCCCCTTCCACCCATACTACTCTTATAAAGACCTCATAGGCTTNNNNNNNNNNNNNNNNNNNNNNNNNNNNNNNNNNNNNNNNNNNNNNNNNNNNNNN---NNNNNNNNNNNNNNNNNNNNNNNNNNNNNNNNNNNNNNNNNNNNNCACATCAAGCCAGAGTGATATTTTNTTTTTGCCTACGCAATCCTCCGCTCTATCCCAAACAAGCTAGGCGGGGTTCTCGCTCTATTAGCCTCAATCCTAGTTCTGATGCTCGTGCCCATTCTCCACACCTCTAAGCAACGAAGCCTTACATTCCGACCTATCTCACAACTACTATTCTGAACCCTCATCGCAGACGTAGTAATCCTCACCTGAATTGGGGGCATGCCTGTTGAACACCCCTTCATTGTTATCGGCCAAATCGCATCCCTAATCTACTTCCTCCTCTTCCTCGTCCTTATACCCCTCGCAGGCTGAGCAGAAAACAAGATCCTCAAAAAATGCAATGATAGCTCAGCATCAGAGCGCCGNNNNNNNNNNNNNNNNNNNNNNNNNNNNNNNNNNNNNNNNNNNNNNNNNNNNNNNNNNNNNNNNNNNNNNNNN
		</sequence>
		<sequence>
			<taxon idref="M. ophidium (LR2320)"/>
			NNNNNCCCCTACTAAAAATCGCAAACAACGCACTAATTGACCTACCCGCCCCCTCCAACATCTCAGCATGATGAAACTTTGGCTCCCTCCTAGGATTATGCCTTATTACCCAGATCCTTACTGGCCTCTTCCTAGCTATACATTACACCTCCGACATCTCCATAGCATTTTCATCTATCGCCCACATCTGCCGAGACGTTAACTATGGCTGACTAATCCGAAACATTCACGCTAACGGCGCATCCATATTTTTCATCTGCATTTACCTTCATATCGGACGAGGCCTTTATTATGGTTCATACGTCAATAAAGAGACATGAAACATCGGAGTTATCCTGCTCCTCTTAACAATAATAACCGCTTTCGTAGGCTATGTTTTACCCTGAGGCCAAATATCATTCTGAGGCGCAACCGTAATTACCAACCTTCTTTCCGCAGTCCCATACATCGGCAACACCCTAGTACAATGAATCTGAGGGGGCTTCTCAGTAGACAACGCCACCCTGACCCGATTCTTCGCCTTCCACTTCCTCTTCCCCTTTATCATCGCAGCTATAACCCTAGTACACCTCCTATTTTTACACGAAACCGGGTCCAACAACCCAGCCGGTTTAAACTCAGACATAGACAAAGTCCCTTTCCACCCCTACTACTCATACAAAGACCTCCTAGGTTTTACCCTAATACTCATTGCACTAACTTCCCTCGCACTATTCTCCCCCAACCTCCTAGGGGACCCAGACAATTTTACCCCAGCCAACCCCCTAGTAACCCCACCACATATCAAACCAGAATGATACTTCCTCTTTGCCTACGCAATTCTCCGTTCCATTCCAAACAAACTAGGAGGAGTCCTCGCCCTTCTAGCCTCAATCTTAGTCCTGATACTAGTACCAGCCCTCCACACTTCCAAACAACGAAGCCTTACGTTCCGACCCATCTCACAACTATTATTTTGATCCCTTGTCGCAGACGTAGTTATTCTTACTTGAATCGGAGGCATGCCCGTCGAACACCCCTTCATCATCATTGGCCAAATCGCATCTCTAATCTACTTCCTGCTCTTCCTCATCATCATGCCCCTCGCAGGCTGAGCAGAAAACAACATTCTTAAAAAATGCAATGATAGCTCAGCGCCANNNNNNNNNNNNNNNNNNNNNNNNNNNNNNNNNNNNNNNNNNNNNNNNNNNNNNNNNNNNNNNNNNNNNNNNNNNNNNNNN
		</sequence>
		<sequence>
			<taxon idref="M. ophidium (LR2321)"/>
			NNNNNCCCCTACTAAAAATCGCAAACAACGCACTAATTGACCTACCCGCCCCCTCCAACATCTCAGCATGATGAAACTTTGGCTCCCTCCTAGGATTATGCCTTATTACCCAGATCCTTACTGGCCTCTTCCTAGCTATACATTACACCTCCGACATCTCCATAGCATTTTCATCTATCGCCCACATCTGCCGAGACGTTAACTATGGCTGACTAATCCGAAACATTCACGCTAACGGCGCATCCATATTTTTCATCTGCATTTACCTTCATATCGGACGAGGCCTTTATTATGGTTCATACGTCAATAAAGAGACATGAAACATCGGAGTTATCCTGCTCCTCTTAACAATAATAACCGCTTTCGTAGGCTATGTTTTACCCTGAGGCCAAATATCATTCTGAGGCGCAACCGTAATTACCAACCTTCTTTCCGCAGTCCCATACATCGGCAACACCCTAGTACAATGAATCTGAGGGGGCTTCTCAGTAGACAACGCCACCCTGACCCGATTCTTCGCCTTCCACTTCCTCTTCCCCTTTATCATCGCAGCTATAACCCTAGTACACCTCCTATTTTTACACGAAACCGGGTCCAACAACCCAGCCGGTTTAAACTCAGACATAGACAAAGTCCCTTTCCACCCCTACTACTCATACAAAGACCTCCTAGGTTTTACCCTAATACTCATTGCACTAACTTCCCTCGCACTATTCTCCCCCAACCTCCTAGGGGACCCAGACAATTTTACCCCAGCCAACCCCCTAGTAACCCCACCACATATCAAACCAGAATGATACTTCCTCTTTGCCTACGCAATTCTCCGTTCCATTCCAAACAAACTAGGAGGAGTCCTCGCCCTTCTAGCCTCAATCTTAGTCCTGATACTAGTACCAGCCCTCCACACTTCCAAACAACGAAGCCTTACGTTCCGACCCATCTCACAACTATTATTTTGATCCCTTGTCGCAGACGTAGTTATTCTTACTTGAATCGGAGGCATGCCCGTCGAACACCCCTTCATCATCATTGGCCAAATCGCATCTCTAATCTACTTCCTGCTCTTCCTCATCATCATGCCCCTCGCAGGCTGAGCAGAAAACAACATTCTTAAAAAATGCAATGATAGCTCAGCGCCANNNNNNNNNNNNNNNNNNNNNNNNNNNNNNNNNNNNNNNNNNNNNNNNNNNNNNNNNNNNN????????????????????
		</sequence>
		<sequence>
			<taxon idref="M. ophidium (SA79825)"/>
			NNNNNNNNNNNNNNAAAATCGCAAACAACGCACTAATTGACCTACCCGCCCCCTCCAACATCTCAGCATGATGAAACTTTGGCTCCCTCCTAGGATTATGCCTTATTACCCAGATCCTTACTGGCCTCTTCCTAGCTATACATTACACCTCCGACATCTCCATAGCATTTTCATCTATCGCCCACATCTGCCGAGACGTTAACTATGGCTGACTAATCCGAAACATTCACGCTAACGGCGCATCCATATTTTTCATCTGCATTTACCTTCATATCGGACGAGGCCTTTATTATGGTTCATACGTCAATAAAGAGACATGAAACATCGGAGTTATCCTGCTCCTCTTAACAATAATAACCGCTTTCGTAGGCTATGTTTTACCCTGAGGCCAAATATCATTCTGAGGCGCAACCGTAATTACCAACCTTCTTTCCGCAGTCCCATACATCGGCAACACCCTAGTACAATGAATCTGAGGGGGCTTCTCAGTAGACAACGCCACCCTGACCCGATTCTTCGCCTTCCACTTCCTCTTCCCCTTTATCATCGCAGCTATAACCCTAGTACACCTCCTATTTTTACACGAAACCGGGTCCAACAACCCAGCCGGTTTAAACTCAGACATAGACAAAGTCCCTTTCCACCCCTACTACTCATACAAAGACCTCCTAGGTTTTACCCTAATACTCATTGCACTAACTTCCCTCGCACTATTCTCCCCCAACCTCCTAGGGGACCCAGACAATTTTACCCCAGCCAACCCCCTAGTAACCCCACCACATATCAAACCAGAATGATACTTCCTCTTTGCCTACGCAATTCTCCGTTCCATTCCAAACAAACTAGGAGGAGTCCTCGCCCTTCTAGCCTCAATCTTAGTCCTGATACTAGTACCAGCCCTCCACACTTCCAAACAACGAAGCCTTACGTTCCGACCCATCTCACAACTATTATTTTGATCCCTTGTCGCAGACGTAGTTATTCTTACTTGAATCGGAGGCATGCCCGTCGAACACCCCTTCATCATCATTGGCCAAATCGCATCTCTAATCTACTTCCTGCTCTTCCTCATCATCATGCCCCTCGCAGGCTGAGCAGAAAACAACATTNNNNNNNNNNNNNNNNNNNNNNNNNNNNNNNNNNNNNNNNNNNNNNNNNNNNNNNNNNNNNNNNNNNNNNNNNNNNNNNNNNNNNNNNNNNNNNNNNNNNNNNNNNNNNNN
		</sequence>
		<sequence>
			<taxon idref="M. ophidium (SA79899)"/>
			????????????????????????????????????????????????????????????????????????????????????????????????????????????????????????????????????????????????????????????????????????????????????????????????????????????????????????????????????????????????????????????????????????????????????????????????????????????????????????????????????????????????????????????????????????????????????????????????????????????????????????????????????????????????????????????????????????????????????????????????????????????????????????????????????????????????????????????????????????????????????????????????????????????????????????????????????????????????????????????????????????????????????????????????????????????????????????????????????????????????????????????????????????????????????????????????????????????????????????????????????????????????????????????????????????????????????????????????????????????????????????????????????????????????????????????????????????????????????????????????????????????????????????????????????????????????????????????????????????????????????????????????????????????????????????????????????????????????????????????????????????????????????????????????????????????????????????????????????????????????NNNNNNNNNNNNNNNNNNNN
		</sequence>
		<sequence>
			<taxon idref="M. ophidium (SA79899-1)"/>
			NNNNNNCCCTACTAAAAATCGCAAACAACGCACTAATTGACCTACCCGCCCCCTCCAACATCTCAGCATGATGAAACTTTGGCTCCCTCCTAGGATTATGCCTTATTACCCAGATCCTTACTGGCCTCTTCCTAGCTATACATTACACCTCCGACATCTCCATAGCATTTTCATCTATCGCCCACATCTGCCGAGACGTTAACTATGGCTGACTAATCCGAAACATTCACGCTAACGGCGCATCCATATTTTTCATCTGCATTTACCTTCATATCGGACGAGGCCTTTATTATGGTTCATACGTCAATAAAGAGACATGAAACATCGGAGTTATCCTGCTCCTCTTAACAATAATAACCGCTTTCGTAGGCTATGTCTTACCCTGAGGCCAAATATCATTCTGAGGCGCAACCGTAATTACCAACCTTCTTTCCGCAGTCCCATACATCGGCAACACCCTAGTACAATGAATCTGAGGGGGCTTCTCAGTAGACAACGCCACCCTGACCCGATTCTTTGCCTTCCACTTCCTCTTCCCCTTTATCATCGCAGCTATAACCCTAGTACACCTCCTATTTTTACACGAAACCGGATCCAACAACCCAGCTGGTTTAAACTCAGACATAGACAAAGTCCCTTTCCACCCCTACTACTCATACAAAGACCTCCTAGGTTTTACCCTGATACTCATTGCACTAACTTCCCTCGCACTATTCTCCCCCAACCTCCTAGGGGACCCAGACAATTTTACCCCAGCCAACCCCCTAGTAACCCCACCACATATCAAACCAGAATGATACTTCCTCTTTGCCTACGCAATTCTCCGTTCTATTCCAAACAAACTAGGAGGAGTCCTCGCCCTTCTAGCCTCAATCTTAGTCCTGATACTAGTACCAGCCCTCCACACTTCCAAACAACGAAGCCTTACGTTCCGACCCATCTCACAACTATTATTTTGATCCCTTGTCGCAGACGTAATTATTCTTACTTGAATCGGAGGCATGCCCGTCGAACACCCCTTCATCATCATTGGCCAAATCGCATCTCTAATCTACTTCCTGCTTTTCCTCATCATCATGCCCCTCGCAGGCTGAGCAGAAAACAACATNNNNNNNNNNNNNNNNNNNNNNNNNNNNNNNNNNNNNNNNNNNNNNNNNNNNNNNNNNNNNNNNNNNNNNNNNNNNNNNNNNNNNNNNNNNN????????????????????
		</sequence>
		<sequence>
			<taxon idref="M. paucipinis (AMNH10216)"/>
			NTCACCCCTTACTAAAAATCGCAAACGACGCACTAATTGACCTACCCGCTCCCTCCAACATTTCTGCATGATGAAATTTTGGCTCCCTCCTAGGACTTTGTCTTATTACCCAAATCCTTACTGGTCTTTTTCTAGCTATACACTACACCTCTGACATCACCTTGGCATTCTCGTCCGTTGCCCATATCTGCCGAGACGTAAATTACGGCTGACTAATTCGAAACATCCACGCCAACGGCGCATCCATATTCTTCATCTGCATTTACCTCCACATCGGACGAGGCCTTTACTACGGCTCGTACCTCTATAAAGAAACTTGAAACATCGGAGTTATTCTACTCCTCCTCACAATAATAACCGCTTTCGTAGGCTACGTCCTACCTTGGGGCCAAATATCATTCTGAGGTGCAACCGTAATCACCAACCTCCTCTCCGCAATCCCTTACATCGGTAATACCCTTGTACAATGAATCTGGGGGGGCTTCTCAGTAGACAACGCCACACTAACCCGATTCTTCGCCTTCCACTTTCTTTTTCCCTTTATCATCGCAGCCGCAACCATGGTACACCTCCTATTCCTACATGAAACCGGATCCAACAATCCAATCGGCCTAAGCTCAGACGCAGACAAAATCCCCTTCCACCCCTACTACTCATACAAAGACCTCATAGGCTTCGCCCTAATACTCATTGCACTAACCTCCCTCACACTATTTTCCCCCAACCTTTTAGGAGACCCAGACAATTTCACCCCAGCTAACCCCCTAGTAACACCACCTCATATTAAGCCAGAGTGATACTTCCTCTTTGCCTACGCAATCCTCCGCTCTATTCCAAACAAACTAGGAGGAGTCCTCGCCCTCCTAGCCTCAATTTTGGTACTAATACTAGTACCAACCCTCCACACCTCAAAACAACGAAGCCTTATATTCCGACCCATCTCACAAATTCTCTTCTGAGCCCTAATTGCAGACGTAATTATCCTCACTTGAATCGGAGGCATGCCCGTCGAACACCCCTATATCATCATCGGCCAAATCGCATCTCTACTCTACTTCCTACTTTTCCTCATCCTTATACCCCTCGCAGGCTGAGTAGAAAACAAAATTCTCAAAAAATGCAATGATAGCTCAGCGCCAGAGNNNNNNNNNNNNNNNNNNNNNNNNNNNNNNNNNNNNNNNNNNNNNNNNNNNNNNNNNNNNNTTGGCCTCTTCCTTGGC
		</sequence>
		<sequence>
			<taxon idref="M. paucipinis (AMNH6617)"/>
			NNNNNNNNNNNNNNNNNNNNNNNNNNNNNNNNNNNNNNNNNNNNNNNNNNNNNNNNNNNATTTCTGCATGATGAAATTTTGGCTCCCTCCTAGGACTTTGTCTTATTACCCAAATCCTTACTGGTCTTTTTCTAGCTATACACTACACCTCTGACATCACCTTGGCATTCTCGTCCGTTGCCCATATCTGCCGAGACGTAAATTACGGCTGACTAATTCGAAACATCCACGCCAACGGCGCATCCATATTCTTCATCTGCATTTACCTCCACATCGGACGAGGCCTTTACTACGGCTCGTACCTCTATAAAGAAACTTGAAACATCGGAGTTATTCTACTCCTCCTCACAATAATAACCGCTTTCGTAGGCTACGTCCTACCTTGGGGCCAAATATCATTCTGAGGTGCAACCGTAATCACCAACCTCCTCTCCGCAATCCCTTACATCGGTAATACCCTTGTACAATGAATCTGAGGGGGCTTCTCAGTAGACAACGCCACACTAACCCGATTCTTCGCCTTCCACTTTCTTTTTCCCTTTATCATCGCAGCCGCAACCATGGTACACCTCCTATTCCTACATGAAACCGGATCCAACAATCCAATCGGCCTAAGCTCAGACGCAGACAAAATCCCCTTCCACCCCTACTACTCATACAAAGACCTCATAGGCTTCGCCCTAATACTCATTGCACTAACCTCCCTCACACTATTTTCCCCCAACCTTTTAGGAGACCCAGACAATTTCACCCCAGCTAACCCCCTAGTAACACCACCTCATATTAAGCCAGAGTGATACTTCCTCTTTGCCTACGCAATCCTCCGCTCTATTCCAAACAAACTAGGAGGAGTCCTCGCCCTCCTAGCCTCAATTTTGGTACTAATACTAGTACCAACCCTCCACACCTCAAAACAACGAAGCCTTATATTCCGACCCATCTCACAAATTCTCTTCTGAACCCTAATTGCAGACGTAATTATCCTCACTTGAATCGGAGGCATGCCCGTCGAACACCCCTTTATCATCATCGGCCAAATCGCATCTCTACTCTACTTCCTACTTTTCCTCATCCTTATACCCCTCGCAGGCTGAGTAGAAAACAAAATTCTCAAAAAATGCAATGATAGCTCAGCGCCAGAGCGCCGNNNNNNNNNNNNNNNNNNNNNNNNNNNNNNNNNNNNNNNNNNNNNNNNNNNNNNNNNNNNNNNNNNNNNNNNN
		</sequence>
		<sequence>
			<taxon idref="M. paucipinis (AMNH8322)"/>
			????????????????????????????????????????????????????????????????????????????????????????????????????????????????????????????????????????????????????????????????????????????????????????????????????????????????????????????????????????????????????????????????????????????????????????????????????????????????????????????????????????????????????????????????????????????????????????????????????????????????????????????????????????????????????????????????????????????????????????????????????????????????????????????????????????????????????????????????????????????????????????????????????????????????????????????????????????????????????????????????????????????????????????????????????????????????????????????????????????????????????????????????????????????????????????????????????????????????????????????????????????????????????????????????????????????????????????????????????????????????????????????????????????????????????????????????????????????????????????????????????????????????????????????????????????????????????????????????????????????????????????????????????????????????????????????????????????????????????????????????????????????????????????????????????????????????????????????????????????????????NNTTGGCCTCTTTCCTTGGC
		</sequence>
		<sequence>
			<taxon idref="M. plagiostomus (AMNH0175)"/>
			NNNACCCCCTACTAAAAATCGCAAACAACGCACTAATTGACCTACCCGCCCCCTCTAATATCTCAGCGTGATGAAACTTTGGCTCCCTCCTAGGATTATGCCTCATCACCCAAATCCTCACCGGCCTTTTCCTGGCCATACACTACACCTCCGACATCTCCATAGCATTCTCATCTATTGCCCACATCTGCCGAGATGTAAACTACGGCTGACTAATCCGAAACATTCACGCCAACGGCGCATCCATATTTTTTATCTGTATTTACCTCCACGTCGGACGAGGCCTTTATTACGGTTCATATCTCTATAAAGAGACATGAAACATCGGAGTTATCCTACTCCTCCTAACAATAATGACCGCTTTCGTAGGCTATGTTTTACCCTGAGGCCAAATATCATTCTGGGGCGCAACCGTAATTACTAACCTTCTTTCCGCAATCCCATATATTGGTAACACCCTAGTACAATGAATCTGAGGAGGCTTCTCAGTAGACAACGCCACCCTAACCCGATTCTTTGCCTTCCACTTCCTCTTCCCCTTCGTCATCGCAGCCATAACCCTAGTACACCTCCTGTTTTTACACGAAACCGGGTCCAACAACCCAGCTGGATTAAACTCAGACATAGACAAAGTTCCCTTCCACCCATACTACTCATACAAAGACCTTTTAGGCTTTACCTTAATACTTATTGCACTAACCTCCCTCGCACTATTTTCCCCCAACCTCCTAGGAGACCCAGACAACTTTACCCCAGCCAACCCCCTAGTAACCCCACCACATATCAAACCAGAATGATACTTCCTCTTTGCCTACGCAATCCTTCGTTCTATTCCGAACAAACTAGGAGGAGTCCTCGCCCTTCTAGCCTCAATCCTAGTTCTTATACTAGTGCCAATTCTTCACACTTCTAAACAACGAACCCTCACATTCCGACCCATCTCACAACTATTATTTTGATCCCTCGTCGCAGACGTAATCATCCTTACCTGAATCGGAGGAATGCCTGTCGAACACCCCTTTATCATTATCGGCCAAATCGCATCTCTAATCTATTTCCTACTTTTCCTCATTATTTTACCCCTCGCAGG-TGAGCAGAAAACAATATTNNNNNNNNNNNNNNNNNNNNNNNNNNNNNNNNNNNNNNNNNNNNNNNNNNNNNNNNNNNNNNNNNNNNNNNNNNNNNNNNNNNNNNNNNNNNNTTGGCCTCTTTCCTTGGC
		</sequence>
		<sequence>
			<taxon idref="M. plagiostomus (SA80306)"/>
			NNNNNNCCCTACTAAAAATCGCAAACAACGCACTAGTTGACCTACCCGCCCCCTCTAATATCTCAGCGTGATGAAACTTTGGCTCCCTCCTAGGATTATGCCTCATCACCCAAATCCTCACCGGCCTCTTCCTGGCCATACACTACACCTCTGACATCTCCACAGCATTCTCATCTATCGCCCACATCTGTCGAGATGTAAACTACGGCTGACTAATCCGAAACATTCACGCTAACGGCGCATCCATATTTTTTATCTGTATTTACCTCCACATCGGACGAGGCCTTTATTACGGTTCATATCTCTATAAAGAGACATGAAACATCGGAGTTATCCTACTCCTCCTAACAATAATGACCGCTTTCGTAGGCTATGTTTTACCCTGAGGCCAAATATCATTCTGGGGCGCAACCGTAATTACTAACCTTCTTTCCGCAATCCCATATATTGGTAACACCCTAGTACAATGAATCTGAGGGGGCTTCTCAGTAGACAACGCCACCCTAACCCGATTCTTTGCCTTCCACTTCCTCTTCCCCTTCGTCATCGCAGCCATAACCCTAGTACACCTCCTGTTTTTACACGAAACCGGGTCCAACAACCCAGCTGGTTTAAACTCAGACATAGACAAAGTCCCCTTCCACCCATACTACTCATACAAAGACCTTTTAGGCTTTACCTTAATACTTATTGCACTAACCTCCCTCGCACTATTTTCCCCTAACCTCCTAGGAGACCCAGACAATTTTACCCCGGCCAACCCCCTAGTAACCCCACCACATATCAAACCAGAATGATACTTTCTCTTTGCCTACGCAATCCTCCGTTCTATTCCGAACAAACTAGGAGGAGTCCTCGCCCTTCTAGCCTCAATCCTAGTTCTTATACTAGTGCCAATTCTTCACACTTCTAAACAACGAACCCTTACATTCCGACCCATCTCACAACTATTATTTTGATCCCTCGTCGCAGACGTAATCATCCTTACCTGAATCGGAGGAATGCCTGTCGAACACCCCTTTATCATTATCGGCCAAATCGCATCTCTAATCTATTTCCTACTTTTCCTCATTATTTTACCCCTCGCAGGTTGAGCAGAAAACAATATTNNNNNNNNNNNNNNNNNNNNNNNNNNNNNNNNNNNNNNNNNNNNNNNNNNNNNNNNNNNNNNNNNNNNNNNNNNNNNNNNNNNNNNNNNNNNNNNNNNNNNNNNNNNNNNN
		</sequence>
		<sequence>
			<taxon idref="M. platysoma (CU88754A)"/>
			NNNNNNCCCTACTAAAAATCGCAAATAACGCACTAATTGACCTGCCCGCCCCCTCCAACATCTCAGCATGATGAAATTTTGGCTCTCTCCTAGGATTATGTCTCATCACCCAAATCCTTACCGGCCTCTTTCTGGCCATACATTATACCTCCGACATCTCCATAGCATTCTCATCTATCGCCCACATCTGTCGAGACGTGAACTATGGTTGATTAATCCGAAACATTCACGCCAACGGTGCATCTATATTTTTTATCTGTATTTATCTTCACATCGGGCGGGGCCTTTATTATGGCTCATACCTCTATAAAGAGACATGAAACATCGGAGTTGTCCTACTTCTCCTAACAATAATAACCGCCTTCGTGGGTTATGTCCTACCCTGAGGCCAAATATCATTCTGGGGCGCAACCGTAATTACTAACCTTCTTTCCGCAATTCCATACATCGGTAACACCCTAGTACAGTGAATCTGAGGGGGCTTCTCAGTAGACAACGCCACCCTAACCCGATTCTTTGCCTTCCACTTCCTCTTCCCCTTCATCATCGCAGCTATAACCCTAGTGCACCTCTTGTTTTTACACGAAACCGGATCCAACAACCCAGCTGGTTTAAACTCAGATATAGACAAAATTCCCTTCCACCCATACTACTCATACAAAGACCTCCTAGGCTTTACTTTAATACTTATTACACTAACCTCCCTCGCATTATTTTCGCCTAATCTCTTAGGAGACCCGGACAATTTCACCCCGGCCAACCCCCTAGTAACTCCCCCACATATTAAACCAGAATGATATTTTCTCTTTGCTTACGCAATTCTTCGTTCTATTCCTAATAAACTAGGAGGGGTCCTCGCCCTTCTAGCCTCAATCTTGGTCTTGATATTAGTGCCAATCCTTCACACCTCCAAACAACGAAGCCTTACATTCCGACCCATCTCACAACTATTATTTTGGTCCCTCGTCGCAGACGTAATTATTCTTACTTGAATCGGAGGTATGCCTGTCGAACACCCCTTCATCATCATCGGCCAAATCGCATCCCTAATTTACTTCCTGCTTTTTCTTATCATCATACCTCTCACAGGTTGAGCAGANNNNNNNNNNNNNNNNNNNNNNNNNNNNNNNNNNNNNNNNNNNNNNNNNNNNNNNNNNNNNNNNNNNNNNNNNNNNNNNNNNNNNNNNNNNNNNNNNNNNNNNNNNNNNNNNNNNNNNNNN
		</sequence>
		<sequence>
			<taxon idref="M. platysoma (CU88754B)"/>
			NNNNNCCCCTACTAAAAATCGCAAATAACGCACTAATTGACCTGCCCGCCCCCTCCAACATCTCAGCATGATGAAATTTTGGCTCTCTCCTAGGATTATGTCTCATCACCCAAATCCTTACCGGCCTCTTTCTGGCCATACATTATACCTCCGACATCTCCATAGCATTCTCATCTATCGCCCACATCTGTCGAGACGTGAACTATGGTTGATTAATCCGAAACATTCACGCCAACGGTGCATCTATATTTTTTATCTGTATTTATCTTCACATCGGGCGGGGCCTTTATTATGGCTCATACCTCTATAAAGAGACATGAAACATCGGAGTTGTCCTACTTCTCCTAACAATAATAACCGCCTTCGTGGGTTATGTCCTACCCTGAGGCCAAATATCATTCTGGGGCGCAACCGTAATTACTAACCTTCTTTCCGCAATTCCATACATCGGTAACACCCTAGTACAGTGAATCTGAGGGGGCTTCTCAGTAGACAACGCCACCCTAACCCGATTCTTTGCCTTCCACTTCCTCTTCCCCTTCATCATCGCAGCTATAACCCTAGTGCACCTCTTGTTTTTACACGAAACCGGATCCAACAACCCAGCTGGTTTAAACTCAGATATAGACAAAATTCCCTTCCACCCATACTACTCATACAAAGACCTCCTAGGCTTTACTTTAATACTTATTACACTAACCTCCCTCGCATTATTTTCGCCTAATCTCTTAGGAGACCCGGACAATTTCACCCCGGCCAACCCCCTAGTAACTCCCCCACATATTAAACCAGAATGATATTTTCTCTTTGCTTACGCAATTCTTCGTTCTATTCCTAATAAACTAGGAGGGGTCCTCGCCCTTCTAGCCTCAATCTTGGTCTTGATATTAGTGCCAATCCTTCACACCTCCAAACAACGAAGCCTTACATTCCGACCCATCTCACAACTATTATTTTGGTCCCTCGTCGCAGACGTAATTATTCTTACTTGAATCGGAGGTATGCCTGTCGAACACCCCTTCATCATCATCGGCCAAATCGCATCCCTAATTTACTTCCTGCTTTTTCTTATCATCATACCTCTCACAGGTTGAGCAGAGAATAACATTCTTAAAAAATGCAATGATAGCTCAGCACCANNNNNNNNNNNNNNNNNNNNNNNNNNNNNNNNNNNNNNNNNNNNNNNNNNNNNNNNNNNNNNNNNNNNNNNNNNNNNNNNN
		</sequence>
		<sequence>
			<taxon idref="M. platysoma (CU89311)"/>
			NNNNNCCCCTACTAAAAATCGCAAATAACGCACTAATTGACCTGCCCGCCCCCTCCAACATCTCAGCATGATGAAATTTTGGCTCTCTCCTAGGATTATGTCTCATCACCCAAATCCTTACCGGCCTCTTTCTGGCCATACATTATACCTCCGACATCTCCATAGCATTCTCATCTATCGCCCACATCTGTCGAGACGTGAACTATGGTTGATTAATCCGAAACATTCACGCCAACGGTGCATCTATATTTTTTATCTGTATTTATCTTCACATCGGGCGGGGCCTTTATTATGGCTCATACCTCTATAAAGAGACATGAAACATCGGAGTTGTCCTACTTCTCCTAACAATAATAACCGCCTTCGTGGGTTATGTCCTACCCTGAGGCCAAATATCATTCTGGGGCGCAACCGTAATTACTAACCTTCTTTCCGCAATTCCATACATCGGTAACACCCTAGTACAGTGAATCTGAGGGGGCTTCTCAGTAGACAACGCCACCCTAACCCGATTCTTTGCCTTCCACTTCCTCTTCCCCTTCATCATCGCAGCTATAACCCTAGTGCACCTCTTGTTTTTACACGAAACCGGATCCAACAACCCAGCTGGTTTAAACTCAGATATAGACAAAATTCCCTTCCACCCATACTACTCATACAAAGACCTCCTAGGCTTTACTTTAATACTTATTACACTAACCTCCCTCGCATTATTTTCGCCTAATCTCTTAGGAGACCCGGACAATTTCACCCCGGCCAACCCCCTAGTAACTCCCCCACATATTAAACCAGAATGATATTTTCTCTTTGCTTACGCAATTCTTCGTTCTATTCCTAATAAACTAGGAGGGGTCCTCGCCCTTCTAGCCTCAATCTTGGTCTTGATATTAGTGCCAATCCTTCACACCTCCAAACAACGAAGCCTTACATTCCGACCCATCTCACAACTATTATTTTGGTCCCTCGTCGCAGACGTAATTATTCTTACTTGAATCGGAGGTATGCCTGTCGAACACCCCTTCATCATCATCGGCCAAATCGCATCCCTAATTTACTTCCTGCTTTTTCTTATCATCATACCTCTCACAGGTTGAGCAGAGAATAACATTCTTAAAAAATGCAATGATAGCTCAGCACCANNNNNNNNNNNNNNNNNNNNNNNNNNNNNNNNNNNNNNNNNNNNNNNNNNNNNNNNNNNNNNNNNNNNNNNNNNNNNNNNN
		</sequence>
		<sequence>
			<taxon idref="M. robertsi (AMNH3027)"/>
			NNNNNNNNNNNNNNNNNNNNNNNNNNNNNNNNNNNNNNNNNNNNNNNNNNNNNNNNNNNNNNTCTGCATGATGAAATTTTGGCTCCCTCCTAGGACTATGTCTTATCACCCAAATCCTCACTGGTCTTTTCCTAGCCATACACTACACCTCTGACATCACCATGGCATTCTCATCCGTTGCCCACATCTGCCGAGACGTAAACTACGGCTGACTAATTCGAAACATTCACGCCAACGGCGCATCCATATTCTTCATCTGTATTTACCTCCACATCGGACGAGGCCTTTACTACGGCTCGTACCTCTACAAAGAAACTTGAAACATCGGAGTTATTCTACTCCTCCTAACAATAATAACCGCTTTCGTAGGCTACGTCCTACCTTGGGGCCAAATATCATTCTGAGGTGCAACCGTAATCACCAACCTCCTCTCCGCAATCCCCTACATCGGCAATACCCTTGTACAATGAGTCTGGGGGGGTTTCTCAGTAGACAACGCCACCCTAGCCCGATTCTTCGCCTTCCACTTTCTTTTTCCCTTTGTCATCGCAGCAGTAACCATAGTACACCTTCTGTTCCTACACGAGACCGGATCTAACAACCCAATCGGCCTAAGCTCAGACGCAGACAAAATTCCCTTCCACCCCTACTACTCATACAAAGACCTTATAGGCTTCGCCCTAATACTCATTGCACTAACCTCCCTCACACTATTTTCCCCCAACCTTTTAGGAGACCCAGACAACTTCACCCCGGCTAACCCCCTAATAACACCGCCCCACATCAAACCAGAGTGATACTTCCTCTTTGCCTACGCAATCCTCCGCTCTATTCCAAACAAACTAGGAGGGGTCCTCGCCCTCCTAGCCTCAATTTTAGTACTAATACTAGTGCCAGCTCTCCACACCTCAAAACAACGAAGCCTCACATTCCGACCCATCTCACAAATTCTCTTCTGAACCCTAATTGCAGACGTAATTATTCTCACTTGAATCGGAGGCATGCCCGTCGAGCACCCCTTCATCATCATCGGCCAAATTGCATCTCTACTCTACTTCCTGCTTTTCCTCGTCCTTATACCCCTCGCAGGCTGAGCAGAGAACAAAATTCTTAAAAAATGCAATGATAGCTCAGCACCNNNNNNNNNNNNNNNNNNNNNNNNNNNNNNNNNNNNNNNNNNNNNNNNNNNNNNNNNNNNNNNNNNNNNNNNNNTCTTTGGC
		</sequence>
		<sequence>
			<taxon idref="M. robertsi (AMNH3091)"/>
			NNNNNNNNNNNNNNNNNNNNNNNNNNNNNNNNNNNNNNNNNNNNNNNNNNNNNNNNNNNNNCTCTGCATGATGAAATTTTGGCTCCCTCCTAGGACTATGTCTTATCACCCAAATCCTCACTGGTCTTTTCCTAGCCATACACTACACCTCTGACATCACCATGGCATTCTCATCCGTTGCCCACATCTGCCGAGACGTAAACTACGGCTGACTAATTCGAAACATTCACGCCAACGGCGCATCCATATTCTTCATCTGTATTTACCTCCACATCGGACGAGGCCTTTACTACGGCTCGTACCTCTACAAAGAAACTTGAAACATCGGAGTTATTCTACTCCTCCTAACAATAATAACCGCTTTCGTAGGCTACGTCCTACCTTGGGGCCAAATATCATTCTGAGGTGCAACCGTAATCACCAACCTCCTCTCCGCAATCCCCTACATCGGCAATACCCTTGTACAATGAGTCTGGGGAGGTTTCTCAGTAGACAACGCCACCCTAGCCCGATTCTTCGCCTTCCACTTTCTTTTTCCCTTTGTCATCGCAGCAGTAACCATAGTACACCTTCTGTTCCTACACGAGACCGGATCTAACAACCCAATCGGCCTAAACTCAGACGCAGACAAAATTCCCTTCCACCCCTACTACTCATACAAAGACCTTATAGGCTTCGCCCTAATACTCATTGCACTAACCTCCCTCACACTATTTTCCCCCAACCTTTTAGGAGACCCAGACAACTTCACCCCAGCTAACCCCCTAATAACACCGCCCCACATCAAACCAGAGTGATACTTCCTCTTTGCCTACGCAATCCTCCGCTCTATTCCAAACAAACTAGGAGGGGTCCTCGCCCTCCTAGCCTCAATTTTAGTACTAATACTAGTGCCAGCTCTCCACACCTCAAAACAACGAAGCCTCACATTCCGACCCATCTCACAAATTCTCTTCTGAGCCCTAATTGCAGACGTAATTATTCTCACTTGAATCGGAGGCATGCCCGTCGAGCACCCCTTCATCATCATCGGCCAAATTGCATCTCTACTCTACTTCCTGCTTTTCCTCGTCCTTATACCCCTCGCAGGCTGAGCAGAGAACAAAATTCTTAAAAAATGCAATGATAGCTCAGCACCAGAGTGCCGNNNNNNNNNNNNNNNNNNNNNNNNNNNNNNNNNNNNNNNNNNNNNNNNNNNNNNNNNNNNNNNNNNCTTTGGC
		</sequence>
		<sequence>
			<taxon idref="M. robertsi (AMNH3092)"/>
			NNNNNNNNNNNNNNNNNNNNNNNNNNNNNNNNNNNNNNNNNNNNNNNNNNNNNNNNNNNNNCTCTGCATGATGAAATTTTGGCTCCCTCCTAGGACTATGTCTTATCACCCAAATCCTCACTGGTCTTTTCCTAGCCATACACTACACCTCTGACATCACCATGGCATTCTCATCCGTTGCCCACATCTGCCGAGACGTAAACTACGGCTGACTAATTCGAAACATTCACGCCAACGGCGCATCCATATTCTTCATCTGTATTTACCTCCACATCGGACGAGGCCTTTACTACGGCTCGTACCTCTACAAAGAAACTTGAAACATCGGAGTTATTCTACTCCTCCTAACAATAATAACCGCTTTCGTAGGCTACGTCCTACCTTGGGGCCAAATATCATTCTGAGGTGCAACCGTAATCACCAACCTCCTCTCCGCAATCCCCTACATCGGCAATACCCTTGTACAATGAGTCTGGGGAGGTTTCTCAGTAGACAACGCCACCCTAGCCCGATTCTTCGCCTTCCACTTTCTTTTTCCCTTTGTCATCGCAGCAGTAACCATAGTACACCTTCTGTTCCTACACGAGACCGGATCTAACAACCCAATCGGCCTAAGCTCAGACGCAGACAAAATTCCCTTCCACCCCTACTACTCATACAAAGACCTTATAGGCTTCGCCCTAATACTCATTGCACTAACCTCCCTCACACTATTTTCCCCCAACCTTTTAGGAGACCCAGACAACTTCACCCCGGCTAACCCCCTAATAACACCGCCCCACATCAAACCAGAGTGATACTTCCTCTTTGCCTACGCAATCCTCCGCTCTATTCCAAACAAACTAGGAGGGGTCCTCGCCCTCCTAGCCTCAATTTTAGTACTAATACTAGTGCCAGCTCTCCACACCTCAAAACAACGAAGCCTCACATTCCGACCCATCTCACAAATTCTCTTCTGAGCCCTAATTGCAGACGTAATTATTCTCACTTGAATCGGAGGCATGCCCGTCGAGCACCCCTTCATCATCATCGGCCAAATTGCATCTCTACTCTACTTCCTGCTTTTCCTCGTCCTTATACCCCTCGCAGGCTGAGCAGAGAACAAAATTCTTAAAAAATGCAATGATAGCTCAGCACCAGANNNNNNNNNNNNNNNNNNNNNNNNNNNNNNNNNNNNNNNNNNNNNNNNNNNNNNNNNNNNNNNNNNNNNNNNNTTTGGC
		</sequence>
		<sequence>
			<taxon idref="M. seiteri (AMNH6160)"/>
			NNNNNNNNNNNNNNNNNNNNNNNNNNNNNNNNNNNNNNNNNNNNNNNNNNNNNNNNNNNNTCTCAGCATGATGAAATTTCGGCTCCCTCCTAGGACTATGCCTCATCACCCAGATCCTCACTGGCCTCTTCCTAGCCATACACTACACCTCTGACATCACCATAGCATTCTCATCCGTTGCCCACATTTGCCGAGACGTAAACTACGGCTGACTAATCCGAAACATCCACGCCAACGGCGCATCCATGTTCTTCATCTGTATTTATCTCCACATCGGACGAGGCCTATATTACGGCTCCTACCTCTACAAAGAAACCTGAAACATTGGGGTCATCCTCCTTCTCCTAACAATAATAACCGCCTTCGTAGGCTACGTTTTACCCTGAGGTCAAATGTCATTCTGAGGCGCAACCGTAATCACCAACCTTCTCTCCGCAGTCCCATACATTGGGAATGCCCTTGTACAATGAATCTGAGGAGGCTTCTCAGTAGACAGCGCAACCCTAACCCGATTCTTCGCCTTCCACTTCCTTTTCCCTTTCATCATCGCAGCTGCAACCATAGTACACCTGCTATTCTTACACGAAACCGGATCCAACAACCCAATAGGCCTAAACTCAGATACAGATAAAATCCCCTTCCACCCATATTACTCATACAAAGACCTTATCGGTTTTACCTTAATACTTATTATATTAATCTCTCTCGCATTATTTTCCCCCAACCTTCTAGGAGACCCAGACAACTTCACCCCAGCCAACCCCTTAGTAACCCCACCCCACATCAAACCAGAGTGATACTTTCTTTTTGCCTACGCAATCCTCCGCTCTATCCCAAACAAACTAGGGGGGGTCCTCGCCCTCCTGGCCTCAATCCTCGTACTAACACTTATACCAGCCCTCCACACCTCCAAACAACGAAGTCTCACATTCCGCCCTATCTCACAGTTTCTATTCTGAGCCCTCATCGCAAACGTAATAATCCTCACTTGAATCGGAGGCATGCCCGTCGAACATCCATTCATTGTCATCGGCCAAATCGCATCCCTAGCCTATTTCCTACTTTTCCTCGTCCTTATACCCCTCGCAGGCTGAGCAGAAAACAAAATTCTCTAAAAATGCAATGATAGCTCAGCGCTAGAGCGCCGNNNNNNNNNNNNNNNNNNNNNNNNNNNNNNNNNNNNNNNNNNNNNNNNNNNNNNNNNNNNNNNNNTCCTTGGC
		</sequence>
		<sequence>
			<taxon idref="M. seiteri (AMNH6326)"/>
			CACACCCCCTCCTAAAAATCGCAAACAGCGCACTAATTGACCTACCCGCCCCCTCTAACATCTCAGCATGATGAAATTTCGGCTCCCTCCTAGGACTATGCCTCATCACCCAGATCCTCACTGGCCTCTTCCTAGCCATACACTACACCTCTGACATCACCATAGCATTCTCATCCGTTGCCCACATTTGCCGAGACGTAAACTACGGCTGACTAATCCGAAACATCCACGCCAACGGCGCATCCATGTTCTTCATCTGTATTTATCTCCACATCGGACGAGGCCTATATTACGGCTCCTACCTCTACAAAGAAACCTGAAACATTGGGGTCATCCTCCTTCTCCTAACAATAATAACCGCCTTCGTAGGCTACGTTTTACCCTGAGGTCAAATGTCATTCTGAGGCGCAACCGTAATCACCAACCTTCTCTCCGCAGTCCCATACATTGGGAATGCCCTTGTACAATGAATCTGAGGAGGCTTCTCAGTAGACAACGCAACCCTAACCCGATTCTTCGCCTTCCACTTCCTTTTCCCTTTCATCATCGCAGCTGCAACCATAGTACACCTGCTATTCTTACACGAAACCGGATCCAACAACCCAATAGGCCTAAACTCAGATACAGATAAAATCCCCTTCCACCCATATTACTCATACAAAGACCTTATCGGTTTTACCTTAATACTTATTATATTAATCTCTCTCGCATTATTTTCCCCCAACCTTCTAGGAGACCCAGACAACTTCACCCCAGCCAACCCCTTAGTAACCCCACCCCACATCAAACCAGAGTGATACTTTCTTTTTGCCTACGCAATCCTCCGCTCTATCCCAAACAAACTAGGGGGGGTCCTCGCCCTCCTGGCCTCAATCCTCGTACTAACACTTATACCAGCCCTCCACACCTCCAAACAACGAAGTCTCACATTCCGCCCTATCTCACAGTTTCTATTCTGAGCCCTCATCGCAAACGTAATAATCCTCACTTGAATCGGAGGCATGCCCGTCGAACATCCATTCATTGTCATCGGCCAAATCGCATCCCTAGCCTATTTCCTACTTTTCCTCGTCCTTATACCCCTCGCAGGCTGAGCAGAAAACAAAATTCTCTAAAAATGCAATGATAGCTCAGCGCTAGAGCGCCGNNNNNNNNNNNNNNNNNNNNNNNNNNNNNNNNNNNNNNNNNNNNNNNNNNNNNNNNNNNNNNNNNNCCTTGGC
		</sequence>
		<sequence>
			<taxon idref="M. shiranus (SA78373-1)"/>
			NNNNNNNNNTACTAAAAATTGTAAACAACGCACTAATTGACCTGCCCGCCCCTTCTAACATCTCTGCATGATGGAACTTTGGCTCCCTCCTAGGATTATGTCTTATTACCCAAATCCTCACTGGCCTCTTCCTAGCCATACATTATACCTCTGACATCTCCATAGCATTCTCATCCATCGCCCACATCTGCCGAGACGTAAACTATGGCTGATTAATCCGTAACATTCACGCCAACGGCGCATCTATATTTTTCATCTGCATCTACCTTCACATCGGACGAGGGCTTTATTACGGCTCGTATCTCTACAAAGAAACATGAAACGTTGGCGTCATTCTCCTTCTCTTAACAATAATAACCGCCTTCGTGGGCTATGTTCTACCCTGAGGCCAAATATCATTTTGAGGCGCAACTGTAATTACCAACCTTCTCTCCGCAATTCCCTACATCGGCAATACCCTAGTACAATGAATCTGAGGGGGCTTTTCAGTAGACAATGCCACTCTAACCCGATTCTTTGCTTTCCACTTCCTCTTCCCCTTCATCATCACAGCTACAACCCTAGTACACCTCCTATTCTTACACCAAACTGGATCCAACAACCCAGCCGGTTTAAACTCAGACACAGACAAAATCCCCTTCCACCCATACTACTCATACAAAGATCTTTCGGGCTTCACCCTTATGCTCATCGCATTAACCTCCCTCGCACTATTTTCCCCCAACCTCCTGGGAGACCCAGACAATTTTACCCCAGCCAACCCTCTAATAACCCCACCACATATCAAACCCGAATGGTACTTTCTCTTTGCCTACGCAATCCTTCGCTCCATCCCTAATAAACTAGGGGGAGTCCTCGCCCTCCTGGCCTCAATCCTAGTCCTAATACTAGTCCCAATTCTTCACACCTCTAAACAACGAAGCTTAACATTCCGACCCATTTCACAACTATTATTCTGAACCCTCGTCGCAGACGTAGTCATCCTCACTTGAATCGGAGGTAAACCCGTCGAACACCCCTTCATCATTATTGGCCAAATCGCATCACTAATCTACTTCCTACTTTTCCTCATCATTATACCCCTCACAGGTTGAGCAGAGAACAAGATTNNNNNNNNNNNNNNNNNNNNNNNNNNNNNNNNNNNNNNNNNNNNNNNNNNNNNNNNNNNNNNNNNNNNNNNNNNNNNNNNNNNNNNNNNNNNNNNNNNNNNNNNNNNNNNN
		</sequence>
		<sequence>
			<taxon idref="M. shiranus (SA78373-2)"/>
			NNNNNNCCCTACTAAAAATTGTAAACAACGCACTAATTGACCTGCCCGCCCCTTCTAACATCTCTGCATGATGGAACTTTGGCTCCCTCCTAGGATTATGTCTTATTACCCAAATCCTCACTGGCCTCTTCCTAGCCATACATTATACCTCTGACATCTCCATAGCATTCTCATCCATCGCCCACATCTGCCGAGACGTAAACTATGGCTGATTAATCCGTAACATTCACGCCAACGGCGCATCTATATTTTTCATCTGCATCTACCTTCACATCGGACGAGGGCTTTATTACGGCTCGTATCTCTACAAAGAAACATGAAACGTTGGCGTCATTCTCCTTCTCTTAACAATAATAACCGCCTTCGTGGGCTATGTTCTACCCTGAGGCCAAATATCATTTTGAGGCGCAACTGTAATTACCAACCTTCTCTCCGCAATTCCCTACATCGGCAATACCCTAGTACAATGAATCTGAGGGGGCTTTTCAGTAGACAATGCCACTCTAACCCGATTCTTTGCTTTCCACTTCCTCTTCCCCTTCATCATCACAGCTACAACCCTAGTACACCTCCTATTCTTACACCAAACTGGATCCAACAACCCAGCCGGTTTAAACTCAGACACAGACAAAATCCCCTTCCACCCATACTACTCATACAAAGATCTTTCGGGCTTCACCCTTATGCTCATCGCATTAACCTCCCTCGCACTATTTTCCCCCAACCTCCTGGGAGACCCAGACAATTTTACCCCAGCCAACCCTCTAATAACCCCACCACATATCAAACCCGAATGGTACTTTCTCTTTGCCTACGCAATCCTTCGCTCCATCCCTAATAAACTAGGGGGAGTCCTCGCCCTCCTGGCCTCAATCCTAGTCCTAATACTAGTCCCAATTCTTCACACCTCTAAACAACGAAGCTTAACATTCCGACCCATTTCACAACTATTATTCTGAACCCTCGTCGCAGACGTAGTCATCCTCACTTGAATCGGAGGTAAACCCGTCGAACACCCCTTCATCATTATTGGCCAAATCGCATCACTAATCTACTTCCTACTTTTCCTCATCATTATACCCCTCACAGGTTGAGCAGAGAACAAGATTNNNNNNNNNNNNNNNNNNNNNNNNNNNNNNNNNNNNNNNNNNNNNNNNNNNNNNNNNNNNNNNNNNNNNNNNNNNNNNNNNNNNNNNNNNNNNNNNNNNNNNNNNNNNNNN
		</sequence>
		<sequence>
			<taxon idref="M. shiranus (SA78373-3)"/>
			NNNNNNCCCTACTAAAAATTGTAAACAACGCACTAATTGACCTGCCCGCCCCTTCTAACATCTCTGCATGATGGAACTTTGGCTCCCTCCTAGGATTATGTCTTATTACCCAAATCCTCACTGGCCTCTTCCTAGCCATACATTATACCTCTGACATCTCCATAGCATTCTCATCCATCGCCCACATCTGCCGAGACGTAAACTATGGCTGATTAATCCGTAACATTCACGCCAACGGCGCATCTATATTTTTCATCTGCATCTACCTTCACATCGGACGAGGGCTTTATTACGGCTCGTATCTCTACAAAGAAACATGAAACGTTGGCGTCATTCTCCTTCTCTTAACAATAATAACCGCCTTCGTGGGCTATGTTCTACCCTGAGGCCAAATATCATTTTGAGGCGCAACTGTAATTACCAACCTTCTCTCCGCAATTCCCTACATCGGCAATACCCTAGTACAATGAATCTGAGGGGGCTTTTCAGTAGACAATGCCACTCTAACCCGATTCTTTGCTTTCCACTTCCTCTTCCCCTTCATCATCACAGCTACAACCCTAGTACACCTCCTATTCTTACACCAAACTGGATCCAACAACCCAGCCGGTTTAAACTCAGACACAGACAAAATCCCCTTCCACCCATACTACTCATACAAAGATCTTTCGGGCTTCACCCTTATGCTCATCGCATTAACCTCCCTCGCACTATTTTCCCCCAACCTCCTGGGAGACCCAGACAATTTTACCCCAGCCAACCCTCTAATAACCCCACCACATATCAAACCCGAATGGTACTTTCTCTTTGCCTACGCAATCCTTCGCTCCATCCCTAATAAACTAGGGGGAGTCCTCGCCCTCCTGGCCTCAATCCTAGTCCTAATACTAGTCCCAATTCTTCACACCTCTAAACAACGAAGCTTAACATTCCGACCCATTTCACAACTATTATTCTGAACCCTCGTCGCAGACGTAGTCATCCTCACTTGAATCGGAGGTAAACCCGTCGAACACCCCTTCATCATTATTGGCCAAATCGCATCACTAATCTACTTCCTACTTTTCCTCATCATTATACCCCTCACAGGTTGAGCAGAGAACAAGATTNNNNNNNNNNNNNNNNNNNNNNNNNNNNNNNNNNNNNNNNNNNNNNNNNNNNNNNNNNNNNNNNNNNNNNNNNNNNNNNNNNNNNNNNNNNNNNNNNNNNNNNNNNNNNNN
		</sequence>
		<sequence>
			<taxon idref="M. signatus (SA76807)"/>
			NNNNNNNNNNACTGAAAATCGAAAACAACGCACTAATTGACCTACCCACCCCCCCTAATATTTCAGCATGATGAAACTTCGGCTCCCTTCTAGGACTATGTCTTATTACCCAGATCCTCACCGGTCTCTTTCTAGCTATACACTATACCTCTGATATCACTATAGCATTCTCATCTGTCGCCCACATCTGCCGAGACGTAAACTATGGCTGACTAATCCGAAACATCCATGCCAATGGCGCATCCATATTCTTCATCTGCATCTACCTCCACATCGGACGAGGCCTTTACTACGGCTCATATCTTTACAAAGAAACCTGAAATATCGGAGTCATTCTCCTCCTTTTAACAATAATAACCGCTTTCGTAGGCTATGTCTTACCCTGAGGCCAAATATCATTCTGAGGTGCAACCGTAATTACCAACCTCCTCTCCGCAATCCCCTACATCGGTAATACTCTCGTGCAATGAATCTGAGGGGGCTTCTCAGTAGACAACGCCACCCTAGCCCGATTCTTTGCCTTTCACTTTCTTTTTCCTTTCATCATCGCAGCCACAACCATAGTACACCTACTATTCCTACATGAAACCGGATCCAACAACCCAATCGGCCTAGACTCAAACGCAGACAAAATCCCCTTCCACCCCTACTACTCATATAAAGACCTTTTAGGCTTCACCCTAATACTTATTACACTAACCGCCCTCACATTGTTCTCCCCCAATCTTTTAGGAGACCCAGACAACTTCACCCCAGCCAACCCACTAGTAACACCACCCCATATCAAGCCAGAATGATATTTCCTCTTCGCCTACGCAATTCTCCGCTCTATCCCAAATAAACTGGGAGGAGTTCTTGCCCTCTTAGCCTCAATCTTGGTACTCATACTAGTACCAATCCTCCATACCTCAAAACAACGAAGTCTCACATTCCGACCCATCTCACAACTTTTATTCTGAACCCTAATTGCAGACGTACTTATCCTTACTTGAATCGGAGGCATGCCCGTTGAACATCCCTTCATCATTATTGGACAAATTGCATCTCTATTATACTTCCTACTTTTCCTTGTCCTTATACCCCTTGCAGGCTGGGCAGAAAACAANNNNNNNNNNNNNNNNNNNNNNNNNNNNNNNNNNNNNNNNNNNNNNNNNNNNNNNNNNNNNNNNNNNNNNNNNNNNNNNNNNNNNNNNNNNNNNNNNNNNNNNNNNNNNNNNNNN
		</sequence>
		<sequence>
			<taxon idref="M. signatus (SA77063)"/>
			NNNNNNNNNNNNNNNNNNNNNNNNNNNNNNNNNNNNNNNNNNNNNNNNNNNNNNNNNNNNNNNNNNNNNNNNNNNNNNNNNNNNNNNNNNNNNNNNNNNNNNNNNNNACCCAGATCCTCACCGGTCTCTTTCTAGCTATACACTATACCTCTGATATCACTATAGCATTCTCATCTGTCGCCCACATCTGCCGAGACGTAAACTATGGCTGACTAATCCGAAACATCCATGCCAATGGCGCATCCATATTCTTCATCTGCATCTACCTCCACATCGGACGAGGCCTTTACTACGGCTCATATCTTTACAAAGAAACCTGAAATATCGGAGTCATTCTCCTCCTTTTAACAATAATAACCGCTTTCGTAGGCTATGTCTTACCCTGAGGCCAAATATCATTCTGAGGTGCAACCGTAATTACCAACCTCCTCTCCGCAATCCCCTACATCGGTAATACTCTCGTGCAATGAATCTGAGGGGGCTTCTCAGTAGACAACGCCACCCTAGCCCGATTCTTTGCTTTTCACTTTCTTTTTCCTTTCATCATCGCAGCCACAACCATAGTACACCTACTATTCCTACATGAAACCGGATCCAACAACCCAATCGGCCTAGACTCAAACGCAGACAAAATCCCCTTCCACCCCTACTACTCATATAAAGACCTTTTAGGCTTCACCCTAATACTTATTACACTAACCGCCCTCACATTGTTCTCCCCCAATCTTTTAGGAGACCCAGACAACTTCACCCCAGCCAACCCACTAGTAACACCACCCCATATCAAGCCAGAATGATATTTCCTCTTCGCCTACGCAATTCTCCGCTCTATCCCAAATAAACTGGGAGGAGTTCTTGCCCTCTTAGCCTCAATCTTGGTACTCATACTAGTACCAATCCTCCATACCTCAAAACAACGAAGTCTCACATTCCGACCCATCTCACAACTTTTATTCTGANNNNNNNNNNNNNNNNNNNNNNNNNNNNNNNNNNNNNNNNNNNNNNNNNNNNNNNNNNNNNNNNNNNNNNNNNNNNNNNNNNNNNNNNNNNNNNNNNNNNNNNNNNNNNNNNNNNNNNNNNNNNNNNNNNNNNNNNNNNNNNNNNNNNNNNNNNNNNNNNNNNNNNNNNNNNNNNNNNNNNNNNNNNNNNNNNNNNNNNNNNNNNNNNNNNNNNNNNNNNNNNNNNNNNNNNNNNNNNNNN????????????????????
		</sequence>
		<sequence>
			<taxon idref="M. simbi (AMNH5184)"/>
			NNCACCCCCTACTAAAAATTGCAAACAACGCACTAATTGACCTCCCCGCCCCTTCTAATATCTCTGCATGATGAAACTTTGGTTCCCTCCTAGGACTATGCCTCATTACTCAAATTCTCACCGGTCTTTTCCTAGCCATACACTACACCTCCGACATCTCCATAGCATTCTCATCCGTCACTCACATCTGCCGAGACGTAAATTACGGCTGATTAATTCGTAACATACACGCCAACGGCGCATCCATATTCTTTATCTGTATTTACCTTCACATCGGCCGAGGACTATACTACGGCTCATATATCTACAAAGAGACATGAAACATTGGAGTTATCCTTCTTCTCCTAACAATAATAACCGCCTTCGTGGGCTATGTATTACCCTGAGGCCAAATATCATTCTGAGGCGCAACTGTAATCACCAACCTTCTTTCCGCAATCCCCTACATCGGTAACACCCTAGTACAATGAATCTGAGGGGGCTTCTCAGTAGACAATGCCACCTTAACCCGATTCTTTACCTTCCACTTCCTCTTCCCCTTCGTCATTGCAGCTGCAACCCTAGTACACTTACTATTCTTACACCAAACCGGATCCAACAACCCAGCTGGTTTAAACTCAGATACAGATAAAATCCCCTTCCACCCATACTACTCGTACAAAGATCTCTTAGGTTTTACCCTAATGCTTATTGCACTAACCTCTCTTGCATTATTTTCTCCCAACCTCCTAGGAGACCCAGACAATTTTACCCCAGCCAATCCCCTAGTAACTCCACCACATATTAAACCCGAATGATACTTTCTCTTTGCCTACGCAATCCTCCGCTCCATCCCCAACAAACTAGGTGGAGTTCTCGCCCTTTTAGCCTCAATCCTAGTCCTAATACTAGTCCCAATTCTTCATACCTCTAAACAACGAGGCTTAATATTCCGACCCATCTCACAGCTATTATTTTGAACTCTCATCGCAGACGTAGCCATCCTTACCTGAATCGGAGGTATACCCGTCGAACATCCCTTCATTATTATCGGCCAAGTTGCATCCCTAATTTACTTCCTCCTTTTCCTAATTATTATACCTCTCACAGGATGGGCAGAAAACAAGATCCTTAAAAAATGCAATGATAGCTCAGCGTTAGAGCGCCGNNNNNNNNNNNNNNNNNNNNNNNNNNNNNNNNNNNNNNNNNNNNNNNNNNNNNNNNNNNNNNNNNNNNTTGGC
		</sequence>
		<sequence>
			<taxon idref="M. simbi (AMNH5185)"/>
			CACACCCCCTACTAAAAATTGCAAACAACGCACTAATTGACCTCCCCGCCCCTTCTAATATCTCTGCATGATGAAACTTTGGTTCCCTCCTAGGACTATGCCTCATTACTCAAATTCTCACCGGTCTTTTCCTAGCCATACACTACACCTCCGACATCTCCATAGCATTCTCATCCGTCACTCACATCTGCCGAGACGTAAATTACGGCTGATTAATTCGTAACATACACGCCAACGGCGCATCCATATTCTTTATCTGTATTTACCTTCACATCGGCCGAGGACTATACTACGGCTCATATATCTACAAAGAGACATGAAACATTGGAGTTATCCTTCTTCTCCTAACAATAATAACCGCCTTCGTGGGCTATGTATTACCCTGAGGCCAAATATCATTCTGAGGCGCAACTGTAATCACCAACCTTCTTTCCGCAATCCCCTACATCGGTAACACCCTAGTACAATGAATCTGAGGGGGCTTCTCAGTAGACAATGCCACCTTAACCCGATTCTTTACCTTCCACTTCCTCTTCCCCTTCGTCATTGCAGCTGCAACCCTAGTACACTTACTATTCTTACACCAAACCGGATCCAACAACCCAGCCGGTTTAAACTCAGATACAGATAAAATCCCCTTCCACCCATACTACTCGTACAAAGATCTCTTAGGTTTTACCCTAATGCTTATTGCACTAACCTCTCTTGCATTATTTTCTCCCAACCTCCTAGGAGACCCAGACAATTTTACCCCAGCCAATCCCCTAGTAACTCCACCACATATTAAACCCGAATGATACTTTCTCTTTGCCTACGCAATCCTCCGCTCCATCCCCAACAAACTAGGTGGAGTTCTCGCCCTTTTAGCCTCAATCCTAGTCCTAATACTAGTCCCAATTCTTCATACCTCTAAACAACGAGGCTTAATATTCCGACCCATCTCACAGCTATTATTTTGAACTCTCATCGCAGACGTAGCCATCCTTACCTGAATCGGAGGTATACCCGTCGAACATCCCTTCATTATTATCGGCCAAGTTGCATCCCTAATTTACTTCCTCCTTTTCCTAATTATTATACCTCTCACAGGATGGGCAGAAAACAAGATCCTTAAAAAATGCAATGATAGCTCAGCGTTAGAGCGCCGNNNNNNNNNNNNNNNNNNNNNNNNNNNNNNNNNNNNNNNNNNNNNNNNNNNNNNNNNNNNNNNNNNNNTTGGC
		</sequence>
		<sequence>
			<taxon idref="M. simbi (AMNH5287)"/>
			TACACCCCCTACTAAAAATTGCAAACAACGCACTAATTGACCTCCCCGCCCCATCTAATATCTCTGCATGATGAAACTTTGGCTCCCTCCTAGGACTATGCCTCATTACTCAAATTCTCACCGGTCTTTTCCTAGCCATACACTACACCTCCGACATCTCCATAGCATTCTCATCCGTCACTCACATCTGCCGAGACGTAAATTACGGCTGATTAATTCGTAACATACACGCCAACGGCGCATCCATATTCTTTATCTGTATTTATCTTCACATCGGCCGAGGACTATACTACGGCTCATATATCTACAAAGAGACATGAAACATTGGAGTTATCCTTCTTCTCCTAACAATAATAACCGCCTTCGTGGGCTATGTATTACCCTGAGGCCAAATATCATTCTGAGGCGCAACTGTAATCACCAACCTTCTTTCCGCAATCCCCTACATCGGTAACACCCTAGTACAATGAATCTGAGGGGGCTTCTCAGTAGACAATGCCACCTTAACCCGATTCTTTACCTTCCACTTCCTCTTCCCCTTCGTCATTGCAGCTGCAACCCTAGTACACTTACTATTCTTACACCAAACCGGATCCAACAACCCAGCCGGTTTAAACTCAGATACAGATAAAATCCCCTTCCACCCATACTACTCGTACAAAGATCTCTTAGGTTTTACCCTAATGCTTATTGCACTAACCTCTCTTGCATTATTTTCTCCCAACCTCCTAGGAGACCCAGACAATTTTACCCCAGCCAATCCCCTAGTAACTCCACCACATATTAAACCCGAATGATACTTTCTCTTTGCCTACGCAATCCTCCGCTCCATCCCCAACAAACTAGGTGGAGTTCTCGCCCTTTTGGCCTCAATCCTAGTCCTAATACTAGTCCCAATTCTTCATACCTCTAAACAACGAGGCTTAATATTCCGACCCATCTCACAGCTATTATTTTGAACTCTCATCGCAGACGTAGCCATCCTTACCTGAATCGGAGGTATACCCGTCGAACATCCCTTCATTATTATCGGCCAAGTTGCATCCCTAATTTACTTCCTCCTTTTCCTAATTATTATACCTCTCACAGGATGAGCAGAAAACAAGATCCTTAAAAAATGCAATGATAGCTCAGCGTTAGANNNNNNNNNNNNNNNNNNNNNNNNNNNNNNNNNNNNNNNNNNNNNNNNNNNNNNNNNNNNNNNNNNNNNNNNNCTTGGC
		</sequence>
		<sequence>
			<taxon idref="M. simbi (AMNH714)"/>
			????????????????????????????????????????????????????????????????????????????????????????????????????????????????????????????????????????????????????????????????????????????????????????????????????????????????????????????????????????????????????????????????????????????????????????????????????????????????????????????????????????????????????????????????????????????????????????????????????????????????????????????????????????????????????????????????????????????????????????????????????????????????????????????????????????????????????????????????????????????????????????????????????????????????????????????????????????????????????????????????????????????????????????????????????????????????????????????????????????????????????????????????????????????????????????????????????????????????????????????????????????????????????????????????????????????????????????????????????????????????????????????????????????????????????????????????????????????????????????????????????????????????????????????????????????????????????????????????????????????????????????????????????????????????????????????????????????????????????????????????????????????????????????????????????????????????????????????????????????????????NNNNNNNNNNNNNNCTTGGC
		</sequence>
		<sequence>
			<taxon idref="M. simbi (AMNH715)"/>
			NACACCCCCTACTAAAAATTGCAAACAACGCACTAATTGACCTCCCCGCCCCTTCTAATATCTCTGCATGATGAAACTTTGGTTCCCTCCTAGGACTATGCCTCATTACTCAAATTCTCACCGGTCTTTTCCTAGCCATACACTACACCTCCGACATCTCCATAGCATTCTCATCCGTCACTCACATCTGCCGAGACGTAAATTACGGCTGATTAATTCGTAACATACACGCCAACGGCGCATCCATATTCTTTATCTGTATTTATCTTCACATCGGCCGAGGACTATACTACGGCTCATATACCTACAAAGAGACATGAAACATTGGAGTTATCCTCCTTCTCCTAACAATAATAACCGCCTTCGTGGGCTATGTATTACCCTGAGGCCAAATATCATTCTGAGGCGCAACTGTAATCACCAACCTTCTTTCCGCAATCCCCTACATCGGTAACACCCTAGTACAATGAATCTGAGGGGGCTTCTCAGTAGACAATGCCACCTTATCCCGATTCTTTACCTTCCACTTCCTCTTCCCCTTCGTCATTGCAGCTGCAACCCTAGTACACTTACTATTCTTACACCAAACCGGATCCAACAACCCAGCCGGTTTAAACTCAGATACAGATAAAATCCCCTTCCACCCATACTACTCGTACAAAGATCTCTTAGGTTTTACCCTAATGCTTATTGCACTAACCTCTCTTGCATTATTTTCTCCCAACCTTCTAGGAGACCCAGACAATTTCACCCCAGCCAATCCCCTAGTAACTCCACCACATATTAAACCCGAATGATACTTTCTCTTTGCCTACGCAATCCTCCGCTCCATCCCCAACAAACTAGGTGGAGTTCTCGCCCTTTTGGCCTCAATCCTAGTCCTAATACTAGTCCCAATTCTTCATACCTCTAAACAACGAGGCTTAATATTCCGACCCATCTCACAACTATTATTTTGAACTCTCATCGCAGACGTGGCCATCCTTACCTGAATCGGAGGTATACCCGTCGAACATCCCTTCATTATTATCGGCCAAATTGCATCCCTAATTTACTTCCTCCTTTTCCTAATTATTATACCCCTCACAGGATGGGCAGAAAACAAGATCCTTAAAAAATGCAATGATAGCTCAGCGTTAGAGCGCCGNNNNNNNNNNNNNNNNNNNNNNNNNNNNNNNNNNNNNNNNNNNNNNNNNNNNNNNNNNNNNNNNNNNCTTGGC
		</sequence>
		<sequence>
			<taxon idref="M. simbi (AMNH772)"/>
			NNNNCCCCCTACTAAAAATTGCAAACAACGCACTAATTGACCTCCCCGCCCCTTCTAATATCTCTGCATGATGAAACTTTGGCTCCCTCCTAGGACTATGCCTCATTACTCAAATTCTCACCGGTCTTTTCCTAGCCATACACTACACCTCCGACATCTCCATAGCATTCTCATCCGTCACTCACATCTGCCGAGACGTAAATTACGGCTGATTAATTCGTAACATACACGCCAACGGCGCATCCATATTCTTTATCTGTATTTACCTTCACATCGGCCGAGGACTATACTACGGCTCATATATCTACAAAGAGACATGAAACATTGGAGTTATCCTCCTTCTCCTAACAATAATAACCGCCTTCGTGGGCTATGTATTACCCTGAGGCCAAATATCATTCTGAGGCGCAACTGTAATCACCAACCTTCTTTCCGCAATCCCCTACATCGGTAACACCCTAGTACAATGAATCTGAGGGGGCTTCTCAGTAGACAATGCCACCTTATCCCGATTCTTTACCTTCCACTTCCTCTTCCCCTTCGTCATTGCAGCTGCAACCCTAGTACACTTACTATTTTTACACCAAACCGGATCCAACAACCCAGCCGGTTTAAACTCAGATACAGATAAAATCCCCTTCCACCCATACTACTCGTACAAAGATCTCTTAGGTTTTACCCTAATGCTTATTGCACTAACCTCTCTTGCATTATTTTCTCCCAACCTCCTAGGAGACCCAGACAATTTTACCCCAGCCAATCCCCTAGTAACTCCACCACATATTAAACCCGAATGATACTTTCTCTTTGCCTACGCAATCCTCCGCTCCATCCCCAACAAACTAGGTGGAGTTCTCGCCCTTTTGGCCTCAATCCTAGTCCTAATACTAGTCCCAATTCTTCATACCTCTAAACAACGAGGCTTAATATTCCGACCCATCTCACAGCTATTATTTTGAACTCTCATCGCAGACGTAGCCATCCTTACCTGAATCGGAGGTATACCCGTCGAACATCCCTTCATTATTATCGGCCAAGTTGCATCCCTAATTTACTTCCTCCTTTTCCTAATTATTATACCCCTCACAGGATGGGCAGAAAACAAGATCCTTAAAAAATGCAATGATAGCTCAGCGTTAGAGCNNNNNNNNNNNNNNNNNNNNNNNNNNNNNNNNNNNNNNNNNNNNNNNNNNNNNNNNNNNNNNNNNNNNNNNNNNNGC
		</sequence>
		<sequence>
			<taxon idref="M. simbi (AMNH773)"/>
			NACACCCCCTACTAAAAATTGCAAACAACGCACTAATTGACCTCCCCGCCCCTTCTAATATCTCTGCATGATGAAACTTTGGTTCCCTCCTAGGACTATGCCTCATTACTCAAATTCTCACCGGTCTTTTCCTAGCCATACACTACACCTCCGACATCTCCATAGCATTCTCATCCGTCACTCACATCTGCCGAGACGTAAATTACGGCTGATTAATTCGTAACATACACGCCAACGGCGCATCCATATTCTTTATCTGTATTTACCTTCACATCGGCCGAGGACTATACTACGGCTCATATATCTACAAAGAGACATGAAACATTGGAGTTATCCTCCTTCTCCTAACAATAATAACCGCCTTCGTGGGCTATGTATTACCCTGAGGCCAAATATCATTCTGAGGCGCAACTGTAATCACCAACCTTCTTTCCGCAATCCCCTACATCGGTAACACCCTAGTACAATGAATCTGAGGAGGCTTCTCAGTAGACAATGCCACCTTATCCCGATTCTTTACCTTCCACTTCCTCTTTCCCTTCGTCATTGCAGCTGCAACCCTAGTACACTTACTATTTTTACACCAAACCGGATCCAACAACCCAGCCGGTTTGAACTCAGATACAGATAAAATCCCCTTCCACCCATACTACTCGTACAAAGATCTCTTAGGTTTTACCCTAATGCTTATTGCACTAACCTCTCTTGCATTATTTTCTCCCAACCTCCTAGGAGACCCAGACAATTTTACCCCAGCCAATCCCCTAGTAACTCCACCACATATTAAACCCGAATGATACTTTCTCTTTGCCTACGCAATCCTCCGCTCCATCCCCAACAAACTAGGTGGAGTTCTCGCCCTTTTGGCCTCAATCCTAGTCCTAATACTAGTCCCAATTCTTCATACCTCTAAACAACGAGGCTTAATATTCCGACCCATCTCACAGCTATTATTTTGAACTCTCATCGCAGACGTAGCCATCCTTACCTGAATCGGAGGTATACCCGTCGAACATCCCTTCATTATTATCGGCCAAGTTGCATCCCTAATTTACTTCCTCCTTTTCCTAATTATTATACCCCTCACAGGATGGGCAGAAAACAAGATCCTTAAAAAATGCAATGATAGCTCAGCGTTAGAGCGCCGNNNNNNNNNNNNNNNNNNNNNNNNNNNNNNNNNNNNNNNNNNNNNNNNNNNNNNNNNNNNNNNNNNNCTTGGC
		</sequence>
		<sequence>
			<taxon idref="M. sp. nov. (CU93446)"/>
			NNNNNNCCCTACTAAAAATCGCAAACAACGCACTAATTGATTTACCCACCCCCTCCAATATCTCAGCATGATGAAATTTCGGCTCCCTCCTAGGATTATGCCTCATCACTCAAATCCTCACTGGCCTCTTCCTAGCCATACACTATACCTCTGATATTACCATAGCATTCTCATCCGTCGCCCACATCTGTCGAGATGTAAACCACGGTTGACTAATCCGAAATATTCACGCCAACGGCGCATCCATATTCTTCATCTGTATTTACCTTCACATTGGACGAGGACTTTACTACGGCTCATACCTCTATAAAGAAACTTGAAACATCGGAGTTATTTTACTTCTCCTAACAATAATAACCGCTTTCGTGGGTTACGTTTTACCCTGGGGCCAAATATCTTTCTGAGGCGCAACCGTAATTACCAACCTTCTCTCTGCAGTACCATACATTGGCAACACCCTCGTACAATGAATCTGAGGGGGCTTCTCAGTAGACAACGCCACCCTAACCCGATTCTTTGCCTTCCACTTCCTTTTTCCCTTCATCATCGCAGCTGCAACCATAGTACACCTGCTGTTTCTTCATGAGACCGGATCCAACAACCCAATTGGCCTAAGCTCAGACACAGACAAAATCCCTTTCCACCCCTACTACTCATATAAAGACCTTATGGGCTTTGCCCTAATACTTATTGCATTAACCTCCCTCACACTATTTTTTCCTAACCTTTTAGGAGACCCAGACAATTTCACCCCGGCCAACCCCTTAGTAACACCTCCCCATATCAAGCCAGAATGGTATTTTCTTTTTGCCTACGCCATCCTTCGCTCCATCCCAAATAAGCTAGGAGGAGTCCTCGCCCTCTTAGCCTCAATCTTAGTATTAATACTAGTTCCGATTCTCCACACCTCAAAACAACGAAGCCTCACATTCCGACCTATTTCACAACTCCTATTCTGGGCCCTAATCGCAGACGTAATTATCCTCACTTGAATTGGAGGTATGCCTGTCGAACACCCCTTTATTATTATTGGCCAAACCGCATCCCTAATTTACTTCCTACTCTTCCTCATCCTTATACCTCTCGCAGGTTGAGCAGAAAATAATATTNNNNNNNNNNNNNNNNNNNNNNNNNNNNNNNNNNNNNNNNNNNNNNNNNNNNNNNNNNNNNNNNNNNNNNNNNNNNNNNNNNNNNNNNNNNNNNNNNNNNNNNNNNNNNNN
		</sequence>
		<sequence>
			<taxon idref="M. sp. nov. (SA77238)"/>
			NNNNNNCCCTACTAAAAATCGCAAACAACGCACTAATCGACCTACCCACCCCCTCTAACATTTCAGCATGATGAAACTTCGGCTCCCTCCTAGGATTATGCCTCATTACCCAAATCCTTACTGGCCTATTCCTAGCTATACACTACACCTCTGACGTCTCTATAGCATTTTCATCTATCGCCCACATCTGCCGAGATGTAAACTACGGCTGACTAATCCGAAACATTCACGCTAACGGCGCATCCATATTTTTTATTTGTATTTACCTTCACATCGGACGAGGCCTTTATTATGGCTCATACCTCTACAAAGAGACATGAAATATTGGAGTCATTCTGCTTCTCTTAACAATAATAACCGCCTTCGTAGGCTATGTTTTACCATGAGGTCAGATATCATTCTGAGGCGCAACTGTAATTACCAACCTTCTTTCCGCAATCCCATACATTGGCAACACCCTAGTACAATGAATCTGAGGGGGCTTCTCAGTAGACAACGCTACCCTAACCCGATTCTTTGCCTTCCACTTCCTTTTTCCTTTCGTCATTGCAGCTGTAACCCTTGTACACCTCTTATTTTTACACGAGACCGGGTCCAACAACCCAGCCGGCTTAAATTCAGACATAGACAAAATTCCCTTCCACCCATACTATTCATATAAAGACCTCTTAGGCTTTACCTTAATGCTTATTACATTAACCTCCCTCGCATTATTTTTCCCCAACCTCTTAGGAGATCCAGATAATTTCACCCCAGCAAACCCCCTAGCAACCCCACCACACATTAAACCAGAATGATACTTCCTCTTTGCCTACGCAATTCTTCGCTCCATCCCAAATAAGCTAGGAGGGGTCCTTGCCCTCCTAGCCTCAATCTTGGTTTTGATATTAGTCCCAATTCTTCACACCTCTAAACAACGAAGCCTCACATTCCGACCCATTTCACAACTATTATTCTGATTCCTCGTCGCAGACGTAATTATCCTTACTTGAATTGGAGGCATGCCCGTCGAACACCCCTTCATTATTATTGGCCAAATCGCATCTTTAATTTACTTCCTACTTTTCCTCATNNNNNNNNNNNNNNNNNNNNNNNNNNNNNNNNNNNNNNNNNNNNNNNNNNNNNNNNNNNNNNNNNNNNNNNNNNNNNNNNNNNNNNNNNNNNNNNNNNNNNNNNNNNNNNNNNNNNNNNNNNNNNNNNNNNNNNNNNNNNNNNNNNNN
		</sequence>
		<sequence>
			<taxon idref="M. sp. nov. (SA79846-1)"/>
			????????????????????????????????????????????????????????????????????????????????????????????????????????????????????????????????????????????????????????????????????????????????????????????????????????????????????????????????????????????????????????????????????????????????????????????????????????????????????????????????????????????????????????????????????????????????????????????????????????????????????????????????????????????????????????????????????????????????????????????????????????????????????????????????????????????????????????????????????????????????????????????????????????????????????????????????????????????????????????????????????????????????????????????????????????????????????????????????????????????????????????????????????????????????????????????????????????????????????????????????????????????????????????????????????????????????????????????????????????????????????????????????????????????????????????????????????????????????????????????????????????????????????????????????????????????????????????????????????????????????????????????????????????????????????????????????????????????????????????????????????????????????????????????????????????????????????????????????????????????????NNNNNNNNNNNNNNNNNNNN
		</sequence>
		<sequence>
			<taxon idref="M. sp. nov. (SA79846-2)"/>
			NNNNNNNNNNNNNNNNNNNNNNNNNNNNNNNNNNNNNNNNNNNNNNNNNNNNNNNNNNNNNNNNNNNNNNNNNNNNNNNNNNNNNNNNNNNNNNNNNNNNNNNNNNNNNNNNNNNNNNNNNNNNNNNNNNNNNNNNNNNNNNNNNNNNNNNNNNNNNNNNNNNNNNNNNNNNNNNNNNNNNNNNNNNNNNNCGAGATGTAAACTATGGCTGACTAATCCGAAACATTCACGCTAACGGCGCATCCATATTTTTCATCTGTATTTACCTCCACATCGGACGAGGTCTTTATTATGGCTCNTACCTTAATAAAGAGACATGAAACATCGGAGTTGTCCTACTCCTCCTAACAATAATAACCGCTTTCGTAGGCTATGTACTACCCTGAGGCCAAATATCATTCTGGGGCGCAACTGTAATTACCAACCTTCTTTCCGCAATCCCATACATCGGCAACACCCTAGTACAATGAATCTGAGGGGGCTTCTCAGTAGACAACGCCACCCTAACCCGTTTCTTTGCCTTCCACTTCCTCTTTCCCTTCATCATCGCAGCTATAACCCTAGTACACCTCTTATTTTTACACGAAACCGGGTCCAATAACCCAGTTGGTTTAAACTCAGACATAGACAAAGTTCCCTTCCACCCATACTATTCATACAAAGACTTTTTAGGCTTTGCCTTAATACTTATTGCATTAACCTCCCTCGCACTGTTCTCCCCCAACCTCCTTGGAGACCCAGACAATTTCACCCCAGCCAACCCCTTAGTAACTCCACCACATATTAAACCAGAATGATACTTCCTTTTTGCCTACGCAATCCTTCGCTCCATTCCAAACAAACTAGGAGGAGTCCTCGCTCTCTTGGCCTCAATCTTGGTTCTAATACTAGTACCAATTCTTCACACTTCCAAACAACGAAGCCTCACATTTCGACCCATCTCACAACTACTATTCTGATCTCTCGTTGCAGACGTAATTATTCTTACTTGAATTGGAGGTATGCCTGTTGAACACCCCTTCATCATCATCGGCCAAATCGCATCCCTAATCTACTTCCTGCTTTTCCTCATCTTCATGCCCCTCGCAGGTTGAGCAGAAAACAATATCTTTAAAAAATGCAATGATAGCTCAGCACCANNNNNNNNNNNNNNNNNNNNNNNNNNNNNNNNNNNNNNNNNNNNNNNNNNNNNNNNNNNNNNNNNNNNNNNNNNNNNNNNN
		</sequence>
		<sequence>
			<taxon idref="M. sp. nov. (SA79846-3)"/>
			NNNNNNNNNNNNNNNNNNNNNNNNNNNNNNNNNNNNNNNNNNNNNNNNNNNNNNNNNNNNNNNNNNNNNNNNNNNNNNNNNNNNNNNNNCTAGGACTATGCATCATCACCCAAATCCTCACCGGCCTCTTCCTGGCCATACACTACACCTCCGAAATCTCCATAGCATTCTCATCTATTGCTCACATCTGCCGAGATGTAAACTATGGCTGACTAATCCGAAACATTCACGCTAACGGCGCATCCATATTTTTCATCTGTATTTACCTCCACATCGGACGAAGTCTTTATTATGGCTCCTACCTTAATAAAGAGACATGAAACATCGGAGTTGTCCTACTCCTCCTAACAATAATAACCGCTTTCGTAGGCTATGTACTACCCTGAGGCCAAATATCATTCTGAGGCGCAACTGTAATTACCAACCTTCTTTCCGCAATCCCATACATCGGCAACACCCTAGTACAATGAATCTGAGGGGGCTTCTCAGTAGACAACGCCACCCTAACCCGTTTCTTTGCCTTCCACTTCCTCTTTCCCTTCATCATCGCAGCTATAACCCTAGTACACCTCTTATTTTTACACGAAACCGGGTCCAATAACCCAGTTGGTTTAAACTCAGACATAGACAAAGTTCCCTTCCACCCATACTATTCATACAAAGACTTTTTAGGCTTTGCCTTAATACTTATTGCATTAACCTCCCTCGCACTGTTCTCCCCCAACCTCCTTGGAGACCCAGACAATTTCACCCCAGCCAACCCCTTAGTAACTCCACCACATATTAAACCAGAATGATACTTCCTTTTTGCCTACGCAATCCTTCGCTCCATTCCAAACAAACTAGGAGGAGTCCTCGCTCTCTTGGCCTCAATCTTGGTTCTAATACTAGTACCAATTCTTCACACTTCCAAACAACGAAGCCTCACATTTCGACCCATCTCACAACTACTATTCTGATCTCTCGTTGCAGACGTAATTATTCTTACTTGAATTGGAGGTATGCCTGTTGAACACCCCTTCATCATCATCGGCCAAATCGCATCCCTAATCTACTTCCTGCTTTTCCTCATCTTCATGCCCCTCGCAGGTTGAGCAGAAAACAANNNNNNNNNNNNNNNNNNNNNNNNNNNNNNNNNNNNNNNNNNNNNNNNNNNNNNNNNNNNNNNNNNNNNNNNNNNNNNNNNNNNNNNNNNNNNNNNNNNNNNNNNNNNNNNNNNN
		</sequence>
		<sequence>
			<taxon idref="M. sp. nov. (SA85576)"/>
			NNNNNCCCCTACTAAAAATTGCAAACAACGCACTAATTGACCTGCCCGCCCCTTCTAACATCTCTGCATGATGAAACTTTGGCTCCCTCTTAGGATTATGTCTCATCACCCAAATCCTCACTGGCCTCTTCCTAGCCATACATTACACCTCTGACATCTCCATAGCATTCTCATCTATCGCCCACATCTGCCGAGACGTAAACTATGGTTGATTAATCCGTAATATACACGCCAACGGCGCATCTGTATTCTTCATCTGTATCTACCTGCACATTGGACGAGGACTTTATTACGGCTCATATCTCTATAAAGAGACATGGAACATTGGCGTTATTCTTCTCCTCCTAACAATAATAACCGCCTTCGTGGGCTATGTACTACCCTGAGGTCAAATATCATTTTGGGGCGCAACTGTAATTACCAACCTTCTCTCCGCAATCCCCTACATTGGCAATACCCTCGTACAATGAATCTGAGGGGGCTTCTCAGTAGACAATGCCACTCTAACCCGATTCTTCACCTTCCACTTCCTCTTTCCTTTCATCATCACGGCTGCAACCCTAGTACATCTGCTATTCTTACACCAAACCGGATCCAACAACCCAGCTGGTTTAAACTCAGACACAGACAAAATCCCCTTCCACCCATACTACTCGTACAAAGATCTCTTGGGCTTCACCCTAATGCTCACCGCATTAACCTCCCTCGCACTATTTTTCCCCAACCTCCTAGGGGACCCAGACAATTTTACCCCAGCCAACCCCCTAATGACTCCACCACATATCAAACCCGAGTGGTACTTTCTCTTTGCCTACGCAATCCTTCGCTCCATCCCCAACAAACTAGGGGGGGTCCTCGCCCTCTTAGCCTCAATCCTAGTCCTAATACTAGTCCCCACCCTTCACACCTCTAAGCAACAAAGCCTAACATTCCGACCCATCTCACAACTATTATTCTGAGCCCTCGTCGCAGATGTAATTATCCTTACTTGAATCGGGGGTATACCCGTCGAACATCCCTTCGTTATCATTGGCCAAATCGCATCCCTAATCTACTTCCTACTTTTCCTCATCATTATACCCCTCGCAGGTTGAGCAGAGAACAAGATTCTTAAAAAATGCAATGATAGCTCAGCGCCANNNNNNNNNNNNNNNNNNNNNNNNNNNNNNNNNNNNNNNNNNNNNNNNNNNNNNNNNNNNNNNNNNNNNNNNNNNNNNNNN
		</sequence>
		<sequence>
			<taxon idref="M. stappersii (CU91108)"/>
			NNNNNNCCCTATTAAAAATTGCAAACAACGCACTAATTGACCTGCCCGCCCCTTCTAACATCTCTGCATGATGAAACTTTGGTTCCCTTCTAGGATTATGCCTCATCACCCAAATCCTCACTGGCCTCTTCCTGGCCATACATTACACCTCCGACATCTCCATAGCATTTTCATCTATCGCCCACATCTGCCGAGACGTGAACTATGGTTGATTAATCCGTAATATACACGCCAACGGCGCATCTGTATTTTTCATCTGCATCTACCTACACATTGGACGAGGACTTTATTACGGCTCATATCTCTATAAAGAGACATGAAACATTGGCGTTATTCTTCTCCTTCTAACAATAATAACCGCCTTCGTGGGCTATGTATTACCCTGAGGCCAAATATCATTTTGAGGCGCAACTGTAATTACCAATCTTCTCTCCGCAATCCCCTACATCGGCAATACCCTCGTACAATGGATCTGGGGGGGCTTCTCAGTAGACAATGCCACTCTAACCCGATTCTTTACCTTCCACTTCCTCTTTCCCTTCATTATCACGGCTGCAACCCTAGTACATCTACTATTTTTACACCAAACCGGATCCAACAACCCAGCTGGTTTAAACTCAGACACAGACAAAATCCCCTTCCACCCATACTATTCCTACAAAGATCTCTTAGGCTTCACCCTTATGCTCACCGCATTAACCTCCCTTGCACTATTTTACCCCAACCTCCTGGGGGACCCAGACAATTTTACCCCAGCCAACCCCTTAGTAACTCCGCCACACATCAAACCCGAATGGTACTTTCTCTTTGCCTACGCAATCCTTCGCTCTATCCCTAACAAACTAGGGGGAGTCCTTGCCCTCTTGGCCTCAATCCTAGTCCTAATACTAGTCCCCATCCTTCACACCTCTAAGCAACAAAGCCTAACATTCCGACCCATCTCACAACTATTATTCTGAACCCTCGTCGCAGATGTAATTATCCTTACTTGAATCGGAGGTATACCCGTCGAATATCCCTTCATTATCATTGGCCAAATCGCATCCCTAATCTACTTCCTACTTTTCCTCATCATTATACCCCTCGCAGGTTGAGCAGAGAACAAGATTNNNNNNNNNNNNNNNNNNNNNNNNNNNNNNNNNNNNNNNNNNNNNNNNNNNNNNNNNNNNNNNNNNNNNNNNNNNNNNNNNNNNNNNNNNNNNNNNNNNNNNNNNNNNNNN
		</sequence>
		<sequence>
			<taxon idref="M. stappersii (SA76901)"/>
			NNNNNNNNNNNNNNNNNNNNNNAAACAACGCACTAATTGACCTGCCCGCCCCTTCTAACATCTCTGCATGATGAAACTTTGGTTCCCTTCTAGGATTATGTCTCATCACCCAAATCCTCACTGGCCTCTTCCTGGCCATGCATTACACCTCCGACATCTCCATAGCATTTTCATCTATCGCCCACATCTGCCGAGACGTAAACTATGGTTGATTAATCCGTAATATACACGCCAACGGCGCATCTGTATTTTTCATCTGCATCTACCTACACATTGGACGAGGACTTTATTACGGCTCATATCTCTATAAAGAGACATGAAACATTGGCGTTATTCTTCTCCTTCTAACAATAATAACCGCCTTCGTGGGCTATGTATTACCCTGAGGCCAAATATCATTTTGAGGCGCAACTGTAATTACCAATCTTCTCTCCGCAACCCCCTACATCGGCAATACCCTCGTACAATGGATCTGGGGGGGCTTCTCAGTAGACAATGCCACTCTAACCCGATTCTTTACCTTCCACTTCCTCTTTCCCTTCATTATCACGGCTGCAACCCTAGTACATCTACTATTTTTACACCAAACCGGATCCAACAACCCAGCTGGTTTAAACTCAGACACAGACAAAATCCCCTTCCACCCATACTATTCCTACAAAGATCTCTTAGGCTTCACCCTTATGCTCACCGCATTAACCTCCCTTGCACTATTTTACCCCAACCTCCTGGGGGACCCAGACAATTTTACCCCAGCCAACCCCTTAGTAACTCCGCCACACATCAAACCCGAATGGTACTTTCTCTTTGCCTACGCAATCCTTCGCTCTATCCCTAACAAACTAGGGGGAGTCCTTGCCCTCTTGGCCTCAATCCTAGTCCTAATACTAGTCCCCATCCTTCACACCTCTAAGCAACAAAGCCTAACATTCCGACCCATCTCACAACTATTATTCTGAACCCTCGTCGCAGATGTAATTATCCTTACTTGAATCGGGGGTATACCCGTCGAATATCCCTTCATTATCATTGGCCAAATCGCATCCCTAATCTACTTCCTACTTTTCCTCATCATTATACCCCTCGCAGGTTGAGCAGAGAACAAGATTNNNNNNNNNNNNNNNNNNNNNNNNNNNNNNNNNNNNNNNNNNNNNNNNNNNNNNNNNNNNNNNNNNNNNNNNNNNNNNNNNNNNNNNNNNNNNNNNNNNNNNNNNNNNNNN
		</sequence>
		<sequence>
			<taxon idref="M. stappersii (SA77192)"/>
			NNNNNNNNNNNNNNAAAATTGCAAACAACGCACTAATTGACCTGCCTGCCCCTTCTAACATCTCTGCATGATGAAACTTTGGTTCCCTTCTAGGATTATGTCTCATCACCCAAATCCTCACTGGCCTCTTCCTGGCCATACATTACACCTCCGACATCTCCATAGCATTTTCATCTATCGCCCACATCTGCCGAGACGTGAACTATGGTTGATTAATCCGTAATATACACGCCAACGGCGCATCTGTATTTTTCATCTGCATCTACCTACACATTGGACGAGGACTTTATTACGGCTCATATCTCTATAAAGAGACATGAAACATTGGCGTTATTCTTCTCCTTCTAACAATAATAACCGCCTTCGTGGGCTATGTATTACCCTGAGGCCAAATATCATTTTGAGGCGCAACTGTAATTACCAATCTTCTCTCCGCAATCCCCTACATCGGCAATACCCTCGTACAATGGATCTGGGGGGGCTTCTCAGTAGACAATGCCACTCTAACCCGATTCTTTACCTTCCACTTCCTCTTTCCCTTCATTATCACGGCTGCAACCCTAGTACATCTACTATTTTTACACCAAACCGGATCCAACAACCCAGCTGGTTTAAACTCAGACACAGACAAAATCCCCTTCCACCCATACTATTCCTACAAAGATCTCTTAGGCTTCACCCTTATGCTCACCGCATTAACCTCCCTTGCACTATTTTACCCCAACCTCCTGGGGGACCCAGACAATTTTACCCCAGCCAACCCCTTAGTAACTCCGCCACACATCAAACCCGAATGGTACTTTCTCTTTGCCTACGCAATCCTTCGCTCTATCCCTAACAAACTAGGGGGAGTCCTTGCCCTCTTGGCCTCAATCCTAGTCCTAATACTAGTCCCCATCCTTCACACCTCTAAGCAACAAAGCCTAACATTCCGACCCATCTCACAACTATTATTCTGAACCCTCGTCGCAGATGTAATTATCCTTACTTGAATCGGAGGTATACCCGTCGAATATCCCTTCATTATCATTGGCCAAATCGCATCCCTAATCTACTTCCTACTTTTCCTCATCATTATACCCCTCGCAGGTTGAGCAGAGAACAAGATTNNNNNNNNNNNNNNNNNNNNNNNNNNNNNNNNNNNNNNNNNNNNNNNNNNNNNNNNNNNNNNNNNNNNNNNNNNNNNNNNNNNNNNNNNNNNNNNNNNNNNNNNNNNNNNN
		</sequence>
		<sequence>
			<taxon idref="M. taiaensis (BMNH2007.8.29.4)"/>
			NNNNNNCCCTACTAAAAATTGCAAACAACGCACTAATTGACCTACCCGCCCCCTCCAATATTTCAGCATGATGAAACTTTGGCTCTCTCCTAGGATTATGCCTCATTACCCAAATTCTTACCGGCCTCTTCCTAGCAATGCACTATACCTCTGACATCTCCATAGCATTTTCTTCCGTCGCCCACATTTGCCGAGACGTCAACTACGGCTGACTAATTCGAAATATTCACGCCAACGGCGCATCCATATTCTTCATCTGCATCTACCTTCACATTGGACGAGGACTTTACTATGGCTCATACCTCTACAAAGAAACATGAAACATCGGAGTTATTTTACTTCTCCTAACAATAATAACTGCCTTTGTAGGTTACGTTTTACCCTGAGGCCAAATATCATTTTGAGGCGCAACCGTAATCACAAACCTTCTCTCTGCAATCCCGTACATCGGAAATATATTAGTACAATGAATCTGAGGGGGCTTCTCTGTAGATAATGCTACCTTAACCCGATTCTTTGCTTTCCACTTTCTCTTTCCCTTCATCATTGCAGCTGCAACCATAGTACACTTACTATTTTTACACGAAACTGGCTCCAACAACCCCATAGGCTTAAATTCAGATATAGACAAAATCCCCTTCCACCCCTACTATTCATATAAAGACCTCATCGGCTTTACTTTAATACTCTTCGCACTAGTTTCCCTGGCATTATTTTTTCCCAACCTCCTAGGAGACCCAGACAACTTCACACCCGCAAATCCCCTAGTAACCCCTCCCCACATTAAACCAGAATGGTATTTCCTCTTCGCCTACGCAATCCTTCGCTCTATCCCAAACAAGCTGGGAGGGGTCCTCGCTCTCTTAGCCTCAATCTTAGTATTAATAGTAGTACCAATTCTTCACACCTCCAAACAACGAAGCCTTACATTTCGACCCATCTCACAACTATTATTTTGAACCCTCATCGCAGACGTAGTCATCCTTACTTGAATCGGAGGTATACCTGTCGAACATCCCTTCATTATCATCGGCCAAATCGCATCCCTAATTTACTTCCTACTTTTCCTCATCCTTGTACCCCTCGCAGGTTGAATAGAAAACAANNNNNNNNNNNNNNNNNNNNNNNNNNNNNNNNNNNNNNNNNNNNNNNNNNNNNNNNNNNNNNNNNNNNNNNNNNNNNNNNNNNNNNNNNNNNNNNNNNNNNNNNNNNNNNNNNNN
		</sequence>
		<sequence>
			<taxon idref="M. taiaensis (BMNH2007.8.29.5)"/>
			NNNNNNCCCTACTAAAAATTGCAAACAACGCACTAATTGACCTACCCGCCCCCTCCAATATTTCAGCATGATGAAACTTTGGCTCTCTCCTAGGATTATGCCTCATTACCCAAATTCTTACCGGCCTCTTCCTAGCAATGCACTATACCTCTGACATCTCCATAGCATTTTCTTCCGTCGCCCACATTTGCCGAGACGTCAACTACGGCTGACTAATTCGAAATATTCACGCCAACGGCGCATCCATATTCTTCATCTGCATCTACCTTCACATTGGACGAGGACTTTACTATGGCTCATACCTCTACAAAGAAACATGAAACATCGGAGTTATTTTACTTCTCCTAACAATAATAACTGCCTTTGTAGGTTACGTTTTACCCTGAGGCCAAATATCATTTTGAGGCGCAACCGTAATCACAAACCTTCTCTCTGCAATCCCGTACATCGGAAATATATTAGTACAATGAATCTGAGGGGGCTTCTCTGTAGATAATGCTACCTTAACCCGATTCTTTGCTTTCCACTTTCTCTTTCCCTTCATCATTGCAGCTGCAACCATAGTACACTTACTATTTTTACACGAAACTGGCTCCAACAACCCCATAGGCTTAAATTCAGATATAGACAAAATCCCCTTCCACCCCTACTATTCATATAAAGACCTCATCGGCTTTACTTTAATACTCTTCGCACTAGTTTCCCTGGCATTATTTTTTCCCAACCTCCTAGGAGACCCAGACAACTTCACACCCGCAAATCCCCTAGTAACCCCTCCCCACATTAAACCAGAATGGTATTTCCTCTTCGCCTACGCAATCCTTCGCTCTATCCCAAACAAGCTGGGAGGGGTCCTCGCTCTCTTAGCCTCAATCTTAGTATTAATAGTAGTACCAATTCTTCACACCTCCAAACAACGAAGCCTTACATTTCGACCCATCTCACAACTATTATTTTGAACCCTCATCGCAGACGTAGTCATCCTTACTTGAATCGGAGGTATACCTGTCGAACATCCCTTCATTATCATCGGCCAAATCGCATCCCTAATTTACTTCCTACTTTTCCTCATCCTTGTACCCCTCGCAGGTTGAATAGAAAACAANNNNNNNNNNNNNNNNNNNNNNNNNNNNNNNNNNNNNNNNNNNNNNNNNNNNNNNNNNNNNNNNNNNNNNNNNNNNNNNNNNNNNNNNNNNNNNNNNNNNNNNNNNNNNNNNNNN
		</sequence>
		<sequence>
			<taxon idref="M. taiaensis (Tissue only)"/>
			NNNNNNCCCTACTAAAAATTGCAAACAACGCACTAATTGACCTACCCGCCCCCTCCAATATTTCAGCATGATGAAACTTTGGCTCTCTCCTAGGATTATGCCTCATTACCCAAATTCTTACCGGCCTCTTCCTAGCAATGCACTATACCTCTGACACCTCCATAGCATTTTCTTCCGTCGCCCACATTTGCCGAGACGTCAACTACGGCTGACTAATTCGAAATATTCACGCCAACGGCGCATCCATATTCTTCATCTGCATCTACCTTCACATTGGACGAGGACTTTACTATGGCTCATACCTCTACAAAGAAACATGAAACATCGGAGTTATTTTACTTCTCCTAACAATAATAACTGCCTTTGTAGGTTACGTTTTACCCTGAGGCCAAATATCATTTTGAGGCGCAACCGTAATCACAAACCTTCTCTCTGCAATCCCGTACATCGGAAATATATTAGTACAATGAATCTGAGGGGGCTTCTCTGTAGATAATGCTACCTTAACCCGATTCTTTGCTTTCCACTTTCTCTTTCCCTTCATCATTGCAGCTGCAACCATAGTACACTTACTATTTTTACACGAAACTGGCTCCAACAACCCCATAGGCTTAAATTCAGATATAGACAAAATCCCCTTCCACCCCTACTATTCATATAAAGACCTCATCGGCTTTACTTTAATACTCTTCGCACTAGTTTCCCTGGCATTATTTTTTCCCAACCTCCTAGGAGACCCAGACAACTTCACACCCGCAAATCCCCTAGTAACCCCTCCCCACATTAAACCAGAATGGTATTTCCTCTTCGCCTACGCAATCCTTCGCTCTATTCCAAACAAGCTGGGAGGGGTCCTCGCTCTCTTAGCCTCAATCTTAGTATTAATAGTAGTACCAATTCTTCACACCTCCAAACAACGAAGCCTTACATTTCGACCCATCTCACAACTATTATTTTGAACCCTTATCGCAGACGTAGTCATCCTTACTTGAATCGGAGGTATACCTGTCGAACATCCCTTCATTATCATCGGCCAAATCGCATCCCTAATTTACTTCCTACTTTTCCTCATCCTTGTACCCCTCGCAGGTTGAATAGAAAACAANNNNNNNNNNNNNNNNNNNNNNNNNNNNNNNNNNNNNNNNNNNNNNNNNNNNNNNNNNNNNNNNNNNNNNNNNNNNNNNNNNNNNNNNNNNNNNNNNNNNNNNNNNNNNNNNNNN
		</sequence>
		<sequence>
			<taxon idref="M. tanganicae (SA77450)"/>
			NNNNNNNNNNNNNNNNNNNNNNNNNNNNNNNNNNNNNNNNNNNNNNNNNNNNNNNNNNNNNNNNNNNNNNNNNNNNNNNNNNNNNNNNNNNNNNNNNNNNNNNNNNNNNNNNNNNNNNNNNNNNNNNNNNNNNNNNNNNNNNNNNNNNNNNNNNNNNNTCCATAGCATTCTCATCCATCGCCCACATCTGCCGAGATGTAAACTATGGCTGATTAATTCGAAACATTCACGCCAACGGCGCATCCATATTCTTCATTTGCATTTACCTCCACATCGGACGAGGCCTTTATTATGGCTCATACCTCTACAAAGAGACATGAAACATTGGAGTCGTCTTACTCCTTCTAACAATAATAACCGCCTTCGTAGGTTATGTTTTACCCTGAGGCCAAATATCATTCTGAGGTGCAACCGTAATTACCAACCTTCTTTCCGCAATCCCATACATTGGCAACACCCTAGTACAGTGAATCTGAGGGGGCTTTTCAGTAGACAACGCCACTCTAACCCGATTCTTTGCCTTCCACTTTCTCTTCCCCTTTGTCATCGCAGCCATAACCCTAGTACACCTCCTGTTCTTACACGAAACCGGGTCCAACAACCCAGCTGGTTTAAACTCAGACATAGATAAAATCCCCTTCCACCCATATTACTCATACAAAGACCTTTTAGGTTTTACCCTAATACTTATTGCATTAACCTCTCTCGCACTATTTTCCCCCAATCTTCTAGGAGACCCAGACAACTTTACCCCAGCCAACCCCCTAGTAACCCCACCACATATCAAACCAGAATGATATTTCCTCTTTGCTTACGCAATTCTTCGCTCTATTCCAAACAAGCTTGGAGGAGTCCTCGCCCTCTTAGCCTCAATCTTGGTTCTAATACTAGTACCAATTCTTCACACTTCCAAACAACGAAGCCTCACATTCCGACCCATTTCACAACTATTATTTTGGTCCCTCGTTGCAGACGTAATTATCCTTACTTGAATCGGAGGAATGCCCGTCGAACACCCCTTCATCATTATCGGCCAAGTCGCATCTTTAATCTATTTCTTGCTTTTCNNNNNNNNNNNNNNNNNNNNNNNNNNNNNNNNNNNNNNNNNNNNNNNNNNNNNNNNNNNNNNNNNNNNNNNNNNNNNNNNNNNNNNNNNNNNNNNNNNNNNNNNNNNNNNNNNNNNNNNNNNNNNNNNNNNNNNNNNNNNNNNNNNNNNNNNN
		</sequence>
		<sequence>
			<taxon idref="M. vanderwaali (SA83856)"/>
			NNNNNCCCCTACTAAAAATTGCAAACAACGCACTAATTGACCTGCCCACCCCCTCTAATATCTCTGCATGATGAAACTTTGGTTCCCTCCTAGGATTATGTCTCATCACCCAAATCCTCACTGGCCTATTCCTGGCCATACATTATACCTCCGACATCTCCATAGCATTTTCATCTATTGCCCACATCTGCCGAGACGTAAACTATGGCTGATTAATCCGTAATATACACGCCAACGGCGCATCTGTATTTTTCATCTGTATCTACCTGCACATCGGGCGAGGACTTTATTACGGCTCGTATCTCTATAAAGAGACATGAAACATTGGCGTTATTCTCCTCCTCCTAACAATAATGACCGCCTTCGTGGGCTATGTACTACCCTGAGGGCAAATATCATTTTGAGGCGCAACTGTAATTACCAACCTTCTCTCCGCAATCCCCTACATCGGCAATACCCTTGTACAATGAATCTGGGGGGGCTTCTCAGTAGACAATGCCACTCTAACCCGATTCTTTACCTTTCACTTCCTCTTTCCCTTCATCATCACGGCTGCAACCCTAGTACATCTGCTATTCTTACACCAAACCGGATCCAACAACCCAGCTGGTTTAAACTCAGACACAGACAAAATCCCCTTCCACCCATACTACTCCTACAAAGATCTCTTGGGCTTCACCCTAATGCTCACCGCATTAACCTCCCTTGCACTATTTTCCCCCAACCTCCTGGGGGACCCAGACAATTTTACCCCGGCCAATCCCTTAGTAACTCCACCACATATCAAGCCCGAATGGTACTTTCTCTTTGCCTACGCAATCCTTCGCTCCATCCCCAACAAACTAGGAGGAGTCCTCGCCCTCTTGGCCTCAATCCTAATCCTAATACTAGTCCCGATCCTTCACACCTCTAATCAACAAAGCCTAACATTCCGACCTATCTCACAACTATTATTCTGAACCCTTGTCGCAGATGTAATTATCCTTACTTGAATCGGAGGTATACCCGTAGAACATCCCTTCATTATCATCGGCCAAATCGCATCCTTAATCTACTTCCTACTTTTCCTCATCATTATACCCCTCGCAGGTTGAGCAGAGAACAAGATTCTTAAAAAATGCAATGATAGCTCAGCGCCANNNNNNNNNNNNNNNNNNNNNNNNNNNNNNNNNNNNNNNNNNNNNNNNNNNNNNNNNNNNNNNNNNNNNNNNNNNNNNNNN
		</sequence>
		<sequence>
			<taxon idref="M. vanderwaali (SA85552-1)"/>
			????????????????????????????????????????????????????????????????????????????????????????????????????????????????????????????????????????????????????????????????????????????????????????????????????????????????????????????????????????????????????????????????????????????????????????????????????????????????????????????????????????????????????????????????????????????????????????????????????????????????????????????????????????????????????????????????????????????????????????????????????????????????????????????????????????????????????????????????????????????????????????????????????????????????????????????????????????????????????????????????????????????????????????????????????????????????????????????????????????????????????????????????????????????????????????????????????????????????????????????????????????????????????????????????????????????????????????????????????????????????????????????????????????????????????????????????????????????????????????????????????????????????????????????????????????????????????????????????????????????????????????????????????????????????????????????????????????????????????????????????????????????????????????????????????????????????????????????????????????????????NNNNNNNNNNNNNNNNNNNN
		</sequence>
		<sequence>
			<taxon idref="M. vanderwaali (SA85552-2)"/>
			????????????????????????????????????????????????????????????????????????????????????????????????????????????????????????????????????????????????????????????????????????????????????????????????????????????????????????????????????????????????????????????????????????????????????????????????????????????????????????????????????????????????????????????????????????????????????????????????????????????????????????????????????????????????????????????????????????????????????????????????????????????????????????????????????????????????????????????????????????????????????????????????????????????????????????????????????????????????????????????????????????????????????????????????????????????????????????????????????????????????????????????????????????????????????????????????????????????????????????????????????????????????????????????????????????????????????????????????????????????????????????????????????????????????????????????????????????????????????????????????????????????????????????????????????????????????????????????????????????????????????????????????????????????????????????????????????????????????????????????????????????????????????????????????????????????????????????????????????????????????NNNNNNNNNNNNNNNNNNNN
		</sequence>
		<sequence>
			<taxon idref="M. vanderwaali (SA85552-3)"/>
			????????????????????????????????????????????????????????????????????????????????????????????????????????????????????????????????????????????????????????????????????????????????????????????????????????????????????????????????????????????????????????????????????????????????????????????????????????????????????????????????????????????????????????????????????????????????????????????????????????????????????????????????????????????????????????????????????????????????????????????????????????????????????????????????????????????????????????????????????????????????????????????????????????????????????????????????????????????????????????????????????????????????????????????????????????????????????????????????????????????????????????????????????????????????????????????????????????????????????????????????????????????????????????????????????????????????????????????????????????????????????????????????????????????????????????????????????????????????????????????????????????????????????????????????????????????????????????????????????????????????????????????????????????????????????????????????????????????????????????????????????????????????????????????????????????????????????????????????????????????????NNNNNNNNNNNNNNNNNNNN
		</sequence>
		<sequence>
			<taxon idref="M. zebratus (CU88757)"/>
			NNNNNNCCCTACTAAAAATCGCAAACAACGCACTAATTGACCTACCCACCCCCTCTAATATCTCAGCGTGATGAAACTTTGGCTCCCTCCTAGGATTATGCCTCATCACCCAAATCCTCACCGGCCTCTTCCTGGCCATACACTACACCTCTGACATCTCCATAGCATTCTCATCTATTGCCCACATCTGTCGAGATGTAAACTACGGCTGACTAATCCGAAACATTCACGCCAACGGCGCATCCATATTTTTTATCTGTATTTACCTCCACATCGGACGAGGCCTTTATTACGGTTCATATCTCTATAAAGAGACATGAAACATCGGAGTTATCCTACTCCTCCTAACAATAATGACCGCTTTCGTAGGCTATGTTTTACCCTGAGGCCAAATATCATTCTGGGGCGCAACCGTAATTACTAACCTTCTTTCCGCAATCCCATATATTGGTAACACCCTAGTACAATGAATCTGAGGAGGCTTCTCAGTAGACAACGCCACCCTAACCCGATTTTTTGCCTTCCACTTCCTCTTCCCCTTCGTCATCGCAGCCATAACCCTAGTACACCTCCTGTTTTTACACGAAACCGGGTCCAACAACCCAGCTGGTTTAAACTCAAACATAGACAAAGTTCCCTTCCACCCATACTACTCATACAAAGACCTTTTAGGCTTTACCTTAATACTTATTGCACTAACCTCCCTCGCACTATTCTCCCCTAACCTCCTAGGAGACCCAGACAACTTTACCCCAGCCAACCCCCTAGTAACCCCACCACATATCAAACCAGAATGATACTTCCTCTTTGCCTACGCAATCCTTCGTTCTATTCCGAACAAACTAGGAGGAGTCCTCGCCCTTCTAGCCTCAATCCTAGTTCTAATACTAGTGCCAATTCTTCACACTTCTAAACAACGAACCCTCACATTCCGACCCATCTCACAACTATTATTTTGATCCCTCGTCGCAGACGTAATCATCCTTACCTGAATCGGAGGAATGCCTGTTGAACACCCCTTTATCATTATCGGCCAAATCGCATCTCTAATCTATTTCTTACTTTTCCTCATTATTTTACCCCTCGCAGGTTGAGCAGAAAACAATATTNNNNNNNNNNNNNNNNNNNNNNNNNNNNNNNNNNNNNNNNNNNNNNNNNNNNNNNNNNNNNNNNNNNNNNNNNNNNNNNNNNNNNNNNNNNNNNNNNNNNNNNNNNNNNNN
		</sequence>
		<sequence>
			<taxon idref="Macrognathus zebrinus"/>
			NNNNNNCCCTACTAAAAATCGCAAACAGCGCACTAGTTGACCTCCCTGCCCCATCCAATATCTCAGCATGATGAAACTTCGGCTCACTCCTAGGACTATGTCTCATCATCCAAATCCTCACTGGACTTTTCCTAGCTATACATTATACCTCAGACATCTCCATAGCATTCTCATCCGTCGCCCACATCTGCCGAGACGTAAACTACGGATGACTAATCCGAAACATCCACGCCAACGGCGCATCCATATTTTTTATCTGCATTTACCTACACATCGGACGAGGGCTCTACTATGGTTCATACCTCTACAAAGAAACATGAAACATCGGAGTGATCCTTCTGCTTCTCACAATAATAACTGCCTTCGTAGGCTACGTCCTACCCTGAGGCCAAATATCATTCTGAGGTGCTACCGTAATCACAAACCTCCTCTCCGCAATCCCCTACATCGGAAATACCCTAGTACAATGAATCTGAGGGGGGTTCTCAGTTGACAACGCCACCCTAACCCGCTTCTTTGCCTTCCATTTCCTCTTCCCCTTCATCATTGCGGCTGCAACCATAGTCCACCTCCTCTTCCTACACGAAACCGGATCCAACAACCCAATTGGTCTCAACTCAGACATAGACAAAATCCCCTTCCACCCCTACTACTCATACAAAGACCTCCTAGGCTTTACCCTATTACTCATCCTGCTCACCTCCCTCGCACTATTCTCCCCCAACCTCCTAGGAGACCCAGACAACTTTACCCCAGCCAACCCGCTAGTCACACCTCCCCACATCAAACCAGAATGATACTTCCTCTTTGCCTACGCAATCCTCCGTTCAATTCCCAACAAACTAGGAGGAGTCCTAGCCCTCCTAGCCTCAATCTTAGTCCTCATACTAATTCCCATCCTCCACACCTCCAAACAACGAAGCCTAACCTTCCGACCCATCTCACAATTCCTATTCTGAACCCTCATCGCAGACGTAATTATCCTAACCTGAATCGGAGGAATACCCGTCGAACACCCCTTTATCATCATTGGCCAAATTGCATCCCTCATCTACTTCCTGCTTTTCCTCATCCTAATCCCCCTCACAGGCTGGGCAGAAAACAANNNNNNNNNNNNNNNNNNNNNNNNNNNNNNNNNNNNNNNNNNNNNNNNNNNNNNNNNNNNNNNNNNNNNNNNNNNNNNNNNNNNNNNNNNNNNNNNNNNNNNNNNNNNNNNNNNN
		</sequence>
	</alignment>

	<!-- The sequence alignment (each sequence refers to a taxon above).         -->
	<!-- ntax=160 nchar=560                                                      -->
	<alignment id="alignment2" dataType="nucleotide">
		<sequence>
			<taxon idref="M. aff. micropectus (SA80012)"/>
			NNNNNNNNNNNNNNNNNNNNNNNNNNNNNNNNNNNNNNNNNNNNNNNNNNAGTTAAAAATGCACTTTAAGATGCTTCATTTGGTAATTTTTAGCGCCACAAGGCATCTTAGATGTGTGATGCCTTAGATTATGTCGCCCGCGGTGACGGATGGCTCTTTTATAACACAAAATAAAGCGTAGTAGTGTCGCTCCGCTGAATGGGTTTTGGTAATGGGGACTAGTTAGCAGGCCGTGCATGTGGACTTGGCTCAGGAGAAGCTCGTGGACTGGGTGTGTGAGGGTCTGGTCCTCACTGGTGTTATCGAAGTCTTAATGAGTTAGTCCCGGTTGACCCTTAAACATCCCCAGTTAGTTCTAGCCTGGCTCTC--GGGTTAGCATGGAGCTGGTTAGCCTAGCTTAGCACGGTTCGGGTTGAAGGAGCTGACCCGGGTCCATGGGTGTCAAAAGATGCAGGACTGA---CTTATGTCTTTTAT-TCTCTTTGCAGAGACAAAGGCCATGTTCAGTACCAGCGCCAAGATAGTGAAGCCCAATGGCGAAAANNNNNNNNNNNNNN
		</sequence>
		<sequence>
			<taxon idref="M. aff. platysoma (LR1989)"/>
			NNNNNNNNNNNNNNNNNNNNNNNNNNNNNNNNNNNNNNNNNNNNNNNNNNNNNNNNNNATGCACTTTAAGATGCTTCATTTGGTAATTTTTAGCGCCACAAGGCATCTTAGATGTGTGATGCCTTAGATTATGTCGCCCGCGGTGACGGATGGCTCTTTTATAACACAAAATAAAGCGTAGTAGTGTCGCTCCGCTCAATGGGTTTTGGTAATGGGGACTAGTTAGCAGGCCGTGCATGTGGACTTGGCTCAGGAGAAGCTCGTGGACTGGGTGTGTGAGGGTCTGGTCCTCACTGGTTTTATCGAAGTCTTAATGAGTTAGTCCCGGTTGACCCTTAAACATCCCCAGTTAGTTCTAGCCTGGCTCTC--GGGTTAGCATGGAGCTGGTTAGCCTAGCTTAGCACGGTTCGGGTTGAAGGAGCTGACCCGGGTCCATGGGTGTCAAAAGATGCAAGACTGA---CTTATGTCTTTTAT-TCTCTTTGCAGAGACAAAGGCCATGTTCAGTACCAGCGCCAAGATAGTGAAGCCCAATGGCGAAAANNNNNNNNNNNNNN
		</sequence>
		<sequence>
			<taxon idref="M. albomaculatus (CU88756)"/>
			NNNNNNNNNNNNNNNNNNNNNNNNNNNNNNNNNNNNNNNNNNNNNNNNNNAGTTAAAAATGCACTTTAAGATGCTTCGTTTGGTAATTTTTAGCGCCACAAGGCATCTTAGATGTGTGATGCCTTAGATTATGTCGCCCGCGGTGACGGATGGCTCTTTTATAACACAAAATAAAGCGTAGTAGTGTCGCTCCGCTGAATGGGTTTTGGTAATGGGGACTAGTTAGCAGGCCGTGCATGTGGACTTGGCTCAGGAGAAGCTCGTGGACTGGGTGTGTGATGGTCTGGTCCTCACTGGTTTTATCGAAGTCTTAATGAGTTAGTCCCGGTTGACCCTTAAACATCCCCAGTTAGTTCTAGCCTGGCTCTC--GGGTTAGCATGGAGCTGGTTAGCCTAGCTTAGCACGGTTCGGGTTGAAGGAGCTGACCCGGGTCCATGGGTGTCAAAAGATGCAGGACTGA---CTTATGTCTTTTAT-TCTCTTTGCAGAGACAAAGGCCATGTTCAGTACCAGCGCCAAGATAGTGAAGCCCAATGGCGAAAANNNNNNNNNNNNNN
		</sequence>
		<sequence>
			<taxon idref="M. albomaculatus (CU89312)"/>
			NNNNNNNNNNNNNNNNNNNNNNNNNNNNNNNNNNNNNNNNNNNNNNNNNNAGTTAAAAATGCACTTTAAGATGCTTCGTTTGGTAATTTTTAGCGCCACAAGGCATCTTAGATGTGTGATGCCTTAGATTATGTCGCCCGCGGTGACGGATGGCTCTTTTATAACACAAAATAAAGCGTAGTAGTGTCGCTCCGCTGAATGGGTTTTGGTAATGGGGACTAGTTAGCAGGCCGTGCATGTGGACTTGGCTCAGGAGAAGCTCGTGGACTGGGTGTGTGAGGGTCTGGTCCTCACTGGTTTTATCGAATTCTTAATGAGTTAGTCCCGGTTGACCCTTAAACAACCCCAGTTAGTTCTAGCCTGGCTCTC--GGGTTAGCATGGAGCTGGTTAGCCTAGCTTAGCACGGTTCGGGTTGAAGGAGCTGACCCGGGTCCATGGGTGTCAAAAGATGCAGGACTGA---CTTATGTCTTTTAT-TCTCTTTGCAGAGACAAAGGCCATGTTCAGTACCAGCGCCAAGATAGTGAAGCCCAATGGCGAAAANNNNNNNNNNNNNN
		</sequence>
		<sequence>
			<taxon idref="M. albomaculatus (LR0303)"/>
			NNNNNNNNNNNNNNNNNNNNNNNNNNNNNNNNNNNNNNNNNNNNNNNNNNAGTTAAAAATGCACTTTAAGATGCTTCGTTTGGTAATTTTTAGCGCCACAAGGCATCTTAGATGTGTGATGCCTTAGATTATGTCGCCCGCGGTGACGGATGGCTCTTTTATAACACAAAATAAAGCGTAGTAGTGTCGCTCCGCTGAATGGGTTTTGGTAATGGGGACTAGTTAGCAGGCCGTGCATGTGGACTTGGCTCAGGAGAAGCTCGTGGACTGGGTGTGTGAGGGTCTGGTCCTCACTGGTTTTATCGAAGTCTTAATGAGTTAGTCCCGGTTGACCCTTAAACAACCCCAGTTAGTTCTAGCCTGGCTCTC--GGGTTAGCATGGAGCTGGTTAGCCTAGCTTAGCACGGTTCGGGTTGAAGGAGCTGACCCGGGTCCATGGGTGTCAAAAGATGCAGGACTGA---CTTATGTCTTTTAT-TCTCTTTGCAGAGACAAAGGCCATGTTCAGTACCAGCGCCAAGATAGTGAAGCCCAATGGCGAAAANNNNNNNNNNNNNN
		</sequence>
		<sequence>
			<taxon idref="M. albomaculatus (LR1905)"/>
			NNNNNNNNNNNNNNNNNNNNNNNNNNNNNNNNNNNNNNNNNNNNNNNNNNAGTTAAAAATGCACTTTAAGATGCTTCGTTTGGTAATTTTTAGCGCCACAAGGCATCTTAGATGTGTGATGCCTTAGATTATGTCGCCCGCGGTGACGGATGGCTCTTTTATAACACAAAATAAAGCGTAGTAGTGTCGCTCCGCTGAATGGGTTTTGGTAATGGGGACTAGTTAGCAGGCCGTGCATGTGGACTTGGCTCAGGAGAAGCTCGTGGACTGGGTGTGTGATGGTCTGGTCCTCACTGGTTTTATCGAAGTCTTAATGAGTTAGTCCCGGTTGACCCTTAAACAACCCCAGTTAGTTCTAGCCTGGCTCTC--GGGTTAGCATGGAGCTGGTTAGCCTAGCTTAGCACGGTTCGGGTTGAAGGAGCTGACCCGGGTCCATGGGTGTCAAAAGATGCAGGACTGA---CTTATGTCTTTTAT-TCTCTTTGCAGAGACAAAGGCCATGTTCAGTACCAGCGCCAAGATAGTGAAGCCCAATGGCGAAAANNNNNNNNNNNNNN
		</sequence>
		<sequence>
			<taxon idref="M. albomaculatus (LR1913)"/>
			NNNNNNNNNNNNNNNNNNNNNNNNNNNNNNNNNNNNNNNNNNNNNNNNNNAGTTAAAAATGCACTTTAAGATGCTTCGTTTGGTAATTTTTAGCGCCACAAGGCATCTTAGATGTGTGATGCCTTAGATTATGTCGCCCGCGGTGACGGATGGCTCTTTTATAACACAAAATAAAGCGTAGTAGTGTCGCTCCGCTGAATGGGTTTTGGTAATGGGGACTAGTTAGCAGGCCGTGCATGTGGACTTGGCTCAGGAGAAGCTCGTGGACTGGGTGTGTGATGGTCTGGTCCTCACTGGTTTTATCGAAGTCTTAATGAGTTAGTCCCGGTTGACCCTTAAACAACCCCAGTTAGTTCTAGCCTGGCTCTC--GGGTTAGCATGGAGCTGGTTAGCCTAGCTTAGCACGGTTCGGGTTGAAGGAGCTGACCCGGGTCCATGGGTGTCAAAAGATGCAGGACTGA---CTTATGTCTTTTAT-TCTCTTTGCAGAGACAAAGGCCATGTTCAGTACCAGCGCCAAGATAGTGAAGCCCAATGGCGAAAANNNNNNNNNNNNNN
		</sequence>
		<sequence>
			<taxon idref="M. albomaculatus (LR1984)"/>
			NNNNNNNNNNNNNNNNNNNNNNNNNNNNNNNNNNNNNNNNNNNNNNNNNNAGTTAAAAATGCACTTTAAGATGCTTCGTTTGGTAATTTTTAGCGCCACAAGGCATCTTAGATGTGTGATGCCTTAGATTATGTCGCCCGCGGTGACGGATGGCTCTTTTATAACACAAAATAAAGCGTAGTAGTGTCGCTCCGCTGAATGGGTTTTGGTAATGGGGACTAGTTAGCAGGCCGTGCATGTGGACTTGGCTCAGGAGAAGCTCGTGGACTGGGTGTGTGATGGTCTGGTCCTCACTGGTTTTATCGAAGTCTTAATGAGTTAGTCCCGGTTGACCCTTAAACAACCCCAGTTAGTTCTAGCCTGGCTCTC--GGGTTAGCATGGAGCTGGTTAGCCTAGCTTAGCACGGTTCGGGTTGAAGGAGCTGACCCGGGTCCATGGGTGTCAAAAGATGCAGGACTGA---CTTATGTCTTTTAT-TCTCTTTGCAGAGACAAAGGCCATGTTCAGTACCAGCGCCAAGATAGTGAAGCCCAATGGCGAAAANNNNNNNNNNNNNN
		</sequence>
		<sequence>
			<taxon idref="M. albomaculatus (LR1985)"/>
			NNNNNNNNNNNNNNNNNNNNNNNNNNNNNNNNNNNNNNNNNNNNNNNNNNAGTTAAAAATGCACTTTAAGATGCTTCGTTTGGTAATTTTTAGCGCCACAAGGCATCTTAGATGTGTGATGCCTTAGATTATGTCGCCCGCGGTGACGGATGGCTCTTTTATAACACAAAATAAAGCGTAGTAGTGTCGCTCCGCTGAATGGGTTTTGGTAATGGGGACTAGTTAGCAGGCCGTGCATGTGGACTTGGCTCAGGAGAAGCTCGTGGACTGGGTGTGTGATGGTCTGGTCCTCACTGGTTTTATCGAAGTCTTAATGAGTTAGTCCCGGTTGACCCTTAAACAACCCCAGTTAGTTCTAGCCTGGCTCTC--GGGTTAGCATGGAGCTGGTTAGCCTAGCTTAGCACGGTTCGGGTTGAAGGAGCTGACCCGGGTCCATGGGTGTCAAAAGATGCAGGACTGA---CTTATGTCTTTTAT-TCTCTTTGCAGAGACAAAGGCCATGTTCAGTACCAGCGCCAAGATAGTGAAGCCCAATGGCGAAAANNNNNNNNNNNNNN
		</sequence>
		<sequence>
			<taxon idref="M. albomaculatus (LR1987)"/>
			NNNNNNNNNNNNNNNNNNNNNNNNNNNNNNNNNNNNNNNNNNNNNNNNNNAGTTAAAAATGCACTTTAAGATGCTTCGTTTGGTAATTTTTAGCGCCACAAGGCATCTTAGATGTGTGATGCCTTAGATTATGTCGCCCGCGGTGACGGATGGCTCTTTTATAACACAAAATAAAGCGTAGTAGTGTCGCTCCGCTGAATGGGTTTTGGTAATGGGGACTAGTTAGCAGGCCGTGCATGTGGACTTGGCTCAGGAGAAGCTCGTGGACTGGGTGTGTGATGGTCTGGTCCTCACTGGTTTTATCGAAGTCTTAATGAGTTAGTCCCGGTTGACCCTTAAACAACCCCAGTTAGTTCTAGCCTGGCTCTC--GGGTTAGCATGGAGCTGGTTAGCCTAGCTTAGCACGGTTCGGGTTGAAGGAGCTGACCCGGGTCCATGGGTGTCAAAAGATGCAGGACTGA---CTTATGTCTTTTAT-TCTCTTTGCAGAGACAAAGGCCATGTTCAGTACCAGCGCCAAGATAGTGAAGCCCAATGGCGAAAANNNNNNNNNNNNNN
		</sequence>
		<sequence>
			<taxon idref="M. albomaculatus (SA76223)"/>
			NNNNNNNNNNNNNNNNNNNNNNNNNNNNNNNNNNNNNNNNNNNNNNNNNNAGTTAAAAATGCACTTTAAGATGCTTCGTTTGGTAATTTTTAGCGCCACAAGGCATCTTAGATGTGTGATGCCTTAGATTATGTCGCCCGCGGTGACGGATGGCTCTTTTATAACACAAAATAAAGCGTAGTAGTGTCGCTCCGCTGAATGGGTTTTGGTAATGGGGACTAGTTAGCAGGCCGTGCATGTGGACTTGGCTCAGGAGAAGCTCGTGGACTGGGTGTGTGAGGGTCTGGTCCTCACTGGTTTTATCGAAGTCTTAATGAGTTAGTCCCGGTTGACCCTTAAACAACCCCAGTTAGTTCTAGCCTGGCTCTC--GGGTTAGCATGGAGCTGGTTAGCCTAGCTTAGCACGGTTCGGGTTGAAGGAGCTGACCCGGGTCCATGGGTGTCAAAAGATGCAGGACTGA---CTTATGTCTTTTAT-TCTCTTTGCAGAGACAAAGGCCATGTTCAGTACCAGCGCCAAGATAGTGAAGCCCAATGGCGAAAANNNNNNNNNNNNNN
		</sequence>
		<sequence>
			<taxon idref="M. armatus (LR2098)"/>
			NNNNNNNNNNNNNNNNNNNNNNNNNNNNNNNNNNNNNNNNNNNNNNNNNNAGTTAAAAATGCACTTTAAGATGCTTCATTTGGTAATTTTTAGCGCCACAAGGCATCTTAGGTGTGTGATGCCTTAGATTATGTCGCTTGCGGTGACGGATGGCTCTTTTATAACACAAAATAAAGCGTAGTAGTGTAGCTCCGCTGAATGGGTTCTGGTAATGGGGACTAGTTAGCAGGCCGTGCATGTGGACTTGGTTCAGGAGAAGCTCGTGGACTGGGTGTATGAGGGTCTGGTCCTCACTGGTTTTATCGAAGTCATAATGAGTTAGTCCCGGTTGACCCTTAAACACCCCCAGTTAGTTCTAGCCTGGCTCTCTGGGGTTAGCATGGAGCTGGTTAGCCTAGCTTAGCGCGGTTCGGTTTGAAGGAGCTGACCCGGGTCCATGGGTGTCAAAAGATGCAGGACTGA-CCCTCATGTCTTTTATTTTTCTTTGCAGAGACAAAGGCCATGTTCAGTACCAGCGCCAAGATAGTGAAGCCCAATGGCGAAAANNNNNNNNNNNNNN
		</sequence>
		<sequence>
			<taxon idref="M. aviceps (AMNH6465)"/>
			CGTCGATGACAGAGGTTGGTCGTGCTGCTTTTCACCGGACCGACTTTTCAAGTTAAAAATGCACTTTAAGATGCTTCATTTGGTAATTTTTAGCACCACAAGGCATCTTAGATGTGTGATGCCTTAGATTATGTCGCCTGCGGTGACGGATGGCTCTTTTATAACACAAAATAAAGCGTAGTAGTGTAGCTCCGSTGAATGGGTTTTGGGAATGGGGACTAGTTAGCAGGCCGTGCATGTGGACTTGGCTCAGGAGAAGCTCGTGGACTGGATGTTTGAGGGTCTGGTCCTCACTGGTTTTACCGAAGTCATAATGAGTTAGTCCCGGTTGACCCTTAAACATCCCCAGTTAGTTCTAGCCTGGCTCTCTGGGGTTAGCATGGAGCTGGTTAGCCTAGCTTAGCACGGTTCGGTTTGAAGGAGCTGACCCGGGTCCATGGGTGTCAA---ATGTAGGACTGA---CTCATGTCTTTTATTTCTCTTTGCAGAGACAAAGGCCATGTTCAGTACCAGCGCCAAGATAGTGAAGCCCAATGGCGAAAANNNNNNNNNNNTGA
		</sequence>
		<sequence>
			<taxon idref="M. aviceps (AMNH6510)"/>
			CGTCGATGACAGAGGTTGGTCGTGCTGCTTTTCACCGGACCGACTTTTCAAGTTAAAAATGCACTTTAAGATGCTTCATTTGGTAATTTTTAGCACCACAAGGCATCTTAGATGTGTGATGCCTTAGATTATGTCGCCTGCGGTGACGGATGGCTCTTTTATAACACAAAATAAAGCGTAGTAGTGTAGCTCCGCTGAATGGGTTTTGGGAATGGGGACTAGTTAGCAGGCCGTGCATGTGGACTTGGCTCAGGAGAAGCTCGTGGACTGGATGTTTGAGGGTCTGGTCCTCACTGGTTTTACCGAAGTCATAATGAGTTAGTCCCGGTTGACCCTTAAACATCCCCAGTTAGTTCTAGCCTGGCTCTCTGGGGTTAGCATGGAGCTGGTTAGCCTAGCTTAGCACGGTTCGGTTTGAAGGAGCTGACCCGGGTCCATGGGTGTCAA---ATGTAGGACTGA---CTCATGTCTTTTATTTCTCTTTGCAGAGACAAAGGCCATGTTCAGTACCAGCGCCAAGATAGTGAAGCCCAATGGCGAAANNNNNNNNNAAGTGA
		</sequence>
		<sequence>
			<taxon idref="M. brachyrhinus (AMNH3033)"/>
			CGTCGATGACAGAGGTTGGTCGTGCTGTTTTTCACCGGACCGACTTTTCAAGTTAAAAATGCACTTTAAGATGCTTCGTTTGGTAATTTTTAGCGCCACAAGGCATCTTAGATGTGTGATGCCTTAGATTATGTCGCCCGCGGTGACGGATGGCTCTTTTATAACACAAAATAAAGCGTAGTAGTGTCGCTCCGCTGAATGGGTTTTGGTAATGGGGACTAGTTAGCAGGCCGTGCATGTGGACTTGGCTCAGGAGAAGCTCGTGGACTGGGTGTGTGAGGGTCTGGTCCTCACTGGTTTTATCGAAGTCTTAATGAGTTAGTCCCGGTTGACCCTTAAACAACCCCAGTTAGTTCTAGCCTGGCTCTC--GGGTTAGCATGGAGCTGGTTAGCCTAGCTTAGCACGGTTCGGGTTGAAGGAGCTGACCCGGGTCCATGGGTGTCAAATGATGCAGGACTGA---CTTATGTCTTTTAT-TCTCTTTGCAGAGACAAAGGCCATGTTCAGTACCAGCGCCAAGATAGTGAAGCCCAATGGCRAAAANNNNNNNNNNNNNN
		</sequence>
		<sequence>
			<taxon idref="M. brachyrhinus (AMNH3177)"/>
			CGTCGATGACAGAGGTTGGTCGTGCTGTTTTTCACCGGACCGACTTTTCAAGTTAAAAATGCACTTTAAGATGCTTCGTTTGGTAATTTTTAGCGCCACAAGGCATCTTAGATGTGTGATGCCTTAGATTATGTCGCCCGCGGTGACGGATGGCTCTTTTATAACACAAAATAAAGCGTAGTAGTGTCGCTCCGCTGAATGGGTTTTGGTAATGGGGACTAGTTAGCAGGCCGTGCATGTGGACTTGGCTCAGGAGAAGCTCGTGGACTGGGTGTGTGAGGGTCTGGTCCTCACTGGTTTTATCGAAGTCTTAATGAGTTAGTCCCGGTTGACCCTTAAACAACCCCAGTTAGTTCTAGCCTGGCTCTC--GGGTTAGCATGGAGCTGGTTAGCCTAGCTTAGCACGGTTCGGGTTGAAGGAGCTGACCCGGGTCCATGGGTGTCAAATGATGCAGGACTGA---CTTATGTCTTTTAT-TCTCTTTGCAGAGACAAAGGCCATGTTCAGTACCAGCGCCAAGATAGTGAAGCCCAATGGCGAAAANNNNNNNNNNNNNN
		</sequence>
		<sequence>
			<taxon idref="M. brachyrhinus (AMNH3178)"/>
			CGTCGATGACAGAGGTTGGTCGTGCTGTTTTTCACCGGACCGACTTTTCAAGTTAAAAATGCACTTTAAGATGCTTCGTTTGGTAATTTTTAGCGCCACAAGGCATCTTAGATGTGTGATGCCTTAGATTATGTCGCCCGCGGTGACGGATGGCTCTTTTATAACACAAAATAAAGCGTAGTAGTGTCGCTCCGCTGAATGGGTTTTGGTAATGGGGACTAGTTAGCAGGCCGTGCATGTGGACTTGGCTCAGGAGAAGCTCGTGGACTGGGTGTGTGAGGGTCTGGTCCTCACTGGTTTTATCGAAGTCTTAATGAGTTAGTCCCGGTTGACCCTTAAACAACCCCAGTTAGTTCTAGCCTGGCTCTC--GGGTTAGCATGGAGCTGGTTAGCCTAGCTTAGCACGGTTCGGGTTGAAGGAGCTGACCCGGGTCCATGGGTGTCAAATGATGCAGGACTGA---CTTATGTCTTTTAT-TCTCTTTGCAGAGACAAAGGCCATGTTCAGTACCAGCGCCAAGATAGTGAAGCCCAATGGCGAAAANNNNNNNNNNNNNN
		</sequence>
		<sequence>
			<taxon idref="M. brachyrhinus (AMNH5081)"/>
			NNNCGATGACAGAGGTTGGTCGTGCTGTTTTTCACCGGACCGACTTTTCAAGTTAAAAATGCACTTTAAGATGCTTCGTTTGGTAATTTTTAGCGCCACAAGGCATCTTAGATGTGTGATGCCTTAGATTATGTCGCCCGCGGTGACGGATGGCTCTTTTATAACACAAAATAAAGCGTAGTAGTGTCGCTCCGCTGAATGGGTTTTGGTAATGGGGACTAGTTAGCAGGCCGTGCATGTGGACTTGGCTCAGGAGAAGCTCGTGGACTGGGTGTGTGAGGGTCTGGTCCTCACTGGTTTTATCGAAGTCTTAATGAGTTAGTCCCGGTTGACCCTTAAACAACCCCAGTTAGTTCTAGCCTGGCTCTC--GGGTTAGCATGGAGCTGGTTAGCCTAGCTTAGCACGGTTCGGGTTGAAGGAGCTGACCCGGGTCCATGGGTGTCAAATGATGCAGGACTGA---CTTATGTCTTTTAT-TCTCTTTGCAGAGACAAAGGCCATGTTCAGTACCAGCGCCAAGATAGTGAAGCCCAATGGNNNNNNNNNNNNNNNNNNNN
		</sequence>
		<sequence>
			<taxon idref="M. brachyrhinus (AMNH5297)"/>
			CGTCGATGACAGAGGTTGGTCGTGCTGTTTTTCACCGGACCGACTTTTCAAGTTAAAAATGCACTTTAAGATGCTTCGTTTGGTAATTTTTAGCGCCACAAGGCATCTTAGATGTGTGATGCCTTAGATTATGTCGCCCGCGGTGACGGATGGCTCTTTTATAACACAAAATAAAGCGTAGTAGTGTCGCTCCGCTGAATGGGTTTTGGTAATGGGGACTAGTGAGCAGGCCGTGCATGTGGACTTGGCTCAGGAGAAGCTCGTGGACTGGGTGTGTGAGGGTCTGGTCCTCACTGGTTTTATCGAAGTCTTAATGAGTTAGTCCCGGTTGACCCTTAAACAACCCCAGTTAGTTCTAGCCTGGCTCTC--GGGTTAGCATGGAGCTGGTTAGCCTAGCTTAGCACGGTTCGGGTTGAAGGAGCTGACCCGGGTCCATGGGTGTCAAATGATGCAGGACTGA---CTTATGTCTTTTAT-TCTCTTTGCAGAGACAAAGGCCATGTTCAGTACCAGCGCCAAGATAGTGAAGCCCAATGGCGAAAANNNNNNNNNNNNNA
		</sequence>
		<sequence>
			<taxon idref="M. brachyrhinus (AMNH5298)"/>
			CGTCGATGACAGAGGTTGGTCGTGCTGTTTTTCACCGGACCGACTTTTCAAGTTAAAAATGCACTTTAAGATGCTTCGTTTGGTAATTTTTAGCGCCACAAGGCATCTTAGATGTGTGATGCCTTAGATTATGTCGCCCGCGGTGACGGATGGCTCTTTTATAACACAAAATAAAGCGTAGTAGTGTCGCTCCGCTGAATGGGTTTTGGTAATGGGGACTAGTTAGCAGGCCGTGCATGTGGACTTGGCTCAGGAGAAGCTCGTGGACTGGGTGTGTGAGGGTCTGGTCCTCACTGGTTTTATCGAAGTCTTAATGAGTTAGTCCCGGTTGACCCTTAAACAACCCCAGTTAGTTCTAGCCTGGCTCTC--GGGTTAGCATGGAGCTGGTTAGCCTAGCTTAGCACGGTTCGGGTTGAAGGAGCTGACCCGGGTCCATGGGTGTCAAATGATGCAGGACTGA---CTTATGTCTTTTAT-TCTCTTTGCAGAGACAAAGGCCATGTTCAGTACCAGCGCCAAGATAGTGAAGCCCAATGGCGANNNNNNNNNNNAAGTGA
		</sequence>
		<sequence>
			<taxon idref="M. brachyrhinus (AMNH5302)"/>
			CGTCGATGACAGAGGTTGGTCGTGCTGTTTTTCACCGGACCGACTTTTCAAGTTAAAAATGCACTTTAAGATGCTTCGTTTGGTAATTTTTAGCGCCACAAGGCATCTTAGATGTGTGATGCCTTAGATTATGTCGCCCGCGGTGACGGATGGCTCTTTTATAACACAAAATAAAGCGTAGTAGTGTCGCTCCGCTGAATGGGTTTTGGTAATGGGGACTAGTTAGCAGGCCGTGCATGTGGACTTGGCTCAGGAGAAGCTCGTGGACTGGGTGTGTGAGGGTCTGGTCCTCACTGGTTTTATCGAAGTCTTAATGAGTTAGTCCCGGTTGACCCTTAAACAACCCCAGTTAGTTCTAGCCTGGCTCTC--GGGTTAGCATGGAGCTGGTTAGCCTAGCTTAGCACGGTTCGGGTTGAAGGAGCTGACCCGGGTCCATGGGTGTCAAATGATGCAGGACTGA---CTTATGTCTTTTAT-TCTCTTTGCAGAGACAAAGGCCATGTTCAGTACCAGCGCCAAGATAGTGAAGCCCAATGGCGAAAANNNNNNNNNNNNNN
		</sequence>
		<sequence>
			<taxon idref="M. brachyrhinus (AMNH5303)"/>
			CGTCGATGACAGAGGTTGGTCGTGCTGTTTTTCACCGGACCGACTTTTCAAGTTAAAAATGCACTTTAAGATGCTTCGTTTGGTAATTTTTAGCGCCACAAGGCATCTTAGATGTGTGATGCCTTAGATTATGTCGCCCGCGGTGACGGATGGCTCTTTTATAACACAAAATAAAGCGTAGTAGTGTCGCTCCGCTGAATGGGTTTTGGTAATGGGGACTAGTTAGCAGGCCGTGCATGTGGACTTGGCTCAGGAGAAGCTCGTGGACTGGGTGTGTGAGGGTCTGGTCCTCACTGGTTTTATCGAAGTCTTAATGAGTTAGTCCCGGTTGACCCTTAAACAACCCCAGTTAGTTCTAGCCTGGCTCTC--GGGTTAGCATGGAGCTGGTTAGCCTAGCTTAGCACGGTTCGGGTTGAAGGAGCTGACCCGGGTCCATGGGTGTCAAATGATGCAGGACTGA---CTTATGTCTTTTAT-TCTCTTTGCAGAGACAAAGGCCATGTTCAGTACCAGCGCCAAGATAGTGAAGCCCAATGGNNNNNNNNNNNNNNNNNNGA
		</sequence>
		<sequence>
			<taxon idref="M. brachyrhinus (AMNH7055)"/>
			CGTCGATGACAGAGGTTGGTCGTGCTGTTTTTCACCGGACCGACTTTTCAAGTTAAAAATGCACTTTAAGATGCTTCGTTTGGTAATTTTTAGCGCCACAAGGCATCTTAGATGTGTGATGCCTTAGATTATGTCGCCCGCGGTGACGGATGGCTCTTTTATAACACAAAATAAAGCGTAGTAGTGTCGCTCCGCTGAATGGGTTTTGGTAATGGGGACTAGTTAGCAGGCCGTGCATGTGGACTTGGCTCAGGAGAAGCTCGTGGACTGGGTGTGTGAGGGTCTGGTCCTCACTGGTTTTATCGAAGTCTTAATGAGTTAGTCCCGGTTGACCCTTAAACAACCCCAGTTAGTTCTAGCCTGGCTCTC--GGGTTAGCATGGAGCTGGTTAGCCTAGCTTAGCACGGTTCGGGTTGAAGGAGCTGACCCGGGTCCATGGGTGTCAAATGATGCAGGACTGA---CTTATGTCTTTTAT-TCTCTTTGCAGAGACAAAGGCCATGTTCAGTACCAGCGCCAAGATAGTGAAGCCCAATGGCGAAAANNNNNNNNNNNNNN
		</sequence>
		<sequence>
			<taxon idref="M. brachyrhinus (AMNH7056)"/>
			CGTCGATGACAGAGGTTGGTCGTGCTGTTTTTCACCGGACCGACTTTTCAAGTTAAAAATGCACTTTAAGATGCTTCGTTTGGTAATTTTTAGCGCCACAAGGCATCTTAGATGTGTGATGCCTTAGATTATGTCGCCCGCGGTGACGGATGGCTCTTTTATAACACAAAATAAAGCGTAGTAGTGTCGCTCCGCTGAATGGGTTTTGGTAATGGGGACTAGTTAGCAGGCCGTGCATGTGGACTTGGCTCAGGAGAAGCTCGTGGACTGGGTGTGTGAGGGTCTGGTCCTCACTGGTTTTATCGAAGTCTTAATGAGTTAGTCCCGGTTGACCCTTAAACAACCCCAGTTAGTTCTAGCCTGGCTCTC--GGGTTAGCATGGAGCTGGTTAGCCTAGCTTAGCACGGTTCGGGTTGAAGGAGCTGACCCGGGTCCATGGGTGTCAAATGATGCAGGACTGA---CTTATGTCTTTTAT-TCTCTTTGCAGAGACAAAGGCCATGTTCAGTACCAGCGCCAAGATAGTGAAGCCCAATGGCGAAAANNNNNNNNNNNNNN
		</sequence>
		<sequence>
			<taxon idref="M. brachyrhinus (SA77712)"/>
			NNNNNNNNNNNNNNNNNNNNNNNNNNNNNNNNNNNNNNNNNNNNNNNNNNAGTTAAAAATGCACTTTAAGAGGCTTCATTTGGTAATTTTTAGCGCCACAAGGTATCTTAGATGTGTGATGCCTTAGATTATGTCGCCAGCGGTGACGGATGGCTCTTTTATAACACAAAATAAAGCGTAGTAGTGTAGCTCCGGTGAATGGGTTTTGGTAATGGGGACTAGTTAGCAGGCCGTGCATGTGGACTTGGCTCAGGAGAAGCTCGTGGACTGGGTGTGTGAGGGTCTGGTCCTCACTGGTTTTATCGAAGTCATAATGAGTTAGTCCCGGTTGACCCTTAAATATCCCCAGTTAGTTCTAGCCTGGCTCTCTGGGGTTAGCATGGAGCTGGTTAGCCTATCTTAGCGCGGTTCGGGTTGAAGGAGCTGACCCGGGTCCATGGGTGTCAAAAGAT------------------GTC-TTTATTTCTCTTTGCAGAGACAAAGGCCATGTTCAGTACCAGCGCCAAGATAGTGAAGCCCAATGGCGAAAANNNNNNNNNNNNNN
		</sequence>
		<sequence>
			<taxon idref="M. brichardi (AMNH676)"/>
			CGTCGATGACAGAGGTTGGTCGTGCTGTTTTTCACCGGACCGACTTTTCAAGTTAAAAATGCACTTTAAGATGCTTCGTTTGGTAATTTTTAGCGCCACAAGGCATCTTAGATGTGTGATGCCTTAGATTATGTCGCCCGCGGTGACGGATGGCTCTTTTATAACACAAAATAAAGCGTAGTAGTGTCGCTCCGCTGAATGGGTTTTGGTAATGGGGACTAGTTAGCAGGCCGTGCATGTGGACTTGGCTCAGGAGAAGCTCGTGGACTGGGTGTGTGAGGGTCTGGTCCTCACTGGTTTTATCGAATTCTTAATGAGTTAGTCCCGGTTGACCCTTAAACAACCCCAGTTAGTTCTAGCCTGGCTCTC--GGGTTAGCATGGAGCTGGTTAGCCTAGCTTAGCACGGTTCGGGTTGAAGGAGCTGACCCGGGTCCATGGGTGTCAAAAGATGCAGGACTGA---CTTATGTCTTTTAT-TCTCTTTGCAGAGACAAAGGCCATGTTCAGTACCAGCGCCAAGATAGTGAAGCCCAATGGCGAAAACGCCCAAAAAGTGA
		</sequence>
		<sequence>
			<taxon idref="M. brichardi (AMNH677)"/>
			??????????????????????????????????????????????????????????????????????????????????????????????????????????????????????????????????????????????????????????????????????????????????????????????????????????????????????????????????????????????????????????????????????????????????????????????????????????????????????????????????????????????????????????????????????????????????????????????????????????????????????????????????????????????????????????????????????????????????????????????????????????????????????????????????????????????????????????????????NNNNNNNNNNNNGA
		</sequence>
		<sequence>
			<taxon idref="M. brichardi (AMNH678)"/>
			CGTCGATGACAGAGGTTGGTCGTGCTGTTTTTCACCGGACCGACTTTTCAAGTTAAAAATGCACTTTAAGATGCTTCGTTTGGTAATTTTTAGCGCCACAAGGCATCTTAGATGTGTGATGCCTTAGATTATGTCGCCCGCGGTGACGGATGGCTCTTTTATAACACAAAATAAAGCGTAGTAGTGTCGCTCCGCTGAATGGGTTTTGGTAATGGGGACTAGTTAGCAGGCCGTGCATGTGGACTTGGCTCAGGAGAAGCTCGTGGACTGGGTGTGTGAGGGTCTGGTCCTCACTGGTTTTATCGAATTCTTAATGAGTTAGTCCCGGTTGACCCTTAAACAACCCCAGTTAGTTCTAGCCTGGCTCTC--GGGTTAGCATGGAGCTGGTTAGCCTAGCTTAGCACGGTTCGGGTTGAAGGAGCTGACCCGGGTCCATGGGTGTCAAAAGATGCAGGACTGA---CTTATGTCTTTTAT-TCTCTTTGCAGAGACAAAGGCCATGTTCAGTACCAGCGCCAAGATAGTGAAGCCCAATGGCGAANNNNNNNAATAAGTGA
		</sequence>
		<sequence>
			<taxon idref="M. brichardi (AMNH679)"/>
			CGTCGATGACAGAGGTTGGTCGTGCTGTTTTTCACCGGACCGACTTTTCAAGTTAAAAATGCACTTTAAGATGCTTCGTTTGGTAATTTTTAGCGCCACAAGGCATCTTAGATGTGTGATGCCTTAGATTATGTCGCCCGCGGTGACGGATGGCTCTTTTATAACACAAAATAAAGCGTAGTAGTGTCGCTCCGCTGAATGGGTTTTGGTAATGGGGACTAGTTAGCAGGCCGTGCATGTGGACTTGGCTCAGGAGAAGCTCGTGGACTGGGTGTGTGAGGGTCTGGTCCTCACTGGTTTTATCGAATTCTTAATGAGTTAGTCCCGGTTGACCCTTAAACAACCCCAGTTAGTTCTAGCCTGGCTCTC--GGGTTAGCATGGAGCTGGTTAGCCTAGCTTAGCACGGTTCGGGTTGAAGGAGCTGACCCGGGTCCATGGGTGTCAAAAGATGCAGGACTGA---CTTATGTCTTTTAT-TCTCTTTGCAGAGACAAAGGCCATGTTCAGTACCAGCGCCAAGATAGTGAAGCCCAATGGCGAANNNNNNNNNATAGTGA
		</sequence>
		<sequence>
			<taxon idref="M. brichardi (AMNH680)"/>
			CGTCGATGACAGAGGTTGGTCGTGCTGTTTTTCACCGGACCGACTTTTCAAGTTAAAAATGCACTTTAAGATGCTTCGTTTGGTAATTTTTAGCGCCACAAGGCATCTTAGATGTGTGATGCCTTAGATTATGTCGCCCGCGGTGACGGATGGCTCTTTTATAACACAAAATAAAGCGTAGTAGTGTCGCTCCGCTGAATGGGTTTTGGTAATGGGGACTAGTTAGCAGGCCGTGCATGTGGACTTGGCTCAGGAGAAGCTCGTGGACTGGGTGTGTGAGGGTCTGGTCCTCACTGGTTTTATCGAATTCTTAATGAGTTAGTCCCGGTTGACCCTTAAACAACCCCAGTTAGTTCTAGCCTGGCTCTC--GGGTTAGCATGGAGCTGGTTAGCCTAGCTTAGCACGGTTCGGGTTGAAGGAGCTGACCCGGGTCCATGGGTGTCAAAAGATGCAGGACTGA---CTTATGTCTTTTAT-TCTCTTTGCAGAGACAAAGGCCATGTTCAGTACCAGCGCCAAGATAGTGAAGCCCAATGGCGAANNNNNNNNNAAAGTGA
		</sequence>
		<sequence>
			<taxon idref="M. brichardi (AMNH681)"/>
			CGTCGATGACAGAGGTTGGTCGTGCTGTTTTTCACCGGACCGACTTTTCAAGTTAAAAATGCACTTTAAGATGCTTCGTTTGGTAATTTTTAGCGCCACAAGGCATCTTAGATGTGTGATGCCTTAGATTATGTCGCCCGCGGTGACGGATGGCTCTTTTATAACACAAAATAAAGCGTAGTAGTGTCGCTCCGCTGAATGGGTTTTGGTAATGGGGACTAGTTAGCAGGCCGTGCATGTGGACTTGGCTCAGGAGAAGCTCGTGGACTGGGTGTGTGAGGGTCTGGTCCTCACTGGTTTTATCGAATTCTTAATGAGTTAGTCCCGGTTGACCCTTAAACAACCCCAGTTAGTTCTAGCCTGGCTCTC--GGGTTAGCATGGAGCTGGTTAGCCTAGCTTAGCACGGTTCGGGTTGAAGGAGCTGACCCGGGTCCATGGGTGTCAAAAGATGCAGGACTGA---CTTATGTCTTTTAT-TCTCTTTGCAGAGACAAAGGCCATGTTCAGTACCAGCGCCAAGATAGTGAAGCCCAATGGCGANNNNNNNNNNNNNNGGA
		</sequence>
		<sequence>
			<taxon idref="M. brichardi (AMNH682)"/>
			CGTCGATGACAGAGGTTGGTCGTGCTGTTTTTCACCGGACCGACTTTTCAAGTTAAAAATGCACTTTAAGATGCTTCGTTTGGTAATTTTTAGCGCCACAAGGCATCTTAGATGTGTGATGCCTTAGATTATGTCGCCCGCGGTGACGGATGGCTCTTTTATAACACAAAATAAAGCGTAGTAGTGTCGCTCCGCTGAATGGGTTTTGGTAATGGGGACTAGTTAGCAGGCCGTGCATGTGGACTTGGCTCAGGAGAAGCTCGTGGACTGGGTGTGTGAGGGTCTGGTCCTCACTGGTTTTATCGAATTCTTAATGAGTTAGTCCCGGTTGACCCTTAAACAACCCCAGTTAGTTCTAGCCTGGCTCTC--GGGTTAGCATGGAGCTGGTTAGCCTAGCTTAGCACGGTTCGGGTTGAAGGAGCTGACCCGGGTCCATGGGTGTCAAAAGATGCAGGACTGA---CTTATGTCTTTTAT-TCTCTTTGCAGAGACAAAGGCCATGTTCAGTACCAGCGCCAAGATAGTGAAGCCCAATGGCGAAANNNNNNNNNNNNNNN
		</sequence>
		<sequence>
			<taxon idref="M. brichardi (AMNH683)"/>
			CGTCGATGACAGAGGTTGGTCGTGCTGTTTTTCACCGGACCGACTTTTCAAGTTAAAAATGCACTTTAAGATGCTTCGTTTGGTAATTTTTAGCGCCACAAGGCATCTTAGATGTGTGATGCCTTAGATTATGTCGCCCGCGGTGACGGATGGCTCTTTTATAACACAAAATAAAGCGTAGTAGTGTCGCTCCGCTGAATGGGTTTTGGTAATGGGGACTAGTTAGCAGGCCGTGCATGTGGACTTGGCTCAGGAGAAGCTCGTGGACTGGGTGTGTGAGGGTCTGGTCCTCACTGGTTTTATCGAATTCTTAATGAGTTAGTCCCGGTTGACCCTTAAACAACCCCAGTTAGTTCTAGCCTGGCTCTC--GGGTTAGCATGGAGCTGGTTAGCCTAGCTTAGCACGGTTCGGGTTGAAGGAGCTGACCCGGGTCCATGGGTGTCAAAAGATGCAGGACTGA---CTTATGTCTTTTAT-TCTCTTTGCAGAGACAAAGGCCATGTTCAGTACCAGCGCCAAGATAGTGAAGCCCAATGGCGAAAANNNNAAAATAGTGA
		</sequence>
		<sequence>
			<taxon idref="M. brichardi (AMNH684)"/>
			CGTCGATGACAGAGGTTGGTCGTGCTGTTTTTCACCGGACCGACTTTTCAAGTTAAAAATGCACTTTAAGATGCTTCGTTTGGTAATTTTTAGCGCCACAAGGCATCTTAGATGTGTGATGCCTTAGATTATGTCGCCCGCGGTGACGGATGGCTCTTTTATAACACAAAATAAAGCGTAGTAGTGTCGCTCCGCTGAATGGGTTTTGGTAATGGGGACTAGTTAGCAGGCCGTGCATGTGGACTTGGCTCAGGAGAAGCTCGTGGACTGGGTGTGTGAGGGTCTGGTCCTCACTGGTTTTATCGAATTCTTAATGAGTTAGTCCCGGTTGACCCTTAAACAACCCCAGTTAGTTCTAGCCTGGCTCTC--GGGTTAGCATGGAGCTGGTTAGCCTAGCTTAGCACGGTTCGGGTTGAAGGAGCTGACCCGGGTCCATGGGTGTCAAAAGATGCAGGACTGA---CTTATGTCTTTTAT-TCTCTTTGCAGAGACAAAGGCCATGTTCAGTACCAGCGCCAAGATAGTGAAGCCCAATGGCGAAAANNNNNNNNNAGTGA
		</sequence>
		<sequence>
			<taxon idref="M. brichardi (AMNH685)"/>
			??????????????????????????????????????????????????????????????????????????????????????????????????????????????????????????????????????????????????????????????????????????????????????????????????????????????????????????????????????????????????????????????????????????????????????????????????????????????????????????????????????????????????????????????????????????????????????????????????????????????????????????????????????????????????????????????????????????????????????????????????????????????????????????????????????????????????????????????????NNNNNNNNNAATGA
		</sequence>
		<sequence>
			<taxon idref="M. brichardi (AMNH775)"/>
			NGTCGATGACAGAGGTTGGTCGTGCTGTTTTTCACCGGACCGACTTTTCAAGTTAAAAATGCACTTTAAGATGCTTCGTTTGGTAATTTTTAGCGCCACAAGGCATCTTAGATGTGTGATGCCTTAGATTATGTCGCCCGCGGTGACGGATGGCTCTTTTATAACACAAAATAAAGCGTAGTAGTGTCGCTCCGCTGAATGGGTTTTGGTAATGGGGACTAGTTAGCAGGCCGTGCATGTGGACTTGGCTCAGGAGAAGCTCGTGGACTGGGTGTGTGAGGGTCTGGTCCTCACTGGTTTTATCGAATTCTTAATGAGTTAGTCCCGGTTGACCCTTAAACAACCCCAGTTAGTTCTAGCCTGGCTCTC--GGGTTAGCATGGAGCTGGTTAGCCTAGCTTAGCACGGTTCGGGTTGAAGGAGCTGACCCGGGTCCATGGGTGTCAAAAGATGCAGGACTGA---CTTATGTCTTTTAT-TCTCTTTGCAGAGACAAAGGCCATGTTCAGTACCAGCGCCAAGATAGTGAAGCCCAATGGCGAANNNNNNNNNNNNNTGA
		</sequence>
		<sequence>
			<taxon idref="M. brichardi (AMNH776)"/>
			CGTCGATGACAGAGGTTGGTCGTGCTGTTTTTCACCGGACCGACTTTTCAAGTTAAAAATGCACTTTAAGATGCTTCGTTTGGTAATTTTTAGCGCCACAAGGCATCTTAGATGTGTGATGCCTTAGATTATGTCGCCCGCGGTGACGGATGGCTCTTTTATAACACAAAATAAAGCGTAGTAGTGTCGCTCCGCTGAATGGGTTTTGGTAATGGGGACTAGTTAGCAGGCCGTGCATGTGGACTTGGCTCAGGAGAAGCTCGTGGACTGGGTGTGTGAGGGTCTGGTCCTCACTGGTTTTATCGAATTCTTAATGAGTTAGTCCCGGTTGACCCTTAAACAACCCCAGTTAGTTCTAGCCTGGCTCTC--GGGTTAGCATGGAGCTGGTTAGCCTAGCTTAGCACGGTTCGGGTTGAAGGAGCTGACCCGGGTCCATGGGTGTCAAAAGATGCAGGACTGA---CTTATGTCTTTTAT-TCTCTTTGCAGAGACAAAGGCCATGTTCAGTACCAGCGCCAAGATAGTGAAGCCCAATGGCRAAAANNNNNNNNNNNNNN
		</sequence>
		<sequence>
			<taxon idref="M. brichardi (AMNH777)"/>
			CGTCGATGACAGAGGTTGGTCGTGCTGTTTTTCACCGGACCGACTTTTCAAGTTAAAAATGCACTTTAAGATGCTTCGTTTGGTAATTTTTAGCGCCACAAGGCATCTTAGATGTGTGATGCCTTAGATTATGTCGCCCGCGGTGACGGATGGCTCTTTTATAACACAAAATAAAGCGTAGTAGTGTCGCTCCGCTGAATGGGTTTTGGTAATGGGGACTAGTTAGCAGGCCGTGCATGTGGACTTGGCTCAGGAGAAGCTCGTGGACTGGGTGTGTGAGGGTCTGGTCCTCACTGGTTTTATCGAATTCTTAATGAGTTAGTCCCGGTTGACCCTTAAACAACCCCAGTTAGTTCTAGCCTGGCTCTC--GGGTTAGCATGGAGCTGGTTAGCCTAGCTTAGCACGGTTCGGGTTGAAGGAGCTGACCCGGGTCCATGGGTGTCAAAAGATGCAGGACTGA---CTTATGTCTTTTAT-TCTCTTTGCAGAGACAAAGGCCATGTTCAGTACCAGCGCCAAGATAGTGAAGCCCAATGGCRAAAANNNNNNNNNNNNNN
		</sequence>
		<sequence>
			<taxon idref="M. brichardi (AMNH778)"/>
			CGTCGATGACAGAGGTTGGTCGTGCTGTTTTTCACCGGACCGACTTTTCAAGTTAAAAATGCACTTTAAGATGCTTCGTTTGGTAATTTTTAGCGCCACAAGGCATCTTAGATGTGTGATGCCTTAGATTATGTCGCCCGCGGTGACGGATGGCTCTTTTATAACACAAAATAAAGCGTAGTAGTGTCGCTCCGCTGAATGGGTTTTGGTAATGGGGACTAGTTAGCAGGCCGTGCATGTGGACTTGGCTCAGGAGAAGCTCGTGGACTGGGTGTGTGAGGGTCTGGTCCTCACTGGTTTTATCGAATTCTTAATGAGTTAGTCCCGGTTGACCCTTAAACAACCCCAGTTAGTTCTAGCCTGGCTCTC--GGGTTAGCATGGAGCTGGTTAGCCTAGCTTAGCACGGTTCGGGTTGAAGGAGCTGACCCGGGTCCATGGGTGTCAAAAGATGCAGGACTGA---CTTATGTCTTTTAT-TCTCTTTGCAGAGACAAAGGCCATGTTCAGTACCAGCGCCCAGATAGTGAAGCCCAANNNNNNNNNNNNNNNNNNNGTGA
		</sequence>
		<sequence>
			<taxon idref="M. brichardi (AMNH779)"/>
			CGTCGATGACAGAGGTTGGTCGTGCTGTTTTTCACCGGACCGACTTTTCAAGTTAAAAATGCACTTTAAGATGCTTCGTTTGGTAATTTTTAGCGCCACAAGGCATCTTAGATGTGTGATGCCTTAGATTATGTCGCCCGCGGTGACGGATGGCTCTTTTATAACACAAAATAAAGCGTAGTAGTGTCGCTCCGCTGAATGGGTTTTGGTAATGGGGACTAGTTAGCAGGCCGTGCATGTGGACTTGGCTCAGGAGAAGCTCGTGGACTGGGTGTGTGAGGGTCTGGTCCTCACTGGTTTTATCGAATTCTTAATGAGTTAGTCCCGGTTGACCCTTAAACAACCCCAGTTAGTTCTAGCCTGGCTCTC--GGGTTAGCATGGAGCTGGTTAGCCTAGCTTAGCACGGTTCGGGTTGAAGGAGCTGACCCGGGTCCATGGGTGTCAAAAGATGCAGGACTGA---CTTATGTCTTTTAT-TCTCTTTGCAGAGACAAAGGCCNNNNNNNNNNNNNNNNNNNNNNNNNNNNNNNNNNNNNNNNNNNNNNNNNNNNNNNNNN
		</sequence>
		<sequence>
			<taxon idref="M. brichardi (AMNH780)"/>
			CGTCGATGACAGAGGTTGGTCGTGCTGTTTTTCACCGGACCGACTTTTCAAGTTAAAAATGCACTTTAAGATGCTTCGTTTGGTAATTTTTAGCGCCACAAGGCATCTTAGATGTGTGATGCCTTAGATTATGTCGCCCGCGGTGACGGATGGCTCTTTTATAACACAAAATAAAGCGTAGTAGTGTCGCTCCGCTGAATGGGTTTTGGTAATGGGGACTAGTTAGCAGGCCGTGCATGTGGACTTGGCTCAGGAGAAGCTCGTGGACTGGGTGTGTGAGGGTCTGGTCCTCACTGGTTTTATCGAATTCTTAATGAGTTAGTCCCGGTTGACCCTTAAACAACCCCAGTTAGTTCTAGCCTGGCTCTC--GGGTTAGCATGTAGCTGGTTAGCCTAGCTTAGCACGGTTCGGGTTGAAGGAGCTGACCCGGGTCCATGGGTGTCAAAAGATGCAGGACTGA---CTTATGTCTTTTAT-TCTCTTTGCAGAGACAAAGGCCATGTTCAGTACCAGCGCCAAGATAGTGAAGCCCAATGGNNNNNNNNNNNNNNNNNNNN
		</sequence>
		<sequence>
			<taxon idref="M. brichardi (AMNH858)"/>
			CGTCGATGACAGAGGTTGGTCGTGCTGTTTTTCACCGGACCGACTTTTCAAGTTAAAAATGCACTTTAAGATGCTTCGTTTGGTAATTTTTAGCGCCACAAGGCATCTTAGATGTGTGATGCCTTAGATTATGTCGCCCGCGGTGACGGATGGCTCTTTTATAACACAAAATAAAGCGTAGTAGTGTCGCTCCGCTGAATGGGTTTTGGTAATGGGGACTAGTTAGCAGGCCGTGCATGTGGACTTGGCTCAGGAGAAGCTCGTGGACTGGGTGTGTGAGGGTCTGGTCCTCACTGGTTTTATCGAATTCTTAATGAGTTAGTCCCGGTTGACCCTTAAACAACCCCAGTTAGTTCTAGCCTGGCTCTC--GGGTTAGCATGGAGCTGGTTAGCCTAGCTTAGCACGGTTCGGGTTGAAGGAGCTGACCCGGGTCCATGGGTGTCAAAAGATGCAGGACTGA---CTTATGTCTTTTAT-TCTCTTTGCAGAGACAAAGGCCATGTTCAGTACCAGCGCCAAGATAGTGAAGCCCAATGGCAAATACGCCAAAATAGTGA
		</sequence>
		<sequence>
			<taxon idref="M. brichardi (AMNH859)"/>
			NNNNNNNNNNNNNNNNNNNNNNNNNNNNNNNNNNNCGGACCGACTTTTC-AGTTAAAAATGCACTTTAAGATGCTTCGTTTGGTAATTTTTAGCGCCACAAGGCATCTTAGATGTGTGATGCCTTAGATTATGTCGCCCGCGGTGACGGATGGCTCTTTTATAACACAAAATAAAGCGTAGTAGTGTCGCTCCGCTGAATGGGTTTTGGTAATGGGGACTAGTTA---GGCCGTGCATGTGGACTTGGCTCAGGAGAAGCTCGTGGACTGGGTGTGTGAGGGTCTGGTCCTCACTGGTTTTATCGAATTCTTAATGAGTTAGTCCCGGTTGACCCTTAAACAACCCCAGTTAGTTCTAGCCTGGCTCTC--GGGTTAGCATGGAGCTGGTTAGCCTAGCTTAGCACGGTTCGGGTTGAAGGAGCTGACCCGGGTCCATGGGTGTCAAAAGATGCAGGACTGA---CTTATGTCTTTTAT-TCTCTTTGCAGAGACAAAGGCCNNNNNNNNNNNNNNNNNNNNNNNNNNNNNNNNNNNNNNNNNNNNNNNNNNNNNNNNNN
		</sequence>
		<sequence>
			<taxon idref="M. brichardi (AMNH860)"/>
			??????????????????????????????????????????????????????????????????????????????????????????????????????????????????????????????????????????????????????????????????????????????????????????????????????????????????????????????????????????????????????????????????????????????????????????????????????????????????????????????????????????????????????????????????????????????????????????????????????????????????????????????????????????????????????????????????????????????????????????????????????????????????????????????????????????????????????????????????NNNNNNNNTAGTGA
		</sequence>
		<sequence>
			<taxon idref="M. brichardi (AMNH861)"/>
			CGTCGATGACAGAGGTTGGTCGTGCTGTTTTTCACCGGACCGACTTTTCAAGTTAAAAATGCACTTTAAGATGCTTCGTTTGGTAATTTTTAGCGCCACAAGGCATCTTAGATGTGTGATGCCTTAGATTATGTCGCCCGCGGTGACGGATGGCTCTTTTATAACACAAAATAAAGCGTAGTAGTGTCGCTCCGCTGAATGGGTTTTGGTAATGGGGACTAGTTAGCAGGCCGTGCATGTGGACTTGGCTCAGGAGAAGCTCGTGGACTGGGTGTGTGAGGGTCTGGTCCTCACTGGTTTTATCGAATTCTTAATGAGTTAGTCCCGGTTGACCCTTAAACAACCCCAGTTAGTTCTAGCCTGGCTCTC--GGGTTAGCATGGAGCTGGTTAGCCTAGCTTAGCACGGTTCGGGTTGAAGGAGCTGACCCGGGTCCATGGGTGTCAAAAGATGCAGGACTGA---CTTATGTCTTTTAT-TCTCTTTGCAGAGACAAAGGCCNNNNNNNNNNNNNNNNNNNNNNNNNNNNNNNNNNNNNNNNNNNNNNNNNNNNNNNNNN
		</sequence>
		<sequence>
			<taxon idref="M. brichardi (AMNH862)"/>
			NNTCGATGACAGAGGTTGGTCGTGCTGTTTTTCACCGGACCGACTTTTCAAGTTAAAAATGCACTTTAAGATGCTTCGTTTGGTAATTTTTAGCGCCACAAGGCATCTTAGATGTGTGATGCCTTAGATTATGTCGCCCGCGGTGACGGATGGCTCTTTTATAACACAAAATAAAGCGTAGTAGTGTCGCTCCGCTGAATGGGTTTTGGTAATGGGGACTAGTTAGCAGGCCGTGCATGTGGACTTGGCTCAGGAGAAGCTCGTGGACTGGGTGTGTGAGGGTCTGGTCCTCACTGGTTTTATCGAATTCTTAATGAGTTAGTCCCGGTTGACCCTTAAACAACCCCAGTTAGTTCTAGCCTGGCTCTC--GGGTTAGCATGGAGCTGGTTAGCCTAGCTTAGCACGGTTCGGGTTGAAGGAGCTGACCCGGGTCCATGGGTGTCAAAAGATGCAGGACTGA---CTTATGTCTTTTAT-TCTCTTTGCAGAGACAAAGGCCNNNNNNNNNNNNNNNNNNNNNNNNNNNNNNNNNNNNNNNNNNNNNNNNNNNNNNNNNN
		</sequence>
		<sequence>
			<taxon idref="M. brichardi (AMNH863)"/>
			NNNNNNNNACAGAGGTTGGTCGTGCTGTTTTTCACCGGACCGACTTTTCAAGTTAAAAATGCACTTTAAGATGCTTCGTTTGGTAATTTTTAGCGCCACAAGGCATCTTAGATGTGTGATGCCTTAGATTATGTCGCYCGCGGTGACGGATGGCTCTTTTATAACACAAAATAAAGCGTAGTAGTGTCGCTCCGCTGAATGGGTTTTGGTAATGGGGACTAGTTAGCAGGCCGTGCATGTGGACTTGGCTCAGGAGAAGCTCGTGGACTGGGTGTGTGAGGGTCTGGTCCTCACTGGTTTTATCGAATTCTTAATGAGTTAGTCCCGGTTGACCCTTAAACAACCCCAGTTAGTTCTAGCCTGGCTCTC--GGGTTAGCATGGAGCTGGTTAGCCTAGCTTAGCACGGTTCGGGTTGAAGGAGCTGACCCGGGTCCATGGGTGTCAAAAGATGCAGGACTGA---CTTATGTCTTTTAT-TCTCT-TGCAGAGACANNNNNNNNNNNNNNNNNNNNNNNNNNNNNNNNNNNNNNNNNNNNNNNNNNNNNNNNNNNNNNNN
		</sequence>
		<sequence>
			<taxon idref="M. brichardi (AMNH864)"/>
			CGTCGATGACAGAGGTTGGTCGTGCTGTTTTTCACCGGACCGACTTTTCAAGTTAAAAATGCACTTTAAGATGCTTCGTTTGGTAATTTTTAGCGCCACAAGGCATCTTAGATGTGTGATGCCTTAGATTATGTCGCCCGCGGTGACGGATGGCTCTTTTATAACACAAAATAAAGCGTAGTAGTGTCGCTCCGCTGAATGGGTTTTGGTAATGGGGACTAGTTAGCAGGCCGTGCATGTGGACTTGGCTCAGGAGAAGCTCGTGGACTGGGTGTGTGAGGGTCTGGTCCTCACTGGTTTTATCGAATTCTTAATGAGTTAGTCCCGGTTGACCCTTAAACAACCCCAGTTAGTTCTAGCCTGGCTCTC--GGGTTAGCATGGAGCTGGTTAGCCTAGCTTAGCACGGTTCGGGTTGAAGGAGCTGACCCGGGTCCATGGGTGTCAAAAGATGCAGGACTGA---CTTATGTCTTTTAT-TCTCTTTGCAGAGACAAAGGCCATGTTCAGTACCAGCGCCAAGATAGTGAAGCCCAATGGCGAANNNNNNNNNNNNNNNN
		</sequence>
		<sequence>
			<taxon idref="M. brichardi (AMNH865)"/>
			CGTCGATGACAGAGGTTGGTCGTGCTGTTTTTCACCGGACCGACTTTTCAAGTTAAAAATGCACTTTAAGATGCTTCGTTTGGTAATTTTTAGCGCCACAAGGCATCTTAGATGTGTGATGCCTTAGATTATGTCGCCCGCGGTGACGGATGGCTCTTTTATAACACAAAATAAAGCGTAGTAGTGTCGCTCCGCTGAATGGGTTTTGGTAATGGGGACTAGTTAGCAGGCCGTGCATGTGGACTTGGCTCAGGAGAAGCTCGTGGACTGGGTGTGTGAGGGTCTGGTCCTCACTGGTTTTATCGAATTCTTAATGAGTTAGTCCCGGTTGACCCTTAAACAACCCCAGTTAGTTCTAGCCTGGCTCTC--GGGTTAGCATGGAGCTGGTTAGCCTAGCTTAGCACGGTTCGGGTTGAAGGAGCTGACCCGGGTCCATGGGTGTCAAAAGATGCAGGACTGA---CTTATGTCTTTTAT-TCTCTTTGCAGAGACAAAGGCCATGTTCAGTACCAGCGCCAAGATAGTGAAGCCCAATGGCGAAAANNNNNNNNNNNNNN
		</sequence>
		<sequence>
			<taxon idref="M. brichardi (AMNH866)"/>
			CGTCGATGACAGAGGTTGGTCGTGCTGTTTTTCACCGGACCGACTTTTCAAGTTAAAAATGCACTTTAAGATGCTTCGTTTGGTAATTTTTAGCGCCACAAGGCATCTTAGATGTGTGATGCCTTAGATTATGTCGCCCGCGGTGACGGATGGCTCTTTTATAACACAAAATAAAGCGTAGTAGTGTCGCTCCGCTGAATGGGTTTTGGTAATGGGGACTAGTTAGCAGGCCGTGCATGTGGACTTGGCTCAGGAGAAGCTCGTGGACTGGGTGTGTGAGGGTCTGGTCCTCACTGGTTTTATCGAATTCTTAATGAGTTAGTCCCGGTTGACCCTTAAACAACCCCAGTTAGTTCTAGCCTGGCTCTC--GGGTTAGCATGGAGCTGGTTAGCCTAGCTTAGCACGGTTCGGGTTGAAGGAGCTGACCCGGGTCCATGGGTGTCAAAAGATGCAGGACTGA---CTTATGTCTTTTAT-TCTCTTTGCAGAGACAAAGGCCATGTTCAGTACCAGCGCCAAGATAGTGAAGCCCAATGGNNNNNNNNNNNNAATAGTGA
		</sequence>
		<sequence>
			<taxon idref="M. brichardi (AMNH867)"/>
			CGTCGATGACAGAGGTTGGTCGTGCTGTTTTTCACCGGACCGACTTTTCAAGTTAAAAATGCACTTTAAGATGCTTCGTTTGGTAATTTTTAGCGCCACAAGGCATCTTAGATGTGTGATGCCTTAGATTATGTCGCCCGCGGTGACGGATGGCTCTTTTATAACACAAAATAAAGCGTAGTAGTGTCGCTCCGCTGAATGGGTTTTGGTAATGGGGACTAGTTAGCAGGCCGTGCATGTGGACTTGGCTCAGGAGAAGCTCGTGGACTGGGTGTGTGAGGGTCTGGTCCTCACTGGTTTTATCGAATTCTTAATGAGTTAGTCCCGGTTGACCCTTAAACAACCCCAGTTAGTTCTAGCCTGGCTCTC--GGGTTAGCATGGAGCTGGTTAGCCTAGCTTAGCACGGTTCGGGTTGAAGGAGCTGACCCGGGTCCATGGGTGTCAAAAGATGCAGGACTGA---CTTATGTCTTTTAT-TCTCTTTGCAGAGACAAAGGCCATGTTCAGTACCAGCGCCAAGATAGTGAAGCCCAATGGNNNNNNNNNNNNNNNNNNNN
		</sequence>
		<sequence>
			<taxon idref="M. brichardi (AMNH868)"/>
			NNTCGATGACAGAGGTTGGTCGTGCTGTTTTTCACCGGACCGACTTTTCAAGTTAAAAATGCACTTTAAGATGCTTCGTTTGGTAATTTTTAGCGCCACAAGGCATCTTAGATGTGTGATGCCTTAGATTATGTCGCCCGCGGTGACGGATGGCTCTTTTATAACACAAAATAAAGCGTAGTAGTGTCGCTCCGCTGAATGGGTTTTGGTAATGGGGACTAGTTAGCAGGCCGTGCATGTGGACTTGGCTCAGGAGAAGCTCGTGGACTGGGTGTGTGAGGGTCTGGTCCTCACTGGTTTTATCGAATTCTTAATGAGTTAGTCCCGGTTGACCCTTAAACAACCCCAGTTAGTTCTAGCCTGGCTCTC--GGGTTAGCATGGAGCTGGTTAGCCTAGCTTAGCACGGTTCGGGTTGAAGGAGCTGACCCGGGTCCATGGGTGTCAAAAGATGCAGGACTGA---CTTATGTCTTTTAT-TCTCTTTGCAGAGACAAAGGCCATGTTCAGTACCAGCGCCAAGATAGTGAAGCCCAATGGNNNNNNNNNNNNNNNNNNNN
		</sequence>
		<sequence>
			<taxon idref="M. brichardi (AMNH869)"/>
			CGTCGATGACAGAGGTTGGTCGTGCTGTTTTTCACCGGACCGACTTTTCAAGTTAAAAATGCACTTTAAGATGCTTCGTTTGGTAATTTTTAGCGCCACAAGGCATCTTAGATGTGTGATGCCTTAGATTATGTCGCCCGCGGTGACGGATGGCTCTTTTATAACACAAAATAAAGCGTAGTAGTGTCGCTCCGCTGAATGGGTTTTGGTAATGGGGACTAGTTAGCAGGCCGTGCATGTGGACTTGGCTCAGGAGAAGCTCGTGGACTGGGTGTGTGAGGGTCTGGTCCTCACTGGTTTTATCGAATTCTTAATGAGTTAGTCCCGGTTGACCCTTAAACAACCCCAGTTAGTTCTAGCCTGGCTCTC--GGGTTAGCATGGAGCTGGTTAGCCTAGCTTAGCACGGTTCGGGTTGAAGGAGCTGACCCGGGTCCATGGGTGTCAAAAGATGCAGGACTGA---CTTATGTCTTTTAT-TCTCTTTGCAGAGACAAAGGCCATGTTCAGTACCAGCGCCAAGATAGTGAAGCCCAATGNNNNNNNNNNNNNNNNNNNNN
		</sequence>
		<sequence>
			<taxon idref="M. brichardi (AMNH939)"/>
			NNNCGATGACAGAGGTTGGTCGTGCTGTTTTTCACCGGACCGACTTTTCAAGTTAAAAATGCACTTTAAGATGCTTCGTTTGGTAATTTTTAGCGCCACAAGGCATCTTAGATGTGTGATGCCTTAGATTATGTCGCCCGCGGTGACGGATGGCTCTTTTATAACACAAAATAAAGCGTAGTAGTGTCGCTCCGCTGAATGGGTTTTGGTAATGGGGACTAGTTAGCAGGCCGTGCATGTGGACTTGGCTCAGGAGAAGCTCGTGGACTGGGTGTGTGAGGGTCTGGTCCTCACTGGTTTTATCGAATTCTTAATGAGTTAGTCCCGGTTGACCCTTAAACAACCCCAGTTAGTTCTAGCCTGGCTCTC--GGGTTAGCATGGAGCTGGTTAGCCTAGCTTAGCACGGTTCGGGTTGAAGGAGCTGACCCGGGTCCATGGGTGTCAAAAGATGCAGGACTGA---CTTATGTCTTTTAT-TCTCTTTGCAGAGACAAAGGCCATGTTCAGTACCAGCGCCAAGATAGTGAAGCCCAATGGNNNNNNNNNCAAAATAGTGA
		</sequence>
		<sequence>
			<taxon idref="M. brichardi (AMNH940)"/>
			CGTCGATGACAGAGGTTGGTCGTGCTGTTTTTCACCGGACCGACTTTTCAAGTTAAAAATGCACTTTAAGATGCTTCGTTTGGTAATTTTTAGCGCCACAAGGCATCTTAGATGTGTGATGCCTTAGATTATGTCGCCCGCGGTGACGGATGGCTCTTTTATAACACAAAATAAAGCGTAGTAGTGTCGCTCCGCTGAATGGGTTTTGGTAATGGGGACTAGTTAGCAGGCCGTGCATGTGGACTTGGCTCAGGAGAAGCTCGTGGACTGGGTGTGTGAGGGTCTGGTCCTCACTGGTTTTATCGAATTCTTAATGAGTTAGTCCCGGTTGACCCTTAAACAACCCCAGTTAGTTCTAGCCTGGCTCTC--GGGTTAGCATGGAGCTGGTTAGCCTAGCTTAGCACGGTTCGGGTTGAAGGAGCTGACCCGGGTCCATGGGTGTCAAAAGATGCAGGACTGA---CTTATGTCTTTTAT-TCTCTTTGCAGAGACAAAGGCCATGTTCAGTACCAGCGCCAAGATAGTGAAGCCCAATGGCGNNNNNNNNNNNNNNNNNN
		</sequence>
		<sequence>
			<taxon idref="M. cf. frenatus (SA73321)"/>
			??????????????????????????????????????????????????????????????????????????????????????????????????????????????????????????????????????????????????????????????????????????????????????????????????????????????????????????????????????????????????????????????????????????????????????????????????????????????????????????????????????????????????????????????????????????????????????????????????????????????????????????????????????????????????????????????????????????????????????????????????????????????????????????????????????????????????????????????????NNNNNNNNNNNNNN
		</sequence>
		<sequence>
			<taxon idref="M. cf. frenatus (SA81489)"/>
			NNNNNNNNNNNNNNNNNNNNNNNNNNNNNNNNNNNNNNNNNNNNNNNNNNNNNNAAAAATGCACTTTAAGATGCTTCATTTGGTAATTTTTAGCACCACAAGGCATCTTAGATGTGTGATGCCTTAGATTATGTCGCCTGTGGTGACGGATGGCTCTTTTATAACACAAAATAAAGCGTATTAGTGTAGCTCCGCTGAATGGGTTTTGGGAATGGGGACTAGTTAGCAGGCCGTGCATGTGGACTTGGCTCAGGAGAAGCTCGTGGACTGGGTGTGTGAGGGTCTGGTCCTCACTGGTTTTACCGAAGTCATAATGAGTTAGTCCCGGTTGACCCTTAAACATCCCCAGTTAGTTCTAGCCTGGCTCTCTGGGGTTAGCATGGAGCTGGTTAGCCTAGCTTAGCACGGTTCGGGTTGAAGGAGCTGACCCGGGTCCATGGGTGTCAAAAGATGCAGGACTGA---CTCATGTCTTTTATTTCTCTTTGCAGAGACAAAGGCCATGTTCAGTACCAGCGCCAAGATAGTGAAGCCCAATGGCGAAAA??????????????
		</sequence>
		<sequence>
			<taxon idref="M. cf. frenatus (SA81542)"/>
			NNNNNNNNNNNNNNNNNNNNNNNNNNNNNNNNNNNNNNNNNNNNNNNNNNAGTCAAAAATGCACTTTAAGATGCTTCATTTGGTAATTTTTAGCACCACAAGGCATCTTAGATGTGTGATGCCTTAGATTATGTCGCCTGTGGTGACGGATGGCTCTTTTATAACACAAAATAAAGCGTAGTAGTGTAGCTCCGCTGAATGGGTTTTGGGAATGGGGACTAGTTAGCAGGCCGTGCATGTGGACTTGGCTCAGGAGAAGCTCGTGGACTGGGTGTGTGAGGGTCTGGTCCTCACTGGTTTTACCGAAGTCATAATGAGTTAGTCCCGGTTGACCCTTAAACATCCCCAGTTAGTTCTAGCCTGGCTCTCTGGGGTTAGCATGGAGCTGGTTAGCCTAGCTTAGCACGGTTCGGGTTGAAGGAGCTGACCCGGGTCCATGGGTGTCAAAAGATGCAGGACTGA---CTCATGTCTTTTATTTCTCTTTGCAGAGACAAAGGCCATGTTCAGTACCAGCGCCAAGATAGTGAAGCCCAATGGCGAAAANNNNNNNNNNNNNN
		</sequence>
		<sequence>
			<taxon idref="M. congicus (AMCC213008)"/>
			CGTCGATGACAGAGGTTGGTCGTGCTGTTTTTCACCGGACTGACTTTTCTAGTTAAAAATGCACTTTAAGAGGCTTCATTTGGTAATTTTTAGCGCCACAAGGTATCTTAGATGTGTGATGCCTTAGATTATGTCGCCAGGGGTGACGGATGGCTCTTTTATAACACAAAATAAAGCGTAGTAGTGTAGCTCCGGTGAATGGGTTTTGGTAATGGGGACTAGTTAGCAGGCCGTGCATGTGGACTTGGCTCAGGAGAAGCTCGTGGACTGGGTGTGTGAGGGTCTGGTCCTCACTGGTTTTATCGAAGTCATAATGAGTTAGTCCCGGTTGACCCTTAAATATCCCCAGTTAGTTCTAGCCTGGCTCTCTGGGGTTAGCATGGAGCTGGTTAGCCTATCTTAGCGCGGTTCGGGTTGAAGGAGCTGTCCCGGGTCCATGGGTGTCAAAAGAT------------------GTC-TTTATTTCTCTTTGCAGAGACAAAGGCCATGTTCAGTACCAGCGCCAAGATAGTGAAGCCCAATGGCGAAAANNNNNNNNNNNNNN
		</sequence>
		<sequence>
			<taxon idref="M. congicus (AMNH10547)"/>
			CGTCGATGACAGAGGTTGGTCGTGCTGTTTTTCACCGGACTGACTTTTCTAGTTAAAAATGCACTTTAAGAGGCTTCATTTGGTAATTTTTAGCGCCACAAGGTATCTTAGATGTGTGATGCCTTAGATTATGTCGCCAGGGGTGACGGATGGCTCTTTTATAACACAAAATAAAGCGTAGTAGTGTAGCTCCGGTGAATGGGTTTTGGTAATGGGGACTAGTTAGCAGGCCGTGCATGTGGACTTGGCTCAGGAGAAGCTCGTGGACTGGGTGTGTGAGGGTCTGGTCCTCACTGGTTTTATCGAAGTCATAATGAGTTAGTCCCGGTTGACCCTTAAATATCCCCAGTTAGTTCTAGCCTGGCTCTCTGGGGTTAGCATGGAGCTGGTTAGCCTATCTTAGCGCGGTTCGGGTTGAAGGAGCTGTCCCGGGTCCATGGGTGTCAAAAGAT------------------GTC-TTTATTTCTCTTTGCAGAGACAAAGGCCATGTTCAGTACCAGCGCCAAGATAGTGAAGCCCAATGGCGAAAA??????????????
		</sequence>
		<sequence>
			<taxon idref="M. congicus (AMNH6934)"/>
			CGTCGATGACAGAGGTTGGTCGTGCTGTTTTTCACCGGACTGACTTTTCTAGTTAAAAATGCACTTTAAGAGGCTTCATTTGGTAATTTTTAGCGCCACAAGGTATCTTAGATGTGTGATGCCTTAGATTATGTCGCCAGGGGTGACGGATGGCTCTTTTATAACACAAAATAAAGCGTAGTAGTGTAGCTCCGGTGAATGGGTTTTGGTAATGGGGACTAGTTAGCAGGCCGTGCATGTGGACTTGGCTCAGGAGAAGCTCGTGGACTGGGTGTGTGAGGGTCTGGTCCTCACTGGTTTTATCGAAGTCATAATGAGTTAGTCCCGGTTGACCCTTAAATATCCCCAGTTAGTTCTAGCCTGGCTCTCTGGGGTTAGCATGGAGCTGGTTAGCCTATCTTAGCGCGGTTCGGGTTGAAGGAGCTGTCCCGGGTCCATGGGTGTCAAAAGAT------------------GTC-TTTATTTCTCTTTGCAGAGACAAAGGCCATGTTCAGTACCAGCGCCAAGATAGTGAAGCCCAATGGCGAAAANNNNNNNNNNNNNN
		</sequence>
		<sequence>
			<taxon idref="M. congicus (AMNH8021)"/>
			CGTCGATGACAGAGGTTGGTCGTGCTGTTTTTCACCGGACTGACTTTTCTAGTTAAAAATGCACTTTAAGAGGCTTCATTTGGTAATTTTTAGCGCCACAAGGTATCTTAGATGTGTGATGCCTTAGATTATGTCGCCAGCGGTGACGGATGGCTCTTTTATAACACAAAATAAAGCGTAGTAGTGTAGCTCCGGTGAATGGGTTTTGGTAATGGGGACTAGTTAGCAGGCCGTGCATGTGGACTTGGCTCAGGAGAAGCTCGTGGACTGGGTGTGTGAGGGTCTGGTCCTCACTGGTTTTATCGAAGTCATAATGAGTTAGTCCCGGTTGACCCTTAAATATCCCCAGTTAGTTCTAGCCTGGCTCTCTGGGGTTAGCATGGAGCTGGTTAGCCTATCTTAGCGCGGTTCGGGTTGAAGGAGCTGACCCGGGTCCATGGGTGTCAAAAGAT------------------GTC-TTTATTTCTCTTTGCAGAGACAAAGGCCATGTTCAGTACCAGCGCCAAGATAGTGAAGCCCAATGGCGAAAANNNNNNNNNAGTGA
		</sequence>
		<sequence>
			<taxon idref="M. congicus (AMNH8050)"/>
			CGTCGATGACAGAGGTTGGTCGTGCTGTTTTTCACCGGACTGACTTTTCTAGTTAAAAATGCACTTTAAGAGGCTTCATTTGGTAATTTTTAGCGCCACAAGGTATCTTAGATGTGTGATGCCTTAGATTATGTCGCCAGCGGTGACGGATGGCTCTTTTATAACACAAAATAAAGCGTAGTAGTGTAGCTCCGGTGAATGGGTTTTGGTAATGGGGACTAGTTAGCAGGCCGTGCATGTGGACTTGGCTCAGGAGAAGCTCGTGGACTGGGTGTGTGAGGGTCTGGTCCTCACTGGTTTTATCGAAGTCATAATGAGTTAGTCCCGGTTGACCCTTAAATATCCCCAGTTAGTTCTAGCCTGGCTCTCTGGGGTTAGCATGGAGCTGGTTAGCCTATCTTAGCGCGGTTCGGGTTGAAGGAGCTGACCCGGGTCCATGGGTGTCAAAAGAT------------------GTC-TTTATTTCTCTTTGCAGAGACAAAGGCCATGTTCAGTACCAGCGCCAAGATAGTGAAGCCCAATGGCGAAAANNNNNNNNNNNNNN
		</sequence>
		<sequence>
			<taxon idref="M. congicus (AMNH9931)"/>
			CGTCGATGACAGAGGTTGGTCGTGCTGTTTTTCACCGGACTGACTTTTCTAGTTAAAAATGCACTTTAAGAGGCTTCATTTGGTAATTTTTAGCGCCACAAGGTATCTTAGATGTGTGATGCCTTAGATTATGTCGCCAGCGGTGACGGATGGCTCTTTTATAACACAAAATAAAGCGTAGTAGTGTAGCTCCGGTGAATGGGTTTTGGTAATGGGGACTAGTTAGCAGGCCGTGCATGTGGACTTGGCTCAGGAGAAGCTCGTGGACTGGGTGTGTGAGGGTCTGGTCCTCACTGGTTTTATCGAAGTCATAATGAGTTAGTCCCGGTTGACCCTTAAATATCCCCAGTTAGTTCTAGCCTGGCTCTCTGGGGTTAGCATGGAGCTGGTTAGCCTATCTTAGCGCGGTTCGGGTTGAAGGAGCTGACCCGGGTCCATGGGTGTCAAAAGAT------------------GTC-TTTATTTCTCTTTGCAGAGACAAAGGCCATGTTCAGTACCAGCGCCAAGATAGTGAAGCCCAATGGCGAAAANNNNNNNNNNNNNN
		</sequence>
		<sequence>
			<taxon idref="M. crassus (AMNH4227)"/>
			CGTCGATGACAGAGGTTGGTCGTGCTGCTTTTCACCGGACCGACTTTTCAAGTTAAAAATGCACTTTAAGATGCTTCATTTGGTAATTTTTAGCACCACAAGGCATCTTAGATGTGTGATGCCTTAGATTATGTCGCCTGCGGTGACGGATGGCTCTTTTATAACACAAAATAAAGCGTAGTAGTGTAGCTCCGCTGAATGGGTTTTGGGAATGGGGACTAGTTAGCAGGCCGTGCATGTGGACTTGGCTCAGGAGAAGCTCGTGGACTGGGTGTGTGAGGGTCTGGTCCTCACTGGTTTTACCGAAGTCATAATGAGTTAGTCCCGGTTGACCCTTAAACATCCCCAGTTAGTTCTAGCCTGGCTCTCTGGGGTTAGCATGGAGCTGGTTAGCCTAGCTTAGCACGGTTCGGKTTGAAGGAGCTGACCCGGGTCCATGGGTGTCAA---ATGTAGGACTGA---CTCATGTCTTTTATTTCTCTTTGCAGAGACAAAGGCCATGTTCAGTACCAGCGCCAAGATAGTGAAGCCCAATGGCGAAAANNNNNNNNNNNNNN
		</sequence>
		<sequence>
			<taxon idref="M. crassus (AMNH6611)"/>
			CGTCGATGACAGAGGTTGGTCGTGCTGCTTTTCACCGGWCCGACTTTTCAAGTTAAAAATGCACTTTAAGATGCTTCATTTGGTAATTTTTAGCACCACAAGGCATCTTAGATGTGTGATGCCTTAGATTATGTCGCCTGCGGTGACGGATGGCTCTTTTATAACACAAAATAAAGCGTAGTAGTGTAGCTCCGCTGAATGGGTTTTGGGAATGGGGACTAGTTAGCAGGCCGTGCATGTGGACTTGGCTCAGGAGAAGCTCGTGGACTGGGTGTGTGAGGGTCTGGTCCTCACTGGTTTTACCGAAGTCATAATGAGTTAGTCCCGGTTGACCCTTAAACATCCCCAGTTAGTTCTAGCCTGGCTCTCTGGGGTTAGCATGGAGCTGGTTAGCCTAGCTTAGCACGGTTCGGTTTGAAGGAGCTGACCCGGGTCCATGGGTGTCAA---ATGTAGGACTGA---CTCATGTCTTTTATTTCTCTTTGCAGAGACAAAGGCCATGTTCAGTACCAGCGCCAAGATAGTGAAGCCCAATGGCGAAAANNNNNNNNNNNNNN
		</sequence>
		<sequence>
			<taxon idref="M. crassus (AMNH6612)"/>
			CGTCGATGACAGAGGTTGGTCGTGCTGCTTTTCACCGGACCGACTTTTCAAGTTAAAAATGCACTTTAAGATGCTTCATTTGGTAATTTTTAGCACCACAAGGCATCTTAGATGTGTGATGCCTTAGATTATGTCGCCTGCGGTGACGGATGGCTCTTTTATAACACAAAATAAAGCGTAGTAGTGTAGCTCCGCTGAATGGGTTTTGGGAATGGGGACTAGTTAGCAGGCCGTGCATGTGGACTTGGCTCAGGAGAAGCTCGTGGACTGGGTGTGTGAGGGTCTGGTCCTCACTGGTTTTACCGAAGTCATAATGAGTTAGTCCCGGTTGACCCTTAAACATCCCCAGTTAGTTCTAGCCTGGCTCTCTGGGGTTAGCATGGAGCTGGTTAGCCTAGCTTAGCACGGTTCGGGTTGAAGGAGCTGACCCGGGTCCATGGGTGTCAA---ATGTAGGACTGA---CTCATGTCTTTTATTTCTCTTTGCAGAGACAAAGGCCATGTTCAGTACCAGCGCCAAGATAGTGAAGCCCAATGGCGAAANNNNNNNNNNNNTGT
		</sequence>
		<sequence>
			<taxon idref="M. crassus (AMNH6613)"/>
			CGTCGATGACAGAGGTTGGTCGTGCTGCTTTTCACCGGACCGACTTTTCAAGTTAAAAATGCACTTTAAGATGCTTCATTTGGTAATTTTTAGCACCACAAGGCATCTTAGATGTGTGATGCCTTAGATTATGTCGCCTGCGGTGACGGATGGCTCTTTTATAACACAAAATAAAGCGTAGTAGTGTAGCTCCGCTGAATGGGTTTTGGGAATGGGGACTAGTTAGCAGGCCGTGCATGTGGACTTGGCTCAGGAGAAGCTCGTGGACTGGGTGTGTGAGGGTCTGGTCCTCACTGGTTTTACCGAAGTCATAATGAGTTAGTCCCGGTTGACCCTTAAACATCCCCAGTTAGTTCTAGCCTGGCTCTCTGGGGTTAGCATGGAGCTGGTTAGCCTAGCTTAGCACGGTTCGGGTTGAAGGAGCTGACCCGGGTCCATGGGTGTCAA---ATGTAGGACTGA---CTCATGTCTTTTATTTCTCTTTGCAGAGACAAAGGCCATGTTCAGTACCAGCGCCAAGATAGTGAAGCCCAATGGCGAAAANNNNNNNNNNNNNN
		</sequence>
		<sequence>
			<taxon idref="M. crassus (AMNH7049)"/>
			CGTCGATGACAGAGGTTGGTCGTGCTGCTTTTCACCGGACCGACTTTTCAAGTTAAAAATGCACTTTAAGATGCTTCATTTGGTAATTTTTAGCACCACAAGGCATCTTAGATGTGTGATGCCTTAGATTATGTCGCCTGCGGTGACGGATGGCTCTTTTATAACACAAAATAAAGCGTAGTAGTGTAGCTCCGCTGAATGGGTTTTGGGAATGGGGACTAGTTAGCAGGCCGTGCATGTGGACTTGGCTCAGGAGAAGCTCGTGGACTGGGTGTGTGAGGGTCTGGTCCTCACTGGTTTTACCGAAGTCATAATGAGTTAGTCCCGGTTGACCCTTAAACATCCCCAGTTAGTTCTAGCCTGGCTCTCTGGGGTTAGCATGGAGCTGGTTAGCCTAGCTTAGCACGGTTCGGKTTGAAGGAGCTGACCCGGGTCCATGGGTGTCAA---ATGTAGGACTGA---CTCATGTCTTTTATTTCTCTTTGCAGAGACAAAGGCCATGTTCAGTACCAGCGCCAAGATAGTGAAGCCCAATGGCGAANNNNNNNNNNNNNNNN
		</sequence>
		<sequence>
			<taxon idref="M. crassus (AMNH7050)"/>
			NGTCGATGACAGAGGTTGGTCGTGCTGCTTTTCACCGGACCGACTTTTCAAGTTAAAAATGCACTTTAAGATGCTTCATTTGGTAATTTTTAGCACCACAAGGCATCTTAGATGTGTGATGCCTTAGATTATGTCGCCTGCGGTGACGGATGGCTCTTTTATAACACAAAATAAAGCGTAGTAGTGTAGCTCCGCTGAATGGGTTTTGGGAATGGGGACTAGTTAGCAGGCCGTGCATGTGGACTTGGCTCAGGAGAAGCTCGTGGACTGGGTGTGTGAGGGTCTGGTCCTCACTGGTTTTACCGAAGTCATAATGAGTTAGTCCCGGTTGACCCTTAAACATCCCCAGTTAGTTCTAGCCTGGCTCTCTGGGGTTAGCATGGAGCTGGTTAGCCTAGCTTAGCACGGTTCGGTTTGAAGGAGCTGACCCGGGTCCATGGGTGTCAA---ATGTAGGACTGA---CTCATGTCTTTTATTTCTCTTTGCAGAGACAAAGGCCATGTTCAGTACCAGCGCCAAGATAGTGAAGCCCAATGGCGAAAANNNNNNNNNNNNNN
		</sequence>
		<sequence>
			<taxon idref="M. crassus (AMNH7051)"/>
			NGTCGATGACAGAGGTTGGTCGTGCTGCTTTTCACCGGACCGAYTTTTCAAGTTAAAAATGCACTTTAAGATGCTTCATTTGGTAATTTTTAGCACCACAAGGCATCTTAGATGTGTGATGCCTTAGATTATGTCGCCTGCGGTGACGGATGGCTCTTTTATAACACAAAATAAAGCGTAGTAGTGTAGCTCCGCTGAATGGGTTTTGGGAATGGGGACTAGTTAGCAGGCCGTGCATGTGGACTTGGCTCAGGAGAAGCTCGTGGACTGGGTGTGTGAGGGTCTGGTCCTCACTGGTTTTACCGAAGTCATAATGAGTTAGTCCCGGTTGACCCTTAAACATCCCCAGTTAGTTCTAGCCTGGCTCTCTGGGGTTAGCATGGAGCTGGTTAGCCTAGCTTAGCACGGTTCGGGTTGAAGGAGCTGACCCGGGTCCATGGGTGTCAA---ATGTAGGACTGA---CTCATGTCTTTTATTTCTCTTTGCAGAGACAAAGGCCATGTTCAGTACCAGCGCCAAGATAGTGAAGCCCAATGGCGANNNNNNNNNNNNNNNNN
		</sequence>
		<sequence>
			<taxon idref="M. crassus (AMNH7052)"/>
			CGTCGATGACAGAGGTTGGTCGTGCTGCTTTTCACCGGACCGACTTTTCAAGTTAAAAATGCACTTTAAGATGCTTCATTTGGTAATTTTTAGCACCACAAGGCATCTTAGATGTGTGATGCCTTAGATTATGTCGCCTGCGGTGACGGATGGCTCTTTTATAACACAAAATAAAGCGTAGTAGTGTAGCTCCGCTGAATGGGTTTTGGGAATGGGGACTAGTTAGCAGGCCGTGCATGTGGACTTGGCTCAGGAGAAGCTCGTGGACTGGGTGTGTGAGGGTCTGGTCCTCACTGGTTTTACCGAAGTCATAATGAGTTAGTCCCGGTTGACCCTTAAACATCCCCAGTTAGTTCTAGCCTGGCTCTCTGGGGTTAGCATGGAGCTGGTTAGCCTAGCTTAGCACGGTTCGGKTTGAAGGAGCTGACCCGGGTCCATGGGTGTCAA---ATGTAGGACTGA---CTCATGTCTTTTATTTCTCTTTGCAGAGACAAAGGCCATGTTCAGTACCAGCGCCAAGATAGTGAAGCCCAATGGCGAAAANNNNNNNNNNNNNN
		</sequence>
		<sequence>
			<taxon idref="M. cryptacanthus (LR2331)"/>
			NNNNNNNNNNNNNNNNNNNNNNNNNNNNNNNNNNNNNNNNNNNNNNNNNNAGTTAAAAATGCACTTTAAGATGCTTCTTTTGGTAATTTTTAGCGCCACACGGCATCTTAGATATGTGATACCTTAGATTATGTCGCCTGCGGTGACGGATGGCTCTTTTATAACACAAAATAAAGCGTAGTAGTGTAGCTCCGCTGAATGGGTTTTGGTAATGGGGACTAGTTAGCAGGCCGTACATGTGGACTTGGCTCAGGAGAAGCTCGTGGACTGGGTATGTGAGGGTCTGGTCCTCACTGATTTTATCGAAGTCATAATGAGTTAGTCTCGGTTGACCCTTAAACATCCCCAGTTAGTTTTAGCCTGGCTCTCTGGGGTTAGCATGGTGCTCGTTAGCCTAGCTTAGCACGGTTCGGGTTGGAGGAGCTGACCCGGGTCCATGGATATCAAAAGATGCAGGACTCA---CTCATGTCTTTTATTTCTCTTTGCAGAGACAAAGGCCATGTTCAGTACCAGCGCCAAGATAGTGAAGCCTAATGGCGAAAANNNNNNNNNNNNNN
		</sequence>
		<sequence>
			<taxon idref="M. cryptacanthus (LR2332)"/>
			NNNNNNNNNNNNNNNNNNNNNNNNNNNNNNNNNNNNNNNNNNNNNNNNNNNNNNNNNNNNNNNNNNNNNNATGCTTCTTTTGGTAATTTTTACCGCCACACGGCATCTTAAATATGTGATACCTTATATTATGTCGCCTGCGGTGACGGATGGCTCTTTTATAACACAAAATAAAGCGTATTAGTGTATCTCCGCTGAATGGGTTTTGGTAATGGGGACTAGTTAGCAGGCCGTACATGTGGACTTGGCTCAGGAGAAGCTCGTGGACTGGGTATGTGAGGGTCTGGTCCTCACTGATTTTATCGAAGTCATAATGAGTTAGTCTCGGTTGACCCTTAAACATCCCCAGTTAGTTTTAGCCTGGCTCTCTGGGGTTAGCATGGTGCTCGTTAGCCTAGCTTAGCTCGGTTCGGGTTGGAGGAGCTGACCCGGGTCCATGGATATCAAAAGATGCAGGACTCA---CTCATGTCTTTTATTTCTCTTTGCAGAGACAAAGGCCATGTTCAGTACCAGCGCCAAAATAGTGAAGCCTAATGGCGAAAANNNNNNNNNNNNNN
		</sequence>
		<sequence>
			<taxon idref="M. cunningtoni (CU88753)"/>
			NNNNNNNNNNNNNNNNNNNNNNNNNNNNNNNNNNNNNNNNNNNNNNNNNNAGTTAAAAATGCACTTTAAGATGCTTCATTTGGTAATTTTTAGCGCCACAAGGCATCTTAGATGTGTGATGCCTTAGATTATGTCGCCCGCGGTGACGGATGGCTCTTTTATAACACAAAATAAAGCGTAGTAGTGTCGCTCCGCTGAATGGGTTTTGGTAATGGGGACTAGTTAGCAGGCCGTGCATGTGGACTTGGCTCAGGAGAAGCTCGTGGACTGGGTGTGTGAGGGTCTGGTCCTCACTGGTTTTATCGAAGTCTTAATGAGTTAGTCCCGGTTGACCCTTAAACATCCCCAGTTAGTTCTAGCCTGGCTCTCTGGGGTTAGCATGGAGCTGGTTAGCCTAGCTTAGCACGGTTCGGGTTG---GAGCTGACCCGGGTCCATGAGTGTCAAAAGATGCAGGACTGA---CTTATGTCTTTTATTTCTCTTTGCAGAGACAAAGGCCATGTTCAGTACCAGCGCCAAGATAGTGAAGCCCAATGGCGAAAANNNNNNNNNNNNNN
		</sequence>
		<sequence>
			<taxon idref="M. cunningtoni (LR1922)"/>
			NNNNNNNNNNNNNNNNNNNNNNNNNNNNNNNNNNNNNNNNNNNNNNNNNNAGTTAAAAATGCACTTTAAGATGCTTCATTTGGTAATTTTTAGCGCCACAAGGCATCTTAGATGTGTGATGCCTTAGATTATGTCGCCCGCGGTGACGGATGGCTCTTTTATAACACAAAATAAAGCGTAGTAGTGTCGCTCCGCTGAATGGGTTTTGGTAATGGGGACTAGTTAGCAGGCCGTGCATGTGGACTTGGCTCAGGAGAAGCTCGTGGACTGGGTGTGTGAGGGTCTGGTCCTCACTGGTTTTATCGAAGTCTTAATGAGTTAGTCCCGGTTGACCCTTAAACATCCCCAGTTAGTTCTAGCCTGGCTCTCTGGGGTTAGCATGGAGCTGGTTAGCCTAGCTTAGCACGGTTCGGGTTG---GAGCTGACCCGGGTCCATGAGTGTCAAAAGATGCAGGACTGA---CTTATGTCTTTTATTTCTCTTTGCAGAGACAAAGGCCATGTTCAGTACCAGCGCCAAGATAGTGAAGCCCAATGGCGAAAANNNNNNNNNNNNNN
		</sequence>
		<sequence>
			<taxon idref="M. cunningtoni (LR1981)"/>
			NNNNNNNNNNNNNNNNNNNNNNNNNNNNNNNNNNNNNNNNNNNNNNNNNNAGTTAAAAATGCACTTTAAGATGCTTCATTTGGTAATTTTTAGCGCCACAAGGCATCTTAGATGTGTGATGCCTTAGATTATGTCGCCCGCGGTGACGGATGGCTCTTTTATAACACAAAATAAAGCGTAGTAGTGTCGCTCCGCTGAATGGGTTTTGGTAATGGGGACTAGTTAGCAGGCCGTGCATGTGGACTTGGCTCAGGAGAAGCTCGTGGACTGGGTGTGTGAGGGTCTGGTCCTCACTGGTTTTATCGAAGTCTTAATGAGTTAGTCCCGGTTGACCCTTAAACATCCCCAGTTAGTTCTAGCCTGGCTCTCTGGGGTTAGCATGGAGCTGGTTAGCCTAGCTTAGCACGGTTCGGGTTG---GAGCTGACCCGGGTCCATGAGTGTCAAAAGATGCAGGACTGA---CTTATGTCTTTTATTTCTCTTTGCAGAGACAAAGGCCATGTTCAGTACCAGCGCCAAGATAGTGAAGCCCAATGGCGAAAANNNNNNNNNNNNNN
		</sequence>
		<sequence>
			<taxon idref="M. cunningtoni (LR2324)"/>
			NNNNNNNNNNNNNNNNNNNNNNNNNNNNNNNNNNNNNNNNNNNNNNNNNNAGTTAAAAATGCACTTTAAGATGCTTCATTTGGTAATTTTTAGCGCCACAAGGCATCTTAGATGTGTGATGCCTTAGATTATGTCGCCCGCGGTGACGGATGGCTCTTTTATAACACAAAATAAAGCGTAGTAGTGTCGCTCCGCTGAATGGGTTTTGGTAATGGGGACTAGTTAGCAGGCCGTGCATGTGGACTTGGCTCAGGAGAAGCTCGTGGACTGGGTGTGTGAGGGTCTGGTCCTCACTGGTTTTATCGAAGTCTTAATGAGTTAGTCCCGGTTGACCCTTAAACATCCCCAGTTAGTTCTAGCCTGGCTCTCTGGGGTTAGCATGGAGCTGGTTAGCCTAGCTTAGCACGGTTCGGGTTG---GAGCTGACCCGGGTCCATGAGTGTCAAAAGATGCAGGACCGA---CTTATGTCTTTTATTTCTCTTTGCAGAGACAAAGGCCATGTTCAGTACCAGCGCCAAGATAGTGAAGCCCAATGGCGAAAANNNNNNNNNNNNNN
		</sequence>
		<sequence>
			<taxon idref="M. cunningtoni (SA76255)"/>
			NNNNNNNNNNNNNNNNNNNNNNNNNNNNNNNNNNNNNNNNNNNNNNNNNNNNNNNNNNNTGCACTTTAAGATGCTTCATTTGGTAATTTTTAGCGCCACAAGGCATCTTAGATGTGTGATGCCTTAAATTATGTCGCCCGCGGTGACGGATGGCTCTTTTATAACACAAAATAAAGCGTAGTAGTGTCGCTCCGGTGAATGGGTTTTGGTAATGGGGACTAGTTAGCAGGCCGTGCATGTGGACTTGGCTCAGGAGAAGCTCGTGGACTGGGTGTGTGAGGGTCTGGTCCTCACTGGTTTTATCGAAGTCTTAATGAGTTAGTCCCGGTTGACCCTTAAACATCCCCAGTTAGTTCTAGCCTGGCTCTCTGGGGTTAGCATGGAGCTGGTTAGCCTAGCTTAGCACGGTTCGGGTTG---GAGCTGACCCGGGTCCATGAGTGTCAAAAGATGCAGGACTGA---CTTATGTCTTTTATTTCTCTTTGCAGAGACAAAGGCCATGTTCAGTACCAGCGCCAAGATAGTGAAGCCCAATGGCGAAAANNNNNNNNNNNNNN
		</sequence>
		<sequence>
			<taxon idref="M. ellipsifer (CU88748)"/>
			NNNNNNNNNNNNNNNNNNNNNNNNNNNNNNNNNNNNNNNNNNNNNNNNNNAGTTAAAAATGCACTTTAAGATGCTTCATTTGGTAATTTTTAGCGCCACAAGGCATCTTAGATGTGTGATGCCTTAGATTATGTCGCCCGCGGTGACGGATGGCTCTTTTATAACACAAAATAAAGCGTAGTAGTGTCGCTCCGCTGAATGGGTTTTGGTAATGGGGACTAGTTAGCAGGCCGTGCATGTGGACTTGGTTCAGGAGAAGCTCGTGGACTGGGTGTGTGAGGGTCTGATCCTCACTGGTTTTATCGAAGTCTTAATGAGTTAGTCCCGGTTGACCCTTAAACATCCCCAGTTAGTTCTAGCCTGGCTCTCTGGGGTTAGCATAGAGCTGGTTAGCCTAGCTTAGCACGGTTCGGGTTG---GAGCTGACCCGGGTCCATGAGTGTCAAAAGATGCAGGACTGA---CTTATGTCTTTTATTTCTCTTTGCAGAGACAAAGGCCATGTTCAGTACCAGCGCCAAGATAGTGAAGCCCAATGGCGAAAANNNNNNNNNNNNNN
		</sequence>
		<sequence>
			<taxon idref="M. ellipsifer (LR0302)"/>
			NNNNNNNNNNNNNNNNNNNNNNNNNNNNNNNNNNNNNNNNNNNNNNNNNNAGTTAAAAATGCACTTTAAGATGCTTCATTTGGTAATTTTTAGCGCCACAAGGCATCTTAGATGTGTGATGCCTTAGATTATGTCGCCCGCGGTGACGGATGGCTCTTTTATAACACAAAATAAAGCGTAGTAGTGTCGCTCCGCTGAATGGGTTTTGGTAATGGGGACTAGTTAGCAGGCCGTGCATGTGGACTTGGNTCAGGAGAAGCTCGTGGACTGGGTGTGTGAGGGTCTGATCCTCACTGGTTTTATCGAAGTCTTAATGAGTTAGTCCCGGTTGACCCTTAAACATCCCCAGTTAGTTCTAGCCTGGCTCTCTGGGGTTAGCATAGAGCTGGTTAGCCTAGCTTAGCACGGTTCGGGTTG---GAGCTGACCCGGGTCCATGAGTGTCAAAAGATGCAGGACTGA---CTTATGTCTTTTATTTCTCTTTGCAGAGACAAAGGCCATGTTCAGTACCAGCGCCAAGATAGTGAAGCCCAATGGCGAAAANNNNNNNNNNNNNN
		</sequence>
		<sequence>
			<taxon idref="M. ellipsifer (LR1982)"/>
			NNNNNNNNNNNNNNNNNNNNNNNNNNNNNNNNNNNNNNNNNNNNNNNNNNAGTTAAAAATGCACTTTAAGATGCTTCATTTGGTAATTTTTAGCGCCACAAGGCATCTTAGATGTGTGATGCCTTAGATTATGTCGCCCGCGGTGACGGATGGCTCTTTTATAACACAAAATAAAGCGTAGTAGTGTCGCTCCGCTGAATGGGTTTTGGTAATGGGGACTAGTTAGCAGGCCGTGCATGTGGACTTGGTTCAGGAGAAGCTCGTGGACTGGGTGTGTGAGGGTCTGATCCTCACTGGTTTTATCGAAGTCTTAATGAGTTAGTCCCGGTTGACCCTTAAACATCCCCAGTTAGTTCTAGCCTGGCTCTCTGGGGTTAGCATAGAGCTGGTTAGCCTAGCTTAGCACGGTTCGGGTTG---GAGCTGACCCGGGTCCATGAGTGTCAAAAGATGCAGGACTGA---CTTATGTCTTTTATTTCTCTTTGCAGAGACAAAGGCCATGTTCAGTACCAGCGCCAAGATAGTGAAGCCCAATGGCGAAAANNNNNNNNNNNNNN
		</sequence>
		<sequence>
			<taxon idref="M. ellipsifer (LR1983)"/>
			NNNNNNNNNNNNNNNNNNNNNNNNNNNNNNNNNNNNNNNNNNNNNNNNNNAGTTAAAAATGCACTTTAAGATGCTTCATTTGGTAATTTTTAGCGCCACAAGGCATCTTAGATGTGTGATGCCTTAGATTATGTCGCCCGCGGTGACGGATGGCTCTTTTATAACACAAAATAAAGCGTAGTAGTGTCGCTCCGCTGAATGGGTTTTGGTAATGGGGACTAGTTAGCAGGCCGTGCATGTGGACTTGGTTCAGGAGAAGCTCGTGGACTGGGTGTGTGAGGGTCTGATCCTCACTGGTTTTATCGAAGTCTTAATGAGTTAGTCCCGGTTGACCCTTAAACATCCCCAGTTAGTTCTAGCCTGGCTCTCTGGGGTTAGCATAGAGCTGGTTAGCCTAGCTTAGCACGGTTCGGGTTG---GAGCTGACCCGGGTCCATGAGTGTCAAAAGATGCAGGACTGA---CTTATGTCTTTTATTTCTCTTTGCAGAGACAAAGGCCATGTTCAGTACCAGCGCCAAGATAGTGAAGCCCAATGGCGAAAANNNNNNNNNNNNNN
		</sequence>
		<sequence>
			<taxon idref="M. ellipsifer (LR1986)"/>
			NNNNNNNNNNNNNNNNNNNNNNNNNNNNNNNNNNNNNNNNNNNNNNNNNNAGTTAAAAATGCACTTTAAGATGCTTCATTTGGTAATTTTTAGCGCCACAAGGCATCTTAGATGTGTGATGCCTTAGATTATGTCGCCCGCGGTGACGGATGGCTCTTTTATAACACAAAATAAAGCGTAGTAGTGTCGCTCCGCTGAATGGGTTTTGGTAATGGGGACTAGTTAGCAGGCCGTGCATGTGGACTTGGCTCAGGAGAAGCTCGTGGACTGGGGGTGTGAGGGTCTGATCCTCACTGGTTTTATCGAAGTCTTAATGAGTTAGTCCCGGTTGACCCTTAAACATCCCCAGTTAGTTCTAGCCTGGCTCTCTGGGGTTAGCATAGAGCTGGTTAGCCTAGCTTAGCACGGTTCGGGTTG---GAGCTGACCCGGGTCCATGAGTGTCAAAAGATGCAGGACTGA---CTTATGTCTTTTATTTCTCTTTGCAGAGACAAAGGCCATGTTCAGTACCAGCGCCAAGATAGTGAAGCCCAATGGCGAAAANNNNNNNNNNNNNN
		</sequence>
		<sequence>
			<taxon idref="M. ellipsifer (LR2325)"/>
			NNNNNNNNNNNNNNNNNNNNNNNNNNNNNNNNNNNNNNNNNNNNNNNNNNAGTTAAAAATGCACTTTAAGATGCTTCATTTGGTAATTTTTAGCGCCACAAGGCATCTTAGATGTGTGATGCCTTAGATTATGTCGCCCGCGGTGACGGATGGCTCTTTTATAACACAAAATAAAGCGTAGTAGTGTCGCTCCGCTGAATGGGTTTTGGTAATGGGGACTAGTTAGCAGGCCGTGCATGTGGACTTGGTTCAGGAGAAGCTCGTGGACTGGGTGTGTGAGGGTCTGATCCTCACTGGTTTTATCGAAGTCTTAATGAGTTAGTCCCGGTTGACCCTTAAACATCCCCAGTTAGTTCTAGCCTGGCTCTCTGGGGTTAGCATAGAGCTGGTTAGCCTAGCTTAGCACGGTTCGGGTTG---GAGCTGACCCGGGTCCATGAGTGTCAAAAGATGCAGGACTGA---CTTATGTCTTTTATTTCTCTTTGCAGAGACAAAGGCCATGTTCAGTACCAGCGCCAAGATAGTGAAGCCCAATGGCGAAAANNNNNNNNNNNNNN
		</sequence>
		<sequence>
			<taxon idref="M. ellipsifer (LR2326)"/>
			NNNNNNNNNNNNNNNNNNNNNNNNNNNNNNNNNNNNNNNNNNNNNNNNNNAGTTAAAAATGCACTTTAAGATGCTTCATTTGGTAATTTTTAGCGCCACAAGGCATCTTAGATGTGTGATGCCTTAGATTATGTCGCCCGCGGTGACGGATGGCTCTTTTATAACACAAAATAAAGCGTAGTAGTGTCGCTCCGCTGAATGGGTTTTGGTAATGGGGACTAGTTAGCAGGCCGTGCATGTGGACTTGGTTCAGGAGAAGCTCGTGGACTGGGTGTGTGAGGGTCTGATCCTCACTGGTTTTATCGAAGTCTTAATGAGTTAGTCCCGGTTGACCCTTAAACATCCCCAGTTAGTTCTAGCCTGGCTCTCTGGGGTTAGCATAGAGCTGGTTAGCCTAGCTTAGCACGGTTCGGGTTG---GAGCTGACCCGGGTCCATGAGTGTCAAAAGATGCAGGACTGA---CTTATGTCTTTTATTTCTCTTTGCAGAGACAAAGGCCATGTTCAGTACCAGCGCCAAGATAGTGAAGCCCAATGGCGAAAANNNNNNNNNNNNNN
		</sequence>
		<sequence>
			<taxon idref="M. ellipsifer (LR2327)"/>
			NNNNNNNNNNNNNNNNNNNNNNNNNNNNNNNNNNNNNNNNNNNNNNNNNNAGTTAAAAATGCACTTTAAGATGCTTCATTTGGTAATTTTTAGCGCCACAAGGCATCTTAGATGTGTGATGCCTTAGATTATGTCGCCCGCGGTGACGGATGGCTCTTTTATAACACAAAATAAAGCGTAGTAGTGTCGCTCCGCTGAATGGGTTTTGGTAATGGGGACTAGTTAGCAGGCCGTGCATGTGGACTTGGCTCAGGAGAAGCTCGTGGACTGGGTGTGTGAGGGTCTGATCCTCACTGGTTTTATCGAAGTCTTAATGAGTTAGTCCCGGTTGACCCTTAAACATCCCCAGTTAGTTCTAGCCTGGCTCTCTGGGGTTAGCATAGAGCTGGTTAGCCTAGCTTAGCACGGTTCGGGTTG---GAGCTGACCCGGGTCCATGAGTGTCAAAAGATGCAGGACTGA---CTTATGTCTTTTATTTCTCTTTGCAGAGACAAAGGCCATGTTCAGTACCAGCGCCAAGATAGTGAAGCCCAATGGCGAAAANNNNNNNNNNNNNN
		</sequence>
		<sequence>
			<taxon idref="M. ellipsifer (SA76186)"/>
			NNNNNNNNNNNNNNNNNNNNNNNNNNNNNNNNNNNNNNNNNNNNNNNNNNAGTTAAAAATGCACTTTAAGATGCTTCATTTGGTAATTTTTAGCGCCACAAGGCATCTTAGATGTGTGATGCCTTAGATTATGTCGCCCGCGGTGACGGATGGCTCTTTTATAACACAAAATAAAGCGTAGTAGTGTCGCTCCGCTGAATGGGTTTTGGTAATGGGGACTAGTTAGCAGGCCGTGCATGTGGACTTGGTTCAGGAGAAGCTCGTGGACTGGGTGTGTGAGGGTCTGATCCTCACTGGTTTTATCGAAGTCTTAATGAGTTAGTCCCGGTTGACCCTTAAACATCCCCAGTTAGTTCTAGCCTGGCTCTCTGGGGTTAGCATAGAGCTGGTTAGCCTAGCTTAGCACGGTTCGGGTTG---GAGCTGACCCGGGTCCATGAGTGTCAAAAGATGCAGGACTGA---CTTATGTCTTTTATTTCTCTTTGCAGAGACAAAGGCCATGTTCAGTACCAGCGCCAAGATAGTGAAGCCCAATGGCGAAAANNNNNNNNNNNNNN
		</sequence>
		<sequence>
			<taxon idref="M. ellipsifer (SA79934)"/>
			????????????????????????????????????????????????????????????????????????????????????????????????????????????????????????????????????????????????????????????????????????????????????????????????????????????????????????????????????????????????????????????????????????????????????????????????????????????????????????????????????????????????????????????????????????????????????????????????????????????????????????????????????????????????????????????????????????????????????????????????????????????????????????????????????????????????????????????????????????????????
		</sequence>
		<sequence>
			<taxon idref="M. frenatus (CU90393)"/>
			NNNNNNNNNNNNNNNNNNNNNNNNNNNNNNNNNNNNNNNNNNNNNNNNNNAGTTAAAAATGCACTTTAAGATGCTTCATTTGGTAATTTTTAGCACCACAAGGCATCTTAGATGTGTGATGCCTTAGATTATGTCGCCTGTGGTGACGGATGGCTCTTTTATAACACAAAATAAAGCGTAGTAGTGTAGCTCCGTTGAATGGGTTTTGGGAATGGGGACTAGTTAGCAGGCCGTGCATGTGGACTTGGCTCAGGAGAAGCTCGTGGACTGGGTGTGTGAGGGTCTGGTCCTCACTGGTTTTACCGAAGTCATAATGAGTTAGTCCCGGTTGACCCTTAAACATCCCCAGTTAGTTCTAGCCTGGCTCTCTGGGGTTAGCATGGAGCTGGTTAGCCTAGCTTAGCACGGTTCGGGTTGAAGGAGCTGACCCGGGTCCATGGGTGTCAAAAGATGCAGGACTGA---CTCATGTCTTTTATTTCTCTTTGCAGAGACAAAGGCCATGTTCAGTACCAGCGCCAAGATAGTGAAGCCCAATGGCGAAAANNNNNNNNNNNNNN
		</sequence>
		<sequence>
			<taxon idref="M. frenatus (CU90415)"/>
			NNNNNNNNNNNNNNNNNNNNNNNNNNNNNNNNNNNNNNNNNNNNNNNNNNAGTTAAAAATGCACTTTAAGATGCTTCATTTGGTAATTTTTAGCACCACAGGGCATCTTAGATGTGTGATGCCTTAGATTATGTCGCCTGTGGTGACGGATGGCTCTATTATAACACAAAATAAAGCGTAGTAGTGTAGCTCCGCTGAATGGGTTTTGGGAATGGGGACTAGTTAGCAGGCCGTGCATGTGGACTTGGCTCAGGAGAAGCTCGTGGACTGGGTGTGTGAGGGTCTGGTCCTCACTGGTTTTACCGAAGTCATAATGAGTTAGTCCCGGTTGACCCTTAAACATCCCCAGTTAGTTCTAGCCTGGCTCTCTGGGGTTAGCATGGAGCTGGTTAGCCTAGCTTAGCACGGTTCGGGTTGAAGGAGCTGACCCGGGTCCATGGGTGTCAAAAGATGCAGGACTGA---CTCATGTCTTTTATTTCTCTTTGCAGAGACAAAGGCCATGTTCAGTACCAGCGCCAAGATAGTGAAGCCCAATGGCGAAAANNNNNNNNNNNNNN
		</sequence>
		<sequence>
			<taxon idref="M. frenatus (CU93791-1047)"/>
			NNNNNNNNNNNNNNNNNNNNNNNNNNNNNNNNNNNNNNNNNNNNNNNNNNAGTTAAAAATGCACTTTAAGATGCTTCATTTGGTAATTTTTAGCACCACAAGGCATCTTAGATGTGTGATGCCTTAGATTATGTCGCCTGTGGTGACGGATGGCTCTATTATAACACAAAATAAAGCGTAGTAGTGTAGCTCCGCTGAATGGGTTTTGGGAATGGGGACTAGTTAGCAGGCCGTGCATGTGGACTTGGCTCAGGAGAAGCTCGTGGACTGGGTGTGTGAGGGTCTGGTCCTCACTGGTTTTACCGAAGTCATAATGAGTTAGTCCCGGTTGACCCTTAAACATCCCCAGTTAGTTCTAGCCTGGCTCTCTGGGGTTAGCATGGAGCTGGTTAGCCTAGCTTAGCACGGTTCGGGTTGAAGGAGCTGACCCGGGTCCATGGGTGTCAAAAGATGCAGGACTGA---CTCATGTCTTTTATTTCTCTTTGCAGAGACAAAGGCCATGTTCAGTACCAGCGCCAAGATAGTGAAGCCCAATGGCGAAAANNNNNNNNNNNNNN
		</sequence>
		<sequence>
			<taxon idref="M. frenatus (CU93791-1048)"/>
			NNNNNNNNNNNNNNNNNNNNNNNNNNNNNNNNNNNNNNNNNNNNNNNNNNAGTTAAAAATGCACTTTAAGATGCTTCATTTGGTAATTTTTAGCACCACAAGGCATCTTAGATGTGTGATGCCTTAGATTATGTCGCCTGTGGTGACGGATGGCTCTATTATAACACAAAATAAAGCGTAGTAGTGTAGCTCCGCTGAATGGGTTTTGGGAATGGGGACTAGTTAGCAGGCCGTGCATGTGGACTTGGCTCAGGAGAAGCTCGTGGACTGGGTGTGTGAGGGTCTGGTCCTCACTGGTTTTACCGAAGTCATAATGAGTTAGTCCCGGTTGACCCTTAAACATCCCCAGTTAGTTCTAGCCTGGCTCTCTGGGGTTAGCATGGAGCTGGTTAGCCTAGCTTAGCACGGTTCGGGTTGAAGGAGCTGACCCGGGTCCATGGGTGTCAAAAGATGCAGGACTGA---CTCATGTCTTTTATTTCTCTTTGCAGAGACAAAGGCCATGTTCAGTACCAGCGCCAAGATAGTGAAGCCCAATGGCGAAAANNNNNNNNNNNNNN
		</sequence>
		<sequence>
			<taxon idref="M. frenatus (SA83188-1)"/>
			NNNNNNNNNNNNNNNNNNNNNNNNNNNNNNNNNNNNNNNNNNNNNNNNNNAGTTAAAAATGCACTTTAAGATGCTTCATTTGGTAATTTTTAGCACCACAAGGCATCTTAGATGTGTGATGCCTTAGATTATGTCGCCTGTGGTGACGGATGGCTCTTTTATAACACAAAATAAAGCGTAGTAGTKTAGCTCCGCTGAATGGGTTTTGGGAATGGGGACTAGTTAGCAGGCCGTGCATGTGGACTTGGCTCAGGAGAAGCTCGTGGACTGGGTGTGTGAGGGTCTGGTCCTCACTGGTTTTACCGAAGTCATAATGAGTTAGTCCCGGTTGACCCTTAAACATCCCCAGTTAGTTCTAGCCTGGCTCTCTGGGGTTAGCATGGAGCTGGTTAGCCTAGCTTAGCACGGTTCGGGTTGAAGGAGCTGACCCGGGTCCATGGGTGTCAAAAGATGCAGGACTGA---CTCATGTCTTATATTTCTCTTTGCAGACACANNNNNNNNNNNNNNNNNNNNNNNNNNNNNNNNNNNNNNNNNNNNNNNNNN??????????????
		</sequence>
		<sequence>
			<taxon idref="M. frenatus (SA83188-2)"/>
			NNNNNNNNNNNNNNNNNNNNNNNNNNNNNNNNNNNNNNNNNNNNNNNNNNAGTTAAAAATGCACTTTAAGATGCTTCATTTGGTAATTTTTAGCACCACAAGGCATCTTAGATGTGTGATGCCTTAGATTATGTCGCCTGTGGTGACGGATGGCTCTTTTATAACACAAAATAAAGCGTAGTAGTGTAGCTCCGCTGAATGGGTTTTGGGAATGGGGACTAGTTAGCAGGCCGTGCATGTGGACTTGGCTCAGGAGAAGCTCGTGGACTGGGTGTGTGAGGGTCTGGTCCTCACTGGTTTTACCGAAGTCATAATGAGTTAGTCCCGGTTGACCCTTAAACATCCCCAGTTAGTTCTAGCCTGGCTCTCTGGGGTTAGCATGGAGCTGGTTAGCCTAGCTTAGCACGGTTCGGGTTGAAGGAGCTGACCCGGGTCCATGGGTGTCAAAAGATGCAGGACTGA---CTCATGTCTTTTATTTCTCTTTGCAGAGACAAAGGCCATGTTCAGTACCAGCGCCAAGATAGTGAAGCCCAATGGCGAAAANNNNNNNNNNNNNN
		</sequence>
		<sequence>
			<taxon idref="M. greshoffi (AMCC197035)"/>
			CGTCGATGACAGAGGTTGGTTGTGCTGTTTTTCACCGGACTGACTTTTCAAGTTAAAAATGCACATTAAGATGCTTCTTTTGGTCATTTTTAGCGCCACACGGCATCTTAGATATGTGATACCTTAGATTATGTCGCCTGCGGTGACGGATGGCTCTTTTAGAACACAAAATAAAGCGTAGTAGTGTAGCTCCGCAGAATGGATGTTGGTAATGGGGACTAGTTAGCAGGCCGTGCATGTGGACTTGGCTCAGGAGAAGCTCGTGGACTGGGTGTGTGAGGATCTGGTCCTCACTGGTTTTATCGAAGTCATAATGAGTTAGTCCCGGTTGACCCTTAAACATCCCCAGTTAGTTTTAGCCTGGCTCTCTGGGGTTAGCATGGTGCTCGTTAGCCTAGCTTAGCACGGTTCGGGTTGAAGGAGCTGACCCGGGTCCATGGATGTCAAAAGATGCAGGAATCA---CTTATGTCTTTTATT----TTTGCAGAGACAAAGGCCATGTTCAGTACCAGCGCCAAGATAGTGAAGCCCCATGGNNNNNNNNNNNNNNNNNNNN
		</sequence>
		<sequence>
			<taxon idref="M. liberiensis (AMNH8920)"/>
			CGTCGATGACAGAGGTTGGTCGTGCTGTTTTTCACCGGACTGACTTTTCTAGTTAAAAATGCACTTTAAGATGCTTCATTTGGTAATTTTTAGCGCCACAAGGCATCTTAGATGTGTGATGCCTTAGATTATGTCGCCTGCGGTGACGGATGGCTCTTTTATAACACAAAATAAAGCGTAGTAATGTAGCTCCGCTGAATGGGTTTTGGTAATGGGGACTAGTTAGCAGGCCGTGCATGTGGACTTGGCTCAGGAGAAGTTCGTGGACTGGGTGTGTGAGGGTCTGGTACTCACTGGTTTTATCGAAGTCATAATGAGTTAGTCCTGGTTGACCCTTAAACACCCCCAGTTAGTTCTAGCCTGGCTCTCTGGGATTAGCATGGAGCTGGTTAGCCTAGCTTAGCGCGGTTCGGGTTGAAGGAGCTGACCCGGGTCCATGGGTGTCAAAAGATGCAGGACTGA-CCCTCATGTCTTTTATTTCTCTTTGCAGAGACAAAGGCCATGTTCAGTACCAGCGCCAAGATAGTGAAGCCCAATGGCGANNNNNNNNNNNTAGTGA
		</sequence>
		<sequence>
			<taxon idref="M. liberiensis (AMNH9027)"/>
			????????????????????????????????????????????????????????????????????????????????????????????????????????????????????????????????????????????????????????????????????????????????????????????????????????????????????????????????????????????????????????????????????????????????????????????????????????????????????????????????????????????????????????????????????????????????????????????????????????????????????????????????????????????????????????????????????????????????????????????????????????????????????????????????????????????????????????????????????????????????
		</sequence>
		<sequence>
			<taxon idref="M. liberiensis (AMNH9077)"/>
			NNNNNNNNNNNNNNNNNNNNNNNNNNNNNNNNNNNNGGACTGACTTTTCTAGTTAAAAATGCACTTTAAGATGCTTCATTTGGTAATTTTTAGCGCCACAAGGCATCTTAGATGTGTGATGCCTTAGATTATGTCGCCTGCGGTGACGGATGGCTCTTTTATAACACAAAATAAAGCGTAGTAATGTAGCTCCGCTGAATGGGTTTTGGTAATGGGGACTAGTTAGCAGGCCGTGCATGT------------------------GGACTGGGTGTGTGAGGGTCTGGTACTCACTGGTTTTATCGAAGTCATAATGAGTTAGTCCTGGTTGACCCTTAAACACCCCCAGTTAGTTCTAGCCTGGCTCTCTGGGATTAGCATGGAGCTGGTTAGCCTAGCTTAGCGCGGTTCGGGTTGAAGGAGCTGACCCGGGTCCATGGGTGTCAAAAGATGCAGGACTGA-CCCTCATGTCTTTTATTTCTCTTTGCAGAGACAAAGGCCATG-TCAGTACCAGCGCNNNNNNNNNNNNNNNNNNNNNNNNNNNNNNNNNNNNNNNNN
		</sequence>
		<sequence>
			<taxon idref="M. liberiensis (AMNH9100)"/>
			CGTCGATGACAGAGGTTGGTCGTGCTGTTTTTCACCGGACTGACTTTTCTAGTTAAAAATGCACTTTAAGATGCTTCATTTGGTAATTTTTAGCGCCACAAGGCATCTTAGATGTGTGATGCCTTAGATTATGTCGCCTGCGGTGACGGATGGCTCTTTTATAACACAAAATAAAGCGTAGTAATGTAGCTCCGCTGAATGGGTTTTGGTAATGGGGACTAGTTAGCAGGCCGTGCATGTGGACTTGGCTCAGGAGAAGTTCGTGGACTGGGTGTGTGAGGGTCTGGTACTCACTGGTTTTATCGAAGTCATAATGAGTTAGTCCTGGTTGACCCTTAAACACCCCCAGTTAGTTCTAGCCTGGCTCTCTGGGATTAGCATGGAGCTGGTTAGCCTAGCTTAGCGCGGTTCGGGTTGAAGGAGCTGACCCGGGTCCATGGGTGTCAAAAGATGCAGGACTGA-CCCTCATGTCTTTTATTTCTCTTTGCAGAGACAAAGGCCATGTTCAGTACCAGCGCCAAGATAGTGAAGCCCAATGGCGAAAANNNNNNNNTAGTGA
		</sequence>
		<sequence>
			<taxon idref="M. marchei (AMCC211426)"/>
			CGTCGATGACAGAGGTTGGTCGTGCTGTTTTTCACCGGACTGACTTTTCTAGTTAAAACTACGCTTTAAGATGCTTCATTTGGTAATTTTTAGCGCCACAAGGTATCTTAGATGTGTGATGCCTTAGATTATGTCGCCTGTGGTGACGGATGGCTCTTTTATAAGACAAAATAAAGCGTAGTAGTGTAGCTCCGCTGAATGGGTTTTAGTAATGGGGACTAGTTAGCAGGCCGTGCATGTGGACTTGGCTCACGAGAAGCTCGTGGACTGGGTGTGTGAGGGTCTGGTCCTCACTGGTTTTATCGAAGTCATAATGAGTTAGTCCCGGTTGACAATTAAACATCCCCAGTTAGTTCTAGCCTGGCTCTCTGGGGTTAGCATGGAGCTGGTTAGCCTAGCTTAGCGCGGTTCGGGTTGAAGGAGCTGACGCGGGTCCATGGGTGTCCAAAGATGCAGGACTGA-CCCTCATGTCTTTTATTTGTCTTTGCAGAGACAAAGGCCATGTTCAGTACCAGCGCCAAGATAGTGAAGCCCAATGGCAAAAANNNNNNNNNNNNNN
		</sequence>
		<sequence>
			<taxon idref="M. micropectus (SA77451)"/>
			????????????????????????????????????????????????????????????????????????????????????????????????????????????????????????????????????????????????????????????????????????????????????????????????????????????????????????????????????????????????????????????????????????????????????????????????????????????????????????????????????????????????????????????????????????????????????????????????????????????????????????????????????????????????????????????????????????????????????????????????????????????????????????????????????????????????????????????????????????????????
		</sequence>
		<sequence>
			<taxon idref="M. micropectus (SA79935)"/>
			NNNNNNNNNNNNNNNNNNNNNNNNNNNNNNNNNNNNNNNNNNNNNNNNNNAGTTAAAAATGCACTTTAAGATGCTTCATTTGGTAATTTTTAGCGCCACAAGGCATCTTAGATGTGTGATGCCTTAGATTATGTCGCCCGCGGTGACGGATGGCTCTTTTATAACACAAAATAAAGCGTAGTAGTGTCGCTCCGCTGAATGGGTTTTGGTAATGGGGACTAGTTAGCAGGCCGTGCATGTGGACTTGGCTCAGGAGAAGCTCGTGGACTGGGTGTGTGAGGGTCTGGTCCTCACTGGTGTTATCGAAGTCTTAATGAGTTAGTCCCGGTTGACCCTTAAACATCCCCAGTTAGTTCTAGCCTGGCTCTC--GGGTTAGCATGGAGCTGGTTAGCCTAGCTTAGCACGGTTCGGGTTGAAGGAGCTGACCCGGGTCCATGGGTGTCAAAAGATGCAGGACTGA---CTTATGTCTTTTAT-TCTCTTTGCAGAGACAAAGGCCATGTTCAGTACCAGCGCCAAGATAGTGAAGCCCAATGGCGAAAANNNNNNNNNNNNNN
		</sequence>
		<sequence>
			<taxon idref="M. moorii (CU88755A)"/>
			NNNNNNNNNNNNNNNNNNNNNNNNNNNNNNNNNNNNNNNNNNNNNNNNNNAGTTAAAAATGCACTTTAAGATGCTTCATTTGGTAATTTTTAGCGCCACAAGGCATCTTAGATGTGTGATGCCTTAGATTATTTCGCCCGCGGTGACGGATGGCTCTTTTATAACACAAAATAAAGCGTAGTAGTGTCGGTCCGCTGAATGGGTTTTGGTAATGGGGACTAGTTAGCAGGCCGTGCATGTGGACTTGGCTCAGGAGAAGCTCGTGGACTGGGTGTGTGAGGGTCTGGTCCTCACTGGTTTTATCGAAGTCTGAATGAGTTAGTCCCGGTTGACCCTTAAACATCCCCAGTTAGTTCTAGCCTGGCTCTC--GGGTTAGCATGGAGCTGGTTAGCCTAGCTTAGCACGGTTCGGGTTGAAGGAGCTGACCCGGGTCCATGGGTGTCAAAAGATGCAGGACTGA---CTTATGTCTTTTAT-TCTCTTTGCAGAGACAAAGGCCATGTTCAGTACCAGCGCCAAGATAGTGAAGCCCAATGGCGAAAANNNNNNNNNNNNNN
		</sequence>
		<sequence>
			<taxon idref="M. moorii (CU88755B)"/>
			NNNNNNNNNNNNNNNNNNNNNNNNNNNNNNNNNNNNNNNNNNNNNNNNNNAGTTAAAAATGCACTTTAAGATGCTTCATTTGGTAATTTTTAGCGCCACAAGGCATCTTAGATGTGTGATGCCTTAGATTATGTCGCCCGCGGTGACGGATGGCTCTTTTATAACACAAAATAAAGCGTAGTAGTGTCGGTCCGCTGAATGGGTTTTGGTAATGGGGACTAGTTAGCAGGCCGTGCATGTGGACTTGGCTCAGGAGAAGCTCGTGGACTGGGTGTGTGAGGGTCTGGTTCTCACTGGTTTTATCGAAGTCTGAATGAGTTAGTCCCGGTTGACCCTTAAACATCCCCAGTTAGTTCTAGCCTGGCTCTC--GGGTTAGCATGGAGCTGGTTAGCCTAGCTTAGCACGGTTCGGGTTGAAGGAGCTGACCCGGGTCCATGGGTGTCAAAAGATGCAGGACTGA---CTTATGTCTTTTAT-TCTCTTTGCAGAGACAAAGGCCATGTTCAGTACCAGCGCCAAGATAGTGAAGCCCAATGGCGAAAANNNNNNNNNNNNNN
		</sequence>
		<sequence>
			<taxon idref="M. moorii (LR0301)"/>
			NNNNNNNNNNNNNNNNNNNNNNNNNNNNNNNNNNNNNNNNNNNNNNNNNNAGTTAAAAATGCACTTTAAGATGCTTCATTTGGTAATTTTTAGCGCCACAAGGCATCTTAGATGTGTGATGCCTTAGATTATTTCGCCCGCGGTGACGGATGGCTCTTTTATAACACAAAATAAAGCGTAGTAGTGTCGGTCCGCTGAATGGGTTTTGGTAATGGGGACTAGTTAGCAGGCCGTGCATGTGGACTTGGCTCAGGAGAAGCTCGTGGACTGGGTGTGTGAGGGTCTGGTCCTCACTGGTTTTATCGAAGTCTGAATGAGTTAGTCCCGGTTGACCCTTAAACATCCCCAGTTAGTTCTAGCCTGGCTCTC--GGGTTAGCATGGAGCTGGTTAGCCTAGCTTAGCACGGTTCGGGTTGAAGGAGCTGACCCGGGTCCATGGGTGTCAAAAGATGCAGGACTGA---CTTATGTCTTTTAT-TCTCTTTGCAGAGACAAAGGCCATGTTCAGTACCAGCGCCAAGATAGTGAAGCCCAATGGCGAAAANNNNNNNNNNNNNN
		</sequence>
		<sequence>
			<taxon idref="M. moorii (SA76168)"/>
			NNNNNNNNNNNNNNNNNNNNNNNNNNNNNNNNNNNNNNNNNNNNNNNNNNNNNNAAAAATGCACTTTAAGATGCTTCATTTGGTAATTTTTAGCGCCACAAGGCATCTTAGATGTGTGATGCCTTAGATTATGTCGCCCGCGGTGACGGATGGCTCTTTTATAACACAAAATAAAGCGTAGTAGTGTCGGTCCGCTGAATGGGTTTTGGTAATGGGGACTAGTTAGCAGGCCGTGCATGTGGACTTGGCTCAGGAGAAGCTCGTGGACTGGGTGTGTGAGGGTCTGGTCCTCACTGGTTTTATCGAAGTCTTAATGAGTTAGTCCCGGTTGACCCTTAAACATCCCCAGTTAGTTCTAGCCTGGCTCTC--GGGTTAGCATGGAGCTGGTTAGCCTAGCTTAGCACGGTTCGGGTTGAAGGAGCTGACCCGGGTCCATGGGTGTCAAAAGATGCAGGACTGA---CTTATGTCTTTTAT-TCTCTTTGCAGAGACAAAGGCCATGTTCAGTACCAGCGCCAAGATAGTGAAGCCCAATGGCGAAAANNNNNNNNNNNNNN
		</sequence>
		<sequence>
			<taxon idref="M. niger (AMCC196802)"/>
			CGTCGATGACAGAGGTTGGTCGTGCTGTTTTTCACCGGACTGACTTTTCTAGTTAAAACTACGCTTTAAGATGCTTCATTTGGTAATTTTTAGCGCCACAAGGTATCTTAGATGTGTGATGCCTTAGATTATGTCGCCTGTGGTGACGGATGGCTCTTTTATAAGACAAAATAAAGCGTAGTAGTGTAGCTCYGCTGAATGGGTTTTAGTAATGGGGACTAGTTAGCAGGCCGTGCATGTGGACTTGGCTCACGAGAAGCTCGTGGACTGGGTGTGTGAGGGTCTGGTCCTCACTGGTTTTATCGAAGTCATAATGAGTTAGTCCCGGTTGACAATTAAACATCCCCAGTTAGTTCTAGCCTGGCTCTCTGGGGTTAGCATGGAGCTGGTTAGCCTAGCTTAGCGCGGTTCGGGTTGAAGGAGCTGACCCGGGTCCATGGGTGTCMAAAGATGCAGGACTGA-CCCTCATGTCTTTTATTTGTCTTTGCAGAGACAAAGGCCATGTTCAGTACCAGCGCCAAGATAGTGAAGCCCAATGGCAAANNNNNNNNNNNNNNNN
		</sequence>
		<sequence>
			<taxon idref="M. niger (AMCC211922)"/>
			NNNNNNNNNNNNNNNNNNNNNNNNNNNNNNNNNNCCGGACTGACTTTTCTAGTTAAAACTACGCTTTAAGATGCTTCATTTGGTAATTTTTAGCGCCACAAGGTATCTTAGATGTGTGATGCCTTAGATTATGTCGCCTGTGGTGACGGATGGCTCTTTTATAAGACAAAATAAAGCGTAGTAGTGTAGCTCCGCTGAATGGGTTTTAGTAATGGGGACTAGTTAGCAGGCCGTGCATGTGGACTTGGCTCACGAGAAGCTCGTGGACTGGGTGTGTGAGGGTTTGGTCCTCACTGGTTTTATCGAAGTCATAATGAGTTAGTCCCGGTTGACAATTAAACATCCCCAGTTAGTTCTAGCCTGGCTCTCTGGGGTTAGCATGGAGCTGGTTAGCCTAGCTTAGCGCGGTTCGGGTTGAAGGAGCTGACCCGGGTCCATGGGTGTCCAAAGATGCAGGAATCG??????????????????????????????????????????????????????????????????????????????????????????????????
		</sequence>
		<sequence>
			<taxon idref="M. niger (AMCC211923)"/>
			NNNNNNNNNNNNNNNNNNNNNNNNNNNNNNNNNNNCGGACTGACTTTTCTAGTTAAAACTACGCTTTAAGATGCTTCATTTGGTAATTTTTAGCGCCACAAGGTATCTTAGATGTGTGATGCCTTAGATTATGTCGCCTGTGGTGACGGATGGCTCTTTTATAAGACAAAATAAAGCGTAGTAGTGTAGCTCCGCTGAATGGGTTTTAGTAATGGGGACTAGTTAGCAGGCCGTGCATGTGGACTTGGCTCACGAGAAGCTCGTGGACTGGGTGTGTGAGGGTTTGGTCCTCACTGGTTTTATCGAAGTCATAATGAGTTAGTCCCGGTTGACAATTAAACATCCCCAGTTAGTTCTAGCCTGGCTCTCTGGGGTTAGCATGGAGCTGGTTAGCCTAGCTTAGCGCGGTTCGGGTTGAAGGAGCTGACCCGGGTCCATGGGTGTCCAAAGATGCAGGAATCA??????????????????????????????????????????????????????????????????????????????????????????????????
		</sequence>
		<sequence>
			<taxon idref="M. nigromarginatus (LR2330)"/>
			NNNNNNNNNNNNNNNNNNNNNNNNNNNNNNNNNNNNNNNNNNNNNNNNNNAGTGAAAAATGCACTTTGAGATGTTTCATTTGGTAATTTTTAGCGCCACAAGGCATCTTAGATGTGTGATGCCTTAGATTATGTCGCCTGTGGGGACGGATGGCTCTTTTATAACACAAAATAAAGCGTAGTAGTGTAGCTCCGCTGAATGGGTTTTGGTAATGGGGACTAGTTAGCAGGCCGTGCATGTGGACTTGGCTCAGGATAAGCTCGTGGACTGGGTGTGTGAGGGTCTGGTCCTCGCTGGTTTTATCGAGGTCATGATGAGTTAGTCCCGGTTGACCCTTAAACATCCCCAGTTAGTTTTAGCCTGGCTATCTGGGGTTAGCATGGAGCTGGTTAGCCTAGCTTAGCACGGTTCGGGTTGAAGGAGCTGACCCGGGTCCATGTGTGTCAAAAGATGCAGGACTGACCCCTCATGTCTTTTATTTATCTTTGCAGAGACAAAGGCCATGTTCAGTACCAGCGCCAAGATAGTGAAGCCCAATGGCGAAAANNNNNNNNNNNNNN
		</sequence>
		<sequence>
			<taxon idref="M. ophidium (LR2320)"/>
			NNNNNNNNNNNNNNNNNNNNNNNNNNNNNNNNNNNNNNNNNNNNNNNNNNAGTTAAAAATGCACTTTAAGATGCTTCATTTGGTAATTTTTAGCGCCACTAGGCATCTTAGACGTGTGATGCCTTAGATTATGTCGCCCGCGGTGACGGATGGCTCTTTTATAACACAAAATAAAGCGTAGTAGTGTCGCTCCGCTGAATGGGTTTTGGTAATGGGGACTAGTTAGCAGGCCGTGCATGTGGACTTGGCTCAGGAGAAGCTCGTGGACTGGGTGTGTGAGGGTCTGGTCCTCACTGGTTTTATCGAAGTCTTAATGAGTTAGTCCCGGTTGACCCTTAAACATCCCCAGTTAGTTCTAGCCTGGCTCTC--GGGTTAGCATGGAGCTGGTTAGCCTAGCTTAGCACGGTTCGGGTTGAAGGAGCTGACCCGGGTCCATGGGTGTCAAAAGATGCAGGACTGA---CTTATGTCTTTTAT-TCTCTTTGCAGAGACAAAGGCCATGTTCAGTACCAGCGCCAAGATAGTGAAGCCCAATGGCGAAAANNNNNNNNNNNNNN
		</sequence>
		<sequence>
			<taxon idref="M. ophidium (LR2321)"/>
			????????????????????????????????????????????????????????????????????????????????????????????????????????????????????????????????????????????????????????????????????????????????????????????????????????????????????????????????????????????????????????????????????????????????????????????????????????????????????????????????????????????????????????????????????????????????????????????????????????????????????????????????????????????????????????????????????????????????????????????????????????????????????????????????????????????????????????????????????????????????
		</sequence>
		<sequence>
			<taxon idref="M. ophidium (SA79825)"/>
			NNNNNNNNNNNNNNNNNNNNNNNNNNNNNNNNNNNNNNNNNNNNNNNNNNAGTTAAAAATGCACTTTAAGATGCTTCATTTGGTAATTTTTAGCGCCACTAGGCACCTTAGACGTGTGATGCCTTAGATTATGTCGCCCGTGGTGACGGATGGCTCTTTTATAACACAAAATAAAGCGTAGTAGTGTCGCTCCGCTGAATGGGTTTTGGTAATGGGGACTAGTTAGCAGGCCGTGCATGTGGACTTGGCTCAGGAGAAGCTCGTGGACTGGGTGTGTGAGGGTCTGGTCCTCACTGGTTTTATCGAAGTCTTAATGAGTTAGTCCCGGTTGACCCTTAAACATCCCCAGTTAGTTCTAGCCTGGCTCTC--GGGTTAGCATGGAGCTGGTTAGCCTAGCTTAGCACGGTTCGGGTTGAAGGAGCTGACCCGGGTCCATGGGTGTCAAAAGATGCAGGACTGA---CTTATGTCTTTTAT-TCTCTTTGCAGAGACAAAGGCCATGTTCAGTACCAGCGCCAAGATAGTGAAGCCCAATGGCGAAAANNNNNNNNNNNNNN
		</sequence>
		<sequence>
			<taxon idref="M. ophidium (SA79899)"/>
			NNNNNNNNNNNNNNNNNNNNNNNNNNNNNNNNNNNNNNNNNNNNNNNNNNAGTTAAAAATGCACTTTAAGATGCTTCATTTGGTAATTTTTAGCGCCACTAGGCATCTTAGACGTGTGATGCCTTAGATTATGTCGCCCGCGGTGACGGATGGCTCTTTTATAACACAAAATAAAGCGTAGTAGTGTCGCTCCGCTGAATGGGTTTTGGTAATGGGGACTAGTTAGCAGGCCGTGCATGTGGACTTGGCTCAGGAGAAGCTCGTGGACTGGGTGTGTGAGGGTCTGGTCCTCACTGGTTTTATCGAAGTCTTAATGAGTTAGTCCCGGTTGACCCTTAAACATCCCCAGTTAGTTCTAGCCTGGCTCTC--GGGTTAGCATGGAGCTGGTTAGCCTAGCTTAGCACGGTTCGGGTTGAAGGAGCTGACCCGGGTCCATGGGTGTCAAAAGATGCAGGACTGA---CTTATGTCTTTTAT-TCTCTTTGCAGAGACAAAGGCCATGTTCAGTACCAGCGCCAAGATAGTGAAGCCCAATGGCGAAAANNNNNNNNNNNNNN
		</sequence>
		<sequence>
			<taxon idref="M. ophidium (SA79899-1)"/>
			????????????????????????????????????????????????????????????????????????????????????????????????????????????????????????????????????????????????????????????????????????????????????????????????????????????????????????????????????????????????????????????????????????????????????????????????????????????????????????????????????????????????????????????????????????????????????????????????????????????????????????????????????????????????????????????????????????????????????????????????????????????????????????????????????????????????????????????????????????????????
		</sequence>
		<sequence>
			<taxon idref="M. paucipinis (AMNH10216)"/>
			CGTCGATGACAGAGGTTGGTCGTGCTGTTTTTCACCGGACTGACTTTTCTAGTTAAAAATACACTTTAAGATGCTTCATTTGGTAATTTTTAGCGCCACAAGGCATCTTAGATGTGTGATGCCTTAGATTATGTCGCCAGCGGTGACGGATGGCTCTTTTATAACACAAAATAAAGCGTAGTAGTGTAGCTCCGGTGAATGGGTTTTGGTAATGGGGACTAGTTAGCAGGCCGTGCATGTGGACTTGGCTCAGGAGAAGCTCGTGGACTGGGTGTGTGAGGGTCTGGTCCTCACTGGTTTTATCGAAGTCATAATGAGTTAGTCCCGGTTGACCCTTAAATATCCCCAGTTAGTTCTAGCCTGGCTCTCTGGGGTTAGCACGGAGCTGGTTAGCCTAGCTTAGCGCGGTTCGGGTTGAAGGAGCTGACCCGGGTCCATGGGTGTCAAAAGATGCAGGACTGA-CCCTAATGTC-TTTATTTCTCTTTGCAGAGACAAAGGCCATGTTCAGTACCAGCGCCAAGATAGTGAAGCCCAATGGCGAAAANNNNNNNNTAGTGA
		</sequence>
		<sequence>
			<taxon idref="M. paucipinis (AMNH6617)"/>
			NNNNNNNNNNNNNNNNNNNNNNNNNNNNNNNNNNNCGGACTGACTTTTCTAGTTAAAAATACACTTTAAGATGCTTCATTTGGTAATTTTTAGCGCCACAAGGCATCTTAGATGTGTGATGCCTTAGATTATGTCGCCAGCGGTGACGGATGGCTCTTTTATAACACAAAATAAAGCGTAGTAGTGTAGCTCCGGTGAATGGGTTTTGGTAATGGGGACTAGTTAGCAGGCCGTGCATGTGGACTTGGCTCAGGAGAAGCTCGTGGACTGGGTGTGTGAGGGTCTGGTCCTCACTGGTTTTATCGAAGTCATAATGAGTTAGTCCCGGTTGACCCTTAAATATCCCC----AGTTCTAGCCTGGCTCTCTGGGGTTAGCACGGAGCTGGTTAGCCTAGCTTAGCGCGGTTCGGGTTGAAGGAGCTGACCCGGGTCCATGGGTGTCAAAAGATGCAGGACTGA-CCCTTATGTC-TTTATTTCTCTTTGCAGAGACAAAGGCCATG-TCANNNNNNNNNNNNNNNNNNNNNNNNNNNNNNNNNNNNNNNNNNNNNNNNNNN
		</sequence>
		<sequence>
			<taxon idref="M. paucipinis (AMNH8322)"/>
			CGTCGATGACAGAGGTTGGTCGTGCTGTTTTTCACCGGACTGACTTTTTTAGTTAAAAATACACTTTAAGATGCTTCATTTGGTAATTTTTAGCGCCACAAGGCATCTTAGATGTGTGATGCCTTAGATTATGTCGCCAGCGGTGACGGATGGCTCTTTTATAACACAAAATAAAGCGTAGTAGTGTAGCTCCGGTGAATGGGTTTTGGTAATGGGGACTAGTTAGCAGGCCGTGCATGTGGACTTGGCTCAGGAGAAGCTCGTGGACTGGGTGTGTGAGGGTCTGGTCCTCACTGGTTTTATCGAAGTCATAATGAGTTAGTCCCGGTTGACCCTTAAATATCCCCAGTTAGTTCTAGCCTGGCTCTCTGGGGTTAGCACGGAGCTGGTTAGCCTAGCTTAGCGCGGTTCGGGTTGAAGGAGCTGACCCGGGTCCATGGGTGTCAAAAGATGCAGGACTGA-CCCTAATGTC-TTTATTTCTCTTTGCAGAGACAAAGGCCATGTTCAGTACCAGCGCCAAGATAGTGAAGCCCAATGGCGAAAA??????????????
		</sequence>
		<sequence>
			<taxon idref="M. plagiostomus (AMNH0175)"/>
			CGTCGATGACAGAGGTTGGTCGTGCTGCTTTTCACCGGACCGACTTTTCAAGTTAAAAATGCACTTTAAGATGCTTCATTTGGTAATTTTTAGCGCCACAAGGCATCTTAGATGTGTGATGCCTTAGATTATGTCGCCCGCGGTGACGGATGGCTCTTTTATAACACAAAATAAAGCGTAGTAGTGTCGCTCCGCTGAATGGGTTTTGGTAATGGGGACTAGTTAGCAGGCCGTGCATGTGGACTTGGCTCAGGAGAAGCTCGTGGACTGGGTGTGTGAGGGTCTGATCCTCACTGGTTTTATCGAAGTCTTAATGAGTTAGTCCCGGTTGACCCTTAAACATCCACAGTTAGTTCTAGCCTGGCTCTCTGGGGTTAGCATAGAGCTGGTTAGCCTAGCTTAGCACGGTTCGGGTTGAAGGAGCTGACCCGGGTCCATGAGTGTCAAAAGATGCAGGACTGA---CTTATGTCTTTTATTTCTCTTTGCAGAGACAAAGGCCATGTTCAGTACCAGCGCCAAAATAGTGAAGCCCAATGGCGAAAANNNNNNNNNNNNNN
		</sequence>
		<sequence>
			<taxon idref="M. plagiostomus (SA80306)"/>
			NNNNNNNNNNNNNNNNNNNNNNNNNNNNNNNNNNNNNNNNNNNNNNNNNNAGTTAAAAATGCACTTTAAGATGCTTCATTTGGTAATTTTTAGCGCCACAAGGCATCTTAGATGTGTGATGCCTTAGATTATGTCGCCCGCGGTGACGGATGGCTCTTTTATAACACAAAATAAAGCGTAGTAGTGTCGCTCCGCTGAATGGGTTTTGGTAATGGGGACTAGTTAGCAGGCCGTGCATGTGGACTTGGCTCAGGAGAAGCTCGTGGACTGGGTGTGTGAGGGTCTGATCCTCACTGGTTTTATCGAAGTCTTAATGAGCTAGTCCCGGTTGACCCTTAAACATCCACAGTTAGTTCTAGCCTGGCTCTCTGGGGTTAGCATAGAGCTGGTTAGCCTAGCTTAGCACGGTTCGGGTTGAAGGAGCTGACCCGGGTCCATGAGTGTCAAAAGATGCAGGACTGA---CTTATGTCTTTTATTTCTCTTTGCAGAGACAAAGGCCATGTTCAGTACCAGCGCCAAAATAGTGAAGCCCAATGGCGAAAANNNNNNNNNNNNNN
		</sequence>
		<sequence>
			<taxon idref="M. platysoma (CU88754A)"/>
			NNNNNNNNNNNNNNNNNNNNNNNNNNNNNNNNNNNNNNNNNNNNNNNNNNAGTTAAAAATGCACTTTAAGATGCTTCATTTGGTAATTTTTAGCGCCACAAGGCATCTTAGATGTGTGATGCCTTAGATTATGTCGCCCGCGGTGACGGATGGCTCTTTTATAACACAAAATAAAGCGTAGTAGTGTCGCTCCGCTCAATGGGTTTTGGTAATGGGGACTAGTTAGCAGGCCGTGCATGTGGACTTGGCTCAGGAGAAGCTCGTGGACTGGGTGTGTGAGGGTCTGGTCCTCACTGGTTTTATCGAAGTCTTAATGAGTTAGTCCCGGTTGACCCTTAAACATCCCCAGTTAGTTCTAGCCTGGCTCTC--GGGTTAGCATGGAGCTGGTTAGCCTAGCTTAGCACGGTTCGGGTTGAAGGAGCTGACCCGGGTCCATGGGTGTCAAAAGATGCAAGACTGA---CTTATGTCTTTTAT-TCTCTTTGCAGAGACAAAGGCCATGTTCAGTACCAGCGCCAAGATAGTGAAGCCCAATGGCGAAAANNNNNNNNNNNNNN
		</sequence>
		<sequence>
			<taxon idref="M. platysoma (CU88754B)"/>
			NNNNNNNNNNNNNNNNNNNNNNNNNNNNNNNNNNNNNNNNNNNNNNNNNNAGTTAAAAATGCACTTTAAGATGCTTCATTTGGTAATTTTTAGCGCCACAAGGCATCTTAGATGTGTGATGCCTTAGATTATGTCGCCCGCGGTGACGGATGGCTCTTTTATAACACAAAATAAAGCGTAGTAGTGTCGCTCCGCTCAATGGGTTTTGGTAATGGGGACTAGTTAGCAGGCCGTGCATGTGGACTTGGCTCAGGAGAAGCTCGTGGACTGGGTGTGTGAGGGTCTGGTCCTCACTGGTTTTATCGAAGTCTTAATGAGTTAGTCCCGGTTGACCCTTAAACATCCCCAGTTAGTTCTAGCCTGGCTCTC--GGGTTAGCATGGAGCTGGTTAGCCTAGCTTAGCACGGTTCGGGTTGAAGGAGCTGACCCGGGTCCATGGGTGTCAAAAGATGCAAGACTGA---CTTATGTCTTTTAT-TCTCTTTGCAGAGACAAAGGCCATGTTCAGTACCAGCGCCAAGATAGTGAAGCCCAATGGCGAAAANNNNNNNNNNNNNN
		</sequence>
		<sequence>
			<taxon idref="M. platysoma (CU89311)"/>
			NNNNNNNNNNNNNNNNNNNNNNNNNNNNNNNNNNNNNNNNNNNNNNNNNNAGTTAAAAATGCACTTTAAGATGCTTCATTTGGTAATTTTTAGCGCCACAAGGCATCTTAGATGTGTGATGCCTTAGATTATGTCGCCCGCGGTGACGGATGGCTCTTTTATAACACAAAATAAAGCGTAGTAGTGTCGCTCCGCTCAATGGGTTTTGGTAATGGGGACTAGTTAGCAGGCCGTGCATGTGGACTTGGCTCAGGAGAAGCTCGTGGACTGGGTGTGTGAGGGTCTGGTCCTCACTGGTTTTATCGAAGTCTTAATGAGTTAGTCCCGGTTGACCCTTAAACATCCCCAGTTAGTTCTAGCCTGGCTCTC--GGGTTAGCATGGAGCTGGTTAGCCTAGCTTAGCACGGTTCGGGTTGAAGGAGCTGACCCGGGTCCATGGGTGTCAAAAGATGCAAGACTGA---CTTATGTCTTTTAT-TCTCTTTGCAGAGACAAAGGCCATGTTCAGTACCAGCGCCAAGATAGTGAAGCCCAATGGCGAAAANNNNNNNNNNNNNN
		</sequence>
		<sequence>
			<taxon idref="M. robertsi (AMNH3027)"/>
			CGTCGATGACAGAGGTTGGTCGTGCTGTTTTTCACCGGACTGACTTTTCTAGTTAAAAATGCACTTTAAGATGCTTCATTTGGTAATTTTTAGCGCCACAAGGCATCTTAGATGTGTGATGCCTTAGATTATGTCGCCAGCGCTGACGGATGGCTCTTTTATAACACAAAATAAAGCGTAGTAGTGTAGCTCCGGTGAATGGGTTTTGGTAATGGGGACTAGTTAGCAGGCCGTGCATGTGGACTTGGCTCAGGAGAAGCTCGTGGACTGGGTGTGTGAGGGTCTGGTCCTCACTGGTTTTATCGAAGTCATAATGCGTTAGTCCCGGTTGACCCTTAAATAACCCCAGTTAGTTCTAGCCTGGCTCTCTGGGGTTAGCACGGAGCTGGTTAGCCTAGCTTAGCGCGGTTCGGGTTGAAGGAGCTGACCCGGGTCCATGGGTGTCAAAAGATGCAGGACTGA-CCCTTATGTC-TTTATTTCTCTTTGCAGAGACAAAGGCCATGTTCAGTACCAGCGCCAAGATAGTGAAGCCCAATGGCGAAAANNNNNNNNNNNNNN
		</sequence>
		<sequence>
			<taxon idref="M. robertsi (AMNH3091)"/>
			CGTCGATGACAGAGGTTGGTCGTGCTGTTTTTCACCGGACTGACTTTTCTAGTTAAAAATGCACTTTAAGATGCTTCATTTGGTAATTTTTAGCGCCACAAGGCATCTTAGATGTGTGATGCCTTAGATTATGTCGCCAGCGCTGACGGATGGCTCTTTTATAACACAAAATAAAGCGTAGTAGTGTAGCTCCGGTGAATGGGTTTTGGTAATGGGGACTAGTTAGCAGGCCGTGCATGTGGACTTGGCTCAGGAGAAGCTCRTGGACTGGGTGTGTGAGGGTCTGGTCCTCACTGGTTTTATCGAAGTCATAATGCGTTAGTCCCGGTTGACCCTTAAATAACCCCAGTTAGTTCTAGCCTGGCTCTCTGGGGTTAGCACGGAGCTGGTTAGCCTAGCTTAGCGCGGTTCGGGTTGAAGGAGCTGACCCGGGTCCATGGGTGTCAAAAGATGCAGGACTGA-CCCTTATGTC-TTTATTTCTCTTTGCAGAGACAAAGGCCATGTTCAGTACCAGCGCCAAGATAGTGAAGCCCAATGGCGAAAANNNNNNNNNNNNNN
		</sequence>
		<sequence>
			<taxon idref="M. robertsi (AMNH3092)"/>
			CGTCGATGACAGAGGTTGGTCGTGCTGTTTTTCACCGGACTGACTTTTCTAGTTAAAAATGCACTTTAAGATGCTTCATTTGGTAATTTTTAGCGCCACAAGGCATCTTAGATGTGTGATGCCTTAGATTATGTCGCCAGCGCTGACGGATGGCTCTTTTATAACACAAAATAAAGCGTAGTAGTGTAGCTCCGGTGAATGGGTTTTGGTAATGGGGACTAGTTAGCAGGCCGTGCATGTGGACTTGGCTCAGGAGAAGCTCGTGGACTGGGTGTGTGAGGGTCTGGTCCTCACTGGTTTTATCGAAGTCATAATGCGTTAGTCCCGGTTGACCCTTAAATAACCCCAGTTAGTTCTAGCCTGGCTCTCTGGGGTTAGCACGGAGCTGGTTAGCCTAGCTTAGCGCGGTTCGGGTTGAAGGAGCTGACCCGGGTCCATGGGTGTCAAAAGATGCAGGACTGA-CCCTTATATC-TTTATTTCTCTTTGCAGAGACAAAGGCCATGTTCAGTACCAGCGCCAAGATAGTGAAGCCCAATGGCGAAAANNNNNNNATAGTGA
		</sequence>
		<sequence>
			<taxon idref="M. seiteri (AMNH6160)"/>
			CGTCGATGACAGAGGTTGGTCGTGCTGCTTTTTACCGGACTGACTTTTCTAGTTAAAAATGCACTTTAAGATGCTTCATTTGGTAATTTTTAGCGCCACAAGGCATCTTAGATGTGTGATGCCTTAGATTATGTCGCCAGCGGTGACGGATGGCTCTTTTATAACACAAAATAAAGCGTAGTAGTGTAGCTCCGCTGAATGGGTTTTGGTAATGGGGACTAGTTAGCAGGCCGTGCATGTGGACTTGGCTCAGGAGAAGCTTGGGGACTGGGTGTGTGAGGGTCTGGTCCTCACTGGTTTTATCGAAGTCATAATGAGTTAGTCCCGGTTGACCCTTAAACATCCCCAGTTAGTTCTAGCCTGGCTCTCTGGGGTTAGCATGGAGCTGGTTAGCCTAGCTTAGCGCGGTTCGGGTTGAAGGAGCTGACCCGGGTCCATGGGTGTCAAAAGATGCAGGACTGA-CCCTCATGTCTTTTATTTCTCTTTGCAGAGACAAAGGCCATGTTCAGTACCAGCGCCAAGATAGTGAAGCCCAATGGCGAAAANNNNNNNNNNNNNN
		</sequence>
		<sequence>
			<taxon idref="M. seiteri (AMNH6326)"/>
			CGTCGATGACAGAGGTTGGTCGTGCTGCTTTTTACCGGACTGACTTTTCTAGTTAAAAATGCACTTTAAGATGCTTCATTTGGTAATTTTTAGCGCCACAAGGCATCTTAGATGTGTGATGCCTTAGATTATGTCGCCAGCGGTGACGGATGGCTCTTTTATAACACAAAATAAAGCGTAGTAGTGTAGCTCCGCTGAATGGGTTTTGGTAATGGGGACTAGTTAGCAGGCCGTGCATGTGGACTTGGCTCAGGAGAAGCTTGGGGACTGGGTGTGTGAGGGTCTGGTCCTCACTGGTTTTATCGAAGTCATAATGAGTTAGTCCCGGTTGACCCTTAAACATCCCCAGTTAGTTCTAGCCTGGCTCTCTGGGGTTAGCATGGAGCTGGTTAGCCTAGCTTAGCGCGGTTCGGGTTGAAGGAGCTGACCCGGGTCCATGGGTGTCAAAAGATGCAGGACTGA-CCCTCATGTCTTTTATTTCTCTTTGCAGAGACAAAGGCCATGTTCAGTACCAGCGCCAAGATAGTGAAGCCCAATGGCGAAAANNNNNNNNNNNNNN
		</sequence>
		<sequence>
			<taxon idref="M. shiranus (SA78373-1)"/>
			NNNNNNNNNNNNNNNNNNNNNNNNNNNNNNNNNNNNNNNNNNNNNNNNNNNNNNNNNAATGCACTTTAAGATGCTTCATTTGGTAATTTTTAGCACCACAAGGCATCTTAGATGTGTGATGCCTTAGATTATGTCGCCTGTGGTGACGGATGGCTCTTTTATAACACAAAATAAAGCGTAGTACTGTACCTCCGCTGAATGGGTTTTGGGAATGGGGACTAGTTAGCAGGCCGTGCATGTGGACTTGGCTCAGGAGAAGCTCGTGGACTGGGTGTGTGAGGGTCTGGTCCTCACTGGTTTTACCGAAATCATAATGAGTTAGTCCCGGTTGACCCTTAAACATCCCCAGTTAGTTCTAGCCTGGCTCTCTGGGGTTAGCATGGAGCTGGTTAGCCTAGCTTAGCACGGTTCGGGTTGAAGGAGCTGACCCGGGTCCATGGGTGTCAAAAGATGCAGGACTGA---CTCATGTCTTTTATTTCTCTTTGCAGAGACAAAGGCCATGTTCAGTACCAGCGCCAAGATAGTGAAGCCCAATGGCGAAAANNNNNNNNNNNNNN
		</sequence>
		<sequence>
			<taxon idref="M. shiranus (SA78373-2)"/>
			NNNNNNNNNNNNNNNNNNNNNNNNNNNNNNNNNNNNNNNNNNNNNNNNNNAGTTAAAAATGCACTTTAAGATGCTTCATTTGGTAATTTTTAGCACCACAAGGCATCTTAGATGTGTGATGCCTTAGATTATGTCGCCTGTGGTGACGGATGGCTCTTTTATAACACAAAATAAAGCGTAGTAGTGTAGCTCCGCTGAATGGGTTTTGGGAATGGGGACTAGTTAGCAGGCCGTGCATGTGGACTTGGCTCAGGAGAAGCTCGTGGACTGGGTGTGTGAGGGTCTGGTCCTCACTGGTTTTACCGAAGTCATAATGAGTTAGTCCCGGTTGACCCTTAAACATCCCCAGTTAGTTCTAGCCTGGCTCTCTGGGGTTAGCATGGAGCTGGTTAGCCTAGCTTAGCACGGTTCGGGTTGAAGGAGCTGACCCGGGTCCATGGGTGTCAAAAGATGCAGGACTGA---CTCATGTCTTTTATTTCTCTTTGCAGAGACAAAGGCCATGTTCAGTACCAGCGCCAAGATAGTGAAGCCCAATGGCGAAAANNNNNNNNNNNNNN
		</sequence>
		<sequence>
			<taxon idref="M. shiranus (SA78373-3)"/>
			NNNNNNNNNNNNNNNNNNNNNNNNNNNNNNNNNNNNNNNNNNNNNNNNNNAGTTAAAAATGCACTTTAAGATGCTTCATTTGGTAATTTTTAGCACCACAAGGCATCTTAGATGTGTGATGCCTTAGATTATGTCGCCTGTGGTGACGGATGGCTCTTTTATAACACAAAATAAAGCGTAGTAGTGTAGCTCCGCTGAATGGGTTTTGGGAATGGGGACTAGTTAGCAGGCCGTGCATGTGGACTTGGCTCAGGAGAAGCTCGTGGACTGGGTGTGTGAGGGTCTGGTCCTCACTGGTTTTACCGAAGTCATAATGAGTTAGTCCCGGTTGACCCTTAAACATCCCCAGTTAGTTCTAGCCTGGCTCTCTGGGGTTAGCATGGAGCTGGTTAGCCTAGCTTAGCACGGTTCGGGTTGAAGGAGCTGACCCGGGTCCATGGGTGTCAAAAGATGCAGGACTGA---CTCATGTCTTTTATTTCTCTTTGCAGAGACAAAGGCCATGTTCAGTACCAGCGCCAAGATAGTGAAGCCCAATGGCGAAAANNNNNNNNNNNNNN
		</sequence>
		<sequence>
			<taxon idref="M. signatus (SA76807)"/>
			NNNNNNNNNNNNNNNNNNNNNNNNNNNNNNNNNNNNNNNNNNNNNNNNNNAGTTAAAAATGCACTTTAAGAGGCTTCATTTGGTAATTTTTAGCGCCACAAGGTATCTTAGATGTGTGATGCCTTAGATTATGTCGCCAGCGGTGACGGATGGCTCTTTTATAACACAAAATAAAGCGTAGTAGTGTAGCTCCGGTGAATGGGTTTTGGTAATGGGGACTAGTTAGCAGGCCGTGCATGTGGACTTGGCTCAGGAGAAGCTCGTGGACTGGGTGTGTGAGGGTCTGGTCCTCACTGGTTTTATCGAAGTCATAATGAGTTAGTCCCGGTTGACCCTTAAATATCCCCAGTTAGTTCTAGCCTGGCTCTCTGGGGTTAGCATGGAGCTGGTTAGCCTATCTTAGCGCGGTTCGGGTTGAAGGAGCTGACCCGGGTCCATGGGTGTCAAAAGAT------------------GTC-TTTATTTCTCTTTGCAGAGACAAAGGCCATGTTCAGTACCAGCGCCAAGATAGTGAAGCCCAATGGCGAAAANNNNNNNNNNNNNN
		</sequence>
		<sequence>
			<taxon idref="M. signatus (SA77063)"/>
			????????????????????????????????????????????????????????????????????????????????????????????????????????????????????????????????????????????????????????????????????????????????????????????????????????????????????????????????????????????????????????????????????????????????????????????????????????????????????????????????????????????????????????????????????????????????????????????????????????????????????????????????????????????????????????????????????????????????????????????????????????????????????????????????????????????????????????????????????????????????
		</sequence>
		<sequence>
			<taxon idref="M. simbi (AMNH5184)"/>
			CGTCGATGACAGAGGTTGGTCGTGCTGCTTTTCCCCGGACCGACTTTTCAAGTTAAAAATGCACTT-AAGATGCTTCATTTGGTAATTTTTAGCACCACAAGGCATCTTAGATGTGTGATGCCTTAGATTATGTCGCCTGCGGTGACGGATGGCTCTTTTATAACACAAAATAAAGCGTAGTAGTGTAGCTCCGCTGAATGGGTTTTGGGAATGGGGACTAGTTAGCAGGCCGTGCATGTGGACTTGGCTCAGGAGAAGCTCGTGGACTGGGTGTGTGAGGGTCTGGTCCTCACTGGTTTTACCGAAGTCATAATGAGTTAGTCCCGGTTGACCCTTAAACATCCCCAGTTRGTKCTAGCCTGGCTCTCTGGGGTTAGCATGGAGCTGGTTAGCCTAGCTTAGCACGGTTCGGGTTGAAGGAGCTGACCCGGGTCCATGGGTGTCAA---ATGCAGGACTGA--CCCCATGTCTTTTATTTCTCTTTGCAGAGACAAAGGCCATGTTCAGTACCAGCGCCAAGATAGTGAAGCCCAATGGCGAAAANNNNNNNNNNNNNN
		</sequence>
		<sequence>
			<taxon idref="M. simbi (AMNH5185)"/>
			CGTCGATGACAGAGGTTGGTCGTGCTGCTTTTCMCCGGACCGACTTTTCAAGTTAAAAATGCACTT-AAGATGCTTCATTTGGTAATTTTTAGCACCACAAGGCATCTTAGATGTGTGATGCCTTAGATTATGTCGCCTGYGGTGACGGATGGCTCTTTTATAACACAAAATAAAGCGTAGTAGTGTAGCTCCGCTGAATGGGTTTTGGGAATGGGGACTAGTTAGCAGGCCGTGCATGTGGACTTGGCTCAGGAGAAGCTCGTGGACTGGGTGTGTGAGGGTCTGGTCCTCACTGGTTTTACCGAAGTCATAATGAGTTAGTCCCGGTTGACMCTTAAACATCCCCAGTTAGTTCTAGCCTGGCTCTCTGGGGTTAGCATGGAGCTGGTTAGCCTAGCTTAGCACGGTTCGGGTTGAAGGAGCTGACCCGGGTCCATGGGTGTCAA---ATGCAGGACTGA--CCCCATGTCTTTTATTTCTCTTTGCAGAGACAAAGGCCATGTTCAGTACCAGCGCCAAGATAGTGAAGCCCAATGGCGAAANNNNNNNNNNNNNNN
		</sequence>
		<sequence>
			<taxon idref="M. simbi (AMNH5287)"/>
			CGTCGATGACAGAGGTTGGTCGTGCTGCTTTTCACCGGACCGACTTTTCAAGTTAAAAATGCACTT-AAGATGCTTCATTTGGTAATTTTTAGCACCACAAGGCATCTTAGATGTGTGATGCCTTAGATTATGTCGCCTGYGGTGACGGATGGCTCTTTTATAACACAAAATAAAGCGTAGTAGTGTAGCTCCGCTGAATGGGTTTTGGGAATGGGGACTAGTTAGCAGGCCGTGCATGTGGACTTGGCTCAGGAGAAGCTCGTGGACTGGGTGTGTGAGGGTCTGGTCCTCACTGGTTTTACCGAAGTCATAATGAGTTAGTCCCGGTTGACMCTTAAACATCCCCAGTTRGTKCTAGCCTGGCTCTCTGGGGTTAGCATGGAGCTGGTTAGCCTAGCTTAGCACGGTTCGGGTTGAAGGAGCTGACCCGGGTCCATGGGTGTCAA---ATGCAGGACTGA--CCCCATGTCTTTTATTTCTCTTTGCAGAGACAAAGGCCATGTTCAGTACCAGCGCCAAGATAGTGAAGCCCAATGGCGAAAANNNNNNNNNNNNNN
		</sequence>
		<sequence>
			<taxon idref="M. simbi (AMNH714)"/>
			CGTCGATGACAGAGGTTGGTCGTGCTGCTTTTCACCGGACCGACTTTTCAAGTTAAAAATGCACTT-WAGATGCTTCATTTGGTAATTTTTAGCACCACAAGGCATCTTAGATGTGTGATGCCTTAGATTATGTCGCCTGCGGTGACGGATGGCTCTTTTATRACACAAAATAAAGCGTAGTAGTGTAGCTCCGCTGAATGGGTTTTGGGAATGGGGACTAGTTAGCAGGCCGTGCATGTGGACTTGGCTCAGGAGAAGCTCGTGGACTGGGTGTGTGAGGGTCTGGTCCTCACTGGTTTTACCGAAGTCATAATGAGTTAGTCCCGGTTGACACTTAAACATCCCCAGTTAGTTCTAGCCTGGCTCTCTGGGGTTAGCATGGAGCTGGTTAGCCTAGCTTAGCACGGTTCGGGTTGAAGGAGCTGACCCGGGTCCATGGGTGTCAA---ATGCAGGACTGA--CCCCATGTYTTTTATTTCTCTTTGCAGAGACAAAGGCCATGTTCAGTACCAGCGCCAAGATAGTGAAGCCCAATGGCGAAAANNNNNNNNNNNNNN
		</sequence>
		<sequence>
			<taxon idref="M. simbi (AMNH715)"/>
			CGTCGATGACAGAGGTTGGTCGTGCTGCTTTTCACCGGACCGACTTTTCAAGTTAAAAATGCACTT-WAGATGCTTCATTTGGTAATTTTTAGCACCACAAGGCATCTTAGATGTGTGATGCCTTAGATTATGTCGCCTGCGGTGACGGATGGCTCTTTTATRACACAAAATAAAGCGTAGTAGTGTAGCTCCGCTGAATGGGTTTTGGGAATGGGGACTAGTTAGCAGGCCGTGCATGTGGACTTGGCTCAGGAGAAGCTCGTGGACTGGGTGTGTGAGGGTCTGGTCCTCACTGGTTTTACCGAAGTCATAATGAGTTAGTCCCGGTTGACACTTAAACATCCCCAGTTAGTTCTAGCCTGGCTCTCTGGGGTTAGCATGGAGCTGGTTAGCCTAGCTTAGCACGGTTCGGGTTGAAGGAGCTGACCCGGGTCCATGGGTGTCAA---ATGCAGGACTGA--CCCCATGTCTTTTATTTCTCTTTGCAGAGACAAAGGCCATGTTCAGTACCAGCGCCAAGATAGTGAAGCCCAATGGCGANNNNNNNNNNNNNNNNN
		</sequence>
		<sequence>
			<taxon idref="M. simbi (AMNH772)"/>
			CGTCGATGACAGAGGTTGGTCGTGCTGCTTTTCMCCGGACYGACTTTTCAAGTTAAAAATGCACTT-AAGATGCTTCATTTGGTAATTTTTAGCACCACAAGGCATCTTAGATGTGTGATGCCTTAGATTATGTCGCCTGCGGTGACGGATGGCTCTTTTATAACACAAAATAAAGCGTAGTAGTGTAGCTCCGCTGAATGGGTTTTGGGAATGGGGACTAGTTAGCAGGCCGTGCATGTGGACTTGGCTCAGGAGAAGCTCGTGGACTGGGTGTGTGAGGGTCTGGTCCTCACTGGTTTTACCGAAGTCATAATGAGTTAGTCCCGGTTGACCCTTAAACATCCCCAGTTAGTTCTAGCCTGGCTCTCTGGGGTTAGCATGGAGCTGGTTAGCCTAGCTTAGCACGGTTCGGGTTGAAGGAGCTGACCCGGGTCCATGGGTGTCAA---ATGCAGGACTGA--CCCCATGTCTTTTATTTCTCTTTGCAGAGACAAAGGCCATGTTCAGTACCAGCGCCAAGATAGTGAAGCCCAATGGCRANNNNNNNNNNNNNNNNN
		</sequence>
		<sequence>
			<taxon idref="M. simbi (AMNH773)"/>
			CGTCGATGACAGAGGTTGGTCGTGCTGCTTTTCACCGGACCGACTTTTCAAGTTAAAAATGCACTT-WAGATGCTTCATTTGGTAATTTTTAGCACCACAAGGCATCTTAGATGTGTGATGCCTTAGATTATGTCGCCTGCGGTGACGGATGGCTCTTTTATRACACAAAATAAAGCGTAGTAGTGTAGCTCCGCTGAATGGGTTTTGGGAATGGGGACTAGTTAGCAGGCCGTGCATGTGGACTTGGCTCAGGAGAAGCTCGTGGACTGGGTGTGTGAGGGTCTGGTCCTCACTGGTTTTACCGAAGTCATAATGAGTTAGTCCCGGTTGACACTTAAACATCCCCAGTTAGTTCTAGCCTGGCTCTCTGGGGTTAGCATGGAGCTGGTTAGCCTAGCTTAGCACGGTTCGGGTTGAAGGAGCTGACCCGGGTCCATGGGTGTCAA---ATGCAGGACTGA--CCCCATGTCTTTTATTTCTCTTTGCAGAGACAAAGGCCATGTTCAGTACCAGCGCCAAGATAGTGAAGCCCAATGGCGAAANNNNNNNNNNNNNNN
		</sequence>
		<sequence>
			<taxon idref="M. sp. nov. (CU93446)"/>
			NNNNNNNNNNNNNNNNNNNNNNNNNNNNNNNNNNNNNNNNNNNNNNNNNNAGTTAAAAATGTACTTCAAGATGCTTCATTTGGTAATTTTTAGCGCCACAAGGCATCTTAGATGTGTGATGCCTTAGATTATGTCGCCAGCGGTCACGGATGGCTCTTTTATAACACAAAATAAAGCGTAGTAGTGTAGCTCCGGTGAATGGGTTTTGGTAATAGGGACTAGTTAGCAGGCCGTGCATGTGGACTTGGCTCAGGAGAAGCTCGTGGACTGGGTGTGTGAGGGTCTGGTCCTCTCTGGTTTTATCGAAGTCATAATGAGTTAGTCCCGGTTGACCCTTAAATATCCCCAGTTAGTTCTAGCCTGGCTCTCTGGGGTTAGCATGGAGCTGGTTAGCCTAGCTTAGCGCGGTTCGGGTTGAAGGAGCTGACCCGGGTCCATGGGTGTCAAAAGATGCAGGACTGA-CCCTTATGTA-TTTATTTCTCTTTGCAGAGACAAAGGCCATGTTCAGTACCAGCGCCAAGATAGTGAAGCCCAATGGCGAAAANNNNNNNNNNNNNN
		</sequence>
		<sequence>
			<taxon idref="M. sp. nov. (SA77238)"/>
			NNNNNNNNNNNNNNNNNNNNNNNNNNNNNNNNNNNNNNNNNNNNNNNNNNAGTCAAAAATGCACTTTAAGATGCTTCATTTGGTAATTTTTACCGCCACAAGGCATCTTAGATGTGTGATGCCTTAGATTATGTCGCCCGTGGTGACGGATGGCTCTTTTATAACACAAAATAAAACGTACTATTGTAGCTCCGCTGAATGGGTTTTGGTAATGGGGACTAGTTAGCAGGCCGGGCATGTGGACTTGGCTCAGGAGAAGCTCGTGGACTGGGTGTGTGAGGGTCTGGTCCTCACTGGTTTTATCGAAGTCTTAATGAGTTACTCCCGGTTGACCCTTAAACATCCCC----AGTTCTAGCCTGGCTCTCTGGGGTTAGCATGGAGCTGGTTAGCCTAGCTTAGCACGGTTCGGGTTGAAGGAGCTGACCCGGGTCCATGGGTGTCAAAAGATGCAAGACTGA---CTTATGTCTTTTATTTCTCTTTGCAGAGACAAAGGCCATGTTCAGTACCAGCGCCAAGATAGTGAAGCCCAATGGCGAAAANNNNNNNNNNNNNN
		</sequence>
		<sequence>
			<taxon idref="M. sp. nov. (SA79846-1)"/>
			NNNNNNNNNNNNNNNNNNNNNNNNNNNNNNNNNNNNNNNNNNNNNNNNNNAGTTAAAAATGCACTTTAAGATGCTTCATTTGGTAATTTTTAGCGCCACAAGGCATCTTAGATGTGTGATGCCTTAGATTATGTCGCCCGCGGTGACGGATGGCTCTTTTATAACACAAAATAAAGCGTAGTAGTGTCGCTCCGCTGAATGGGTTTTGGTAATGGGGACTAGTTAGCAGGCCGTGCATGTGGACTTGGCTCAGGAGAAGCTCGTGGACTGGGTGTGTGAGGGTCTGGTCCTCACTGGTTTTATCGAAGTCTTAATGAGTTAGTCCCGGTTGACCCTTAAACATCCCCAGTTAGTTCTAGCCTGGCTCTC--GGGTTAGCATGGAGCTGGTTAGCCTAGCTTAGCACGGTTCGGGTTGAAGGAGCTGACCCGGGTCCATGGGTGTCAAAAGATGCAGGACTGA---CTTATGTCTTTTAT-TCTCTTTGCAGAGACAAAGGCCATGTTCAGTACCAGCGCCAAGATAGTGAAGCCCAATGGCGAAAANNNNNNNNNNNNNN
		</sequence>
		<sequence>
			<taxon idref="M. sp. nov. (SA79846-2)"/>
			NNNNNNNNNNNNNNNNNNNNNNNNNNNNNNNNNNNNNNNNNNNNNNNNNNNNNNAAAAATGCACTTTAAGATGCTTCATTTGGTAATTTTTAGCGCCACAAGGCATCTTAAATGTGTGATGCCTTAGATTATGTCGCCCGCGGTGACGGATGGCTCTTTTATAACACAAAATAAAGCGTAGTAGTGTCGCTCCGCTGAATGGGTTTTGGTAATGGGGACTAGTTAGCAGGCCGTGCATGTGGACTTGGCTCAGGAGAAGCTCGTGGACTGGGTGTGTGAGGGTCTGGTCCTCACTGGTTTTATCGAAGTCTTAATGAGTTAGTCCCGGTTGACCCTTAAACATCCCCAGTTAGTTCTAGCCTGGCTCTC--GGGTTAGCATGGAGCTGGTTAGCCTAGCTTAGCACGGTTCGGGTTGAAGGAGCTGACCCGGGTCCATGGGTGTCAAAAGATGCAGGACTGA---CTTATGTCTTTTAT-TCTCTTTGCAGAGACAAAGGCCATGTTCAGTACCAGCGCCAAGATAGTGAAGCCCAATGGCGAAAANNNNNNNNNNNNNN
		</sequence>
		<sequence>
			<taxon idref="M. sp. nov. (SA79846-3)"/>
			NNNNNNNNNNNNNNNNNNNNNNNNNNNNNNNNNNNNNNNNNNNNNNNNNNAGTTAAAAATGCACTTTAAGATGCTTCATTTGGTAATTTTTAGCGCCACAAGGCATCTTAAATGTGTGATGCCTTAGATTATGTCGCCCGCGGTGACGGATGGCTCTTTTATAACACAAAATAAAGCGTAGTAGTGTCGCTCCGCTGAATGGGTTTTGGTAATGGGGACTAGTTAGCAGGCCGTGCATGTGGACTTGGNTCAGGAGAAGCTCGTGGACTGGGTGTGTGAGGGTCTGGTCCTCACTGGTTTTATCGAAGTCTTAATGAGTTAGTCCCGGTTGACCCTTAAACATCCCCAGTTAGTTCTAGCCTGGCTCTC--GGGTTAGCATGGAGCTGGTTAGCCTAGCTTANCACGGTTCGGGTTGAAGGAGCTGACCCGGGTCCATGGGTGTCAAAAGATGCAGGACTGA---CTTATGTCTTTTAT-TCTCTTTGCAGAGACAAAGGCCATGTTCAGTACCAGCGCCAAGATAGTGAAGCCCAATGGCGAAAANNNNNNNNNNNNNN
		</sequence>
		<sequence>
			<taxon idref="M. sp. nov. (SA85576)"/>
			NNNNNNNNNNNNNNNNNNNNNNNNNNNNNNNNNNNNNNNNNNNNNNNNNNAGTTAAAAATGCACTTTAAGATGCTTCATTTGGTAATTTTTAGCACCACAAGGCATCTTAGATGTGTGATGCCTTAGATTATGTCGCCTGTGGTGACGGATGGCTCTTTTATAACACAAAATAAAGCGTAGTAGTGTAGCTCCGCTGAATGGGTTTTGGGAATGGGGACTAGTTAGCAGGCCGTGCATGTGGACTTGGCTCAGGAGANGCTCGTGGACTGGGTGTGTGAGGGTCTGGTCCTCACTGGTTTTACCGAAGTCATAATGAGTTAGTCCCGGTTGACCCTTAAACATCCCCAGTTAGTTCTAGCCTGGCTCTCTGGGGTTAGCATGGAGCTGGTTAGCCTAGCTTAGCACGGTTCGGGTTGAAGGAGCTGACCCGGGTCCATGGGTGTCAAAAGATGCAGGACTGA---CTCATGTCTTTTATTTCTCTTTGCAGAGACAAAGGCCATGTTCAGTACCAGCGCCAAGATAGTGAAGCCCAATGGCGAAAANNNNNNNNNNNNNN
		</sequence>
		<sequence>
			<taxon idref="M. stappersii (CU91108)"/>
			NNNNNNNNNNNNNNNNNNNNNNNNNNNNNNNNNNNNNNNNNNNNNNNNNNAGTTAAAAATGCACTTTAAGATGCTTCATTTGGTAATTTTTAGCACCACAAGGCATCTTAGATGTGTGATGCCTTAGATTATGTCGCCTGTGGTGACGGATGGCTCTTTTATAACACAAAATAAAGCGTAGTAGTGTAGCTCCGCTGAATGGGTTTTGGGAATGGGGACTAGTTAGCAGGCCGTGCATGTGGACTTGGCTCAGGAGAAGCTTGTGGACTGGGTGTGTGAGGGTCTGGTCCTCACTGGTTTTACCGAAGTCATAATGAGTTAGTCCCGGTTGACCCTTAAACATCCCCAGTTAGTTCTAGCCTGGCTCTCTGGGGTTAGCATGGAGCTGGTTAGCCTAGCTTAGCACGGTTCGGGTTGAAGGAGCTGACCCGGGTCCATGGGTGTCAAAAGATGCAGGACTGA---CTCATGTCTTTTATTTCTCTTTGCAGAGACAAAGGCCATGTTCAGTACCAGCGCCAAGATAGTGAAGCCCAATGGCGAAAANNNNNNNNNNNNNN
		</sequence>
		<sequence>
			<taxon idref="M. stappersii (SA76901)"/>
			NNNNNNNNNNNNNNNNNNNNNNNNNNNNNNNNNNNNNNNNNNNNNNNNNNAGTTAAAAATGCACTTTAAGATGCTTCATTTGGTAATTTTTAGCACCACAAGGCATCTTAGATGTGTGATGCCTTAGATTATGTCGCCTGTGGTGACGGATGGCTCTTTTATAACACAAAATAAAGCGTAGTAGTGTAGCTCCGCTGAATGGGTTTTGGGAATGGGGACTAGTTAGCAGGCCGTGCATGTGGACTTGGCTCAGGAGAAGCTTGTGGACTGGGTGTGTGAGGGTCTGGTCCTCACTGGTTTTACCGAAGTCATAATGAGTTAGTCCCGGTTGACCCTTAAACATCCCCAGTTAGTTCTAGCCTGGCTCTCTGGGGTTAGCATGGAGCTGGTTAGCCTAGCTTAGCACGGTTCGGGTTGAAGGAGCTGACCCGGGTCCATGGGTGTCAAAAGATGCAGGACTGA---CTCATGTCTTTTATTTCTCTTTGCAGAGACAAAGGCCATGTTCAGTACCAGCGCCAAGATAGTGAAGCCCAATGGCGAAAANNNNNNNNNNNNNN
		</sequence>
		<sequence>
			<taxon idref="M. stappersii (SA77192)"/>
			NNNNNNNNNNNNNNNNNNNNNNNNNNNNNNNNNNNNNNNNNNNNNNNNNNAGTTAAAAATGCACTTTAAGATGCTTCATTTGGTAATTTTTAGCACCACAAGGCATCTTAGATGTGTGATGCCTTAGATTATGTCGCCTGTGGTGACGGATGGCTCTTTTATAACACAAAATAAAGCGTAGTAGTGTAGCTCCGCTGAATGGGTTTTGGGAATGGGGACTAGTTAGCAGGCCGTGCATGTGGACTTGGCTCAGGAGAAGCTTGTGGACTGGGTGTGTGAGGGTCTGGTCCTCACTGGTTTTACCGAAGTCATAATGAGTTAGTCCCGGTTGACCCTTAAACATCCCCAGTTAGTTCTAGCCTGGCTCTCTGGGGTTAGCATGGAGCTGGTTAGCCTAGCTTAGCACGGTTCGGGTTGAAGGAGCTGACCCGGGTCCATGGGTGTCAAAAGATGCAGGACTGA---CTCATGTCTTTTATTTCTCTTTGCAGAGACAAAGGCCATGTTCAGTACCAGCGCCAAGATAGTGAAGCCCAATGGCGAAAANNNNNNNNNNNNNN
		</sequence>
		<sequence>
			<taxon idref="M. taiaensis (BMNH2007.8.29.4)"/>
			NNNNNNNNNNNNNNNNNNNNNNNNNNNNNNNNNNNNNNNNNNNNNNNNNNAGTTAAAAATGCACTTTAAGATGCTTCATTTGGTAATTTTTAGCGCCACAAGGCATCTTAGATGTGTGATGCCTTAGATTATGTCGCCTGCGGTGACGGATGGCTCTTTTATAACACAAAATAAAGCGTAGTAATGTAGCTCCGCTGAATGGGTTTTGGTAATGGGGACTAGTTAGCAGGCCGTGCATGTGGACTTGGCTCAGGAGAAGCTCGTGGACTGGGTGTGTGAGGGTCTGGTCCTCACTGGTTTTATCGAAGTCATAATGAGTTAGTCCTGGTTGACCCTTAAACACCCCCAGTTAGTTCTAGCCTGGCTCTCTGGGATTAGCATGGAGCTGGTTAGCCTAGCTTAGCGCGGTTCGGGTTGAAGGAGCTGACCCGGGTCCATGGGTGTCAAAAGATGCAGGACTGA-CCCTCATGTCTTTTATTTCTCTTTGCAGAGACAAAGGCCATGTTCAGTACCAGCGCCAAGATAGTGAAGCCCAATGGCGAAAANNNNNNNNNNNNNN
		</sequence>
		<sequence>
			<taxon idref="M. taiaensis (BMNH2007.8.29.5)"/>
			NNNNNNNNNNNNNNNNNNNNNNNNNNNNNNNNNNNNNNNNNNNNNNNNNNAGTTAAAAATGCACTTTAAGATGCTTCATTTGGTAATTTTTAGCGCCACAAGGCATCTTAGATGTGTGATGCCTTAGATTATGTCGCCTGCGGTGACGGATGGCTCTTTTATAACACAAAATAAAGCGTAGTAATGTAGCTCCGCTGAATGGGTTTTGGTAATGGGGACTAGTTAGCAGGCCGTGCATGTGGACTTGGCTCAGGAGAAGCTCGTGGACTGGGTGTGTGAGGGTCTGGTCCTCACTGGTTTTATCGAAGTCATAATGAGTTAGTCCTGGTTGACCCTTAAACACCCCCAGTTAGTTCTAGCCTGGCTCTCTGGGATTAGCATGGAGCTGGTTAGCCTAGCTTAGCGCGGTTCGGGTTGAAGGAGCTGACCCGGGTCCATGGGTGTCAAAAGATGCAGGACTGA-CCCTCATGTCTTTTATTTCTCTTTGCAGAGACAAAGGCCATGTTCAGTACCAGCGCCAAGATAGTGAAGCCCAATGGCGAAAANNNNNNNNNNNNNN
		</sequence>
		<sequence>
			<taxon idref="M. taiaensis (Tissue only)"/>
			NNNNNNNNNNNNNNNNNNNNNNNNNNNNNNNNNNNNNNNNNNNNNNNNNNAGTTAAAAATGCACTTTAAGATGCTTCATTTGGTAATTTTTAGCGCCACAAGGCATCTTAGATGTGTGATGCCTTAGATTATGTCGCCTGCGGTGACGGATGGCTCTTTTATAACACAAAATAAAGCGTAGTAATGTAGCTCCGCTGAATGGGTTTTGGTAATGGGGACTAGTTAGCAGGCCGTGCATGTGGACTTGGCTCAGGAGAAGCTCGTGGACTGGGTGTGTGAGGGTCTGGTCCTCACTGGTTTTATCGAAGTCATAATGAGTTAGTCCTGGTTGACCCTTAAACACCCCCAGTTAGTTCTAGCCTGGCTCTCTGGGATTAGCATGGAGCTGGTTAGCCTAGCTTAGCGCGGTTCGGGTTGAAGGAGCTGACCCGGGTCCATGGGTGTCAAAAGATGCAGGACTGA-CCCTCATGTCTTTTATTTCTCTTTGCAGAGACAAAGGCCATGTTCAGTACCAGCGCCAAGATAGTGAAGCCCAATGGCGAAAANNNNNNNNNNNNNN
		</sequence>
		<sequence>
			<taxon idref="M. tanganicae (SA77450)"/>
			NNNNNNNNNNNNNNNNNNNNNNNNNNNNNNNNNNNNNNNNNNNNNNNNNNNNNNNNNNNNNNNNNNNNNNNNNNNNNNNNNNNNNNNNNNNNNNNNNNNNNNNNNNNNNNNNNNNNNNNNNNNNNNNNNNNNNNNNNNNNNNNNGACGGATGGCTCTTTTATAACACAAAATAAAGCGTACTATTGTCGCTCCGCTGAATGGGTTTTGGTAATGGGGACTAGTTAGCAGGCCGTGCATGTGGACTTGGCTCAGGAGAAACTCGTGGACTGGGTGTGTGAGGGTCTGGTCCTCACTGGTTTTATCGAAGTCTTAATGAGTTACTCCCGGTTGACCCTTAAACAACCCCAGTTAGTTCTAGCCTGGCTCTC--GGGTTAGCATGGAGCTGGTTAGCCTAGCTTAGCACGGTTCGGGTTGAAGGAGCTGACCCGGGTCCATGGGTGTCAAAAGATGCAGGACTGA---CTTATGTCTTTTAT-TCTCTTTGCAGAGACAAAGGCCATGTTCAGTACCAGCGCCAAGATAGTGAAGCCCAATGGCGAAAANNNNNNNNNNNNNN
		</sequence>
		<sequence>
			<taxon idref="M. vanderwaali (SA83856)"/>
			NNNNNNNNNNNNNNNNNNNNNNNNNNNNNNNNNNNNNNNNNNNNNNNNNNAGTTAAAAATGCACTTTAAGATGCTTCATTTGGTAATTTTTAGCACCACAAGGCATCTTAGATGTGTGATGCCTTAGATTATGTCGCCTGTGGTGACGGATGGCTCTTTTATAACACAAAATAAAGCGTAGTAGTGTAGCTCCGCTGAATGGGTTTTGGGAATGGGGACTAGTTAGCAGGCCGTGCATGTGGACTTGGCTCAGGAGAAACTCGTGGACTGGGTGTGTGAGGGTCTGGTCCTCACTGGTTTTACCGAAGTCATAATGAGTTAGTCCCGGTTGACCCTTAAACATCCCCAGTTATTTCTAGCCTGGCTCTCTGGGGTTAGCATGAAGCTGGTTAGCCTAGCTTAGCACGGTTCGGGTTGAAGGAGCTGACCCGGGTCCATGGGTGTCAAAAGATGCAGGACTGA---CTCATGTCTTTTATTTCTCTTTGCAGAGACAAAGGCCATGTTCAGTACCAGCGCCAAGATAGTGAAGCCCAATGGCGAAAANNNNNNNNNNNNNN
		</sequence>
		<sequence>
			<taxon idref="M. vanderwaali (SA85552-1)"/>
			NNNNNNNNNNNNNNNNNNNNNNNNNNNNNNNNNNNNNNNNNNNNNNNNNNAGTTAAAAATGCACTTTAAGATGCTTCATTTGGTAATTTTTAGCACCACAAGGCATCTTAGATGTGTGATGCCTTAGATTATGTCGCCTGTGGTGACGGATGGCTCTTTTATAACACAAAATAAAGCGTAGTAGTGTAGCTCCGCTGAATGGGTTTTGGGAATGGGGACTAGTTAGCAGGCCGTGCATGTGGACTTGGCTCAGGAGAAGCTCGTGGACTGGGTGTGTGAGGGTCTGGTCCTCACTGGTTTTACCGAAGTCATAATGAGTTAGTCCCGGTTGACCCTTAAACATCCCCAGTTAGTTCTAGCCTGGCTCTCTGGGGTTAGCATGGAGCTGGTTAGCCTAGCTTAGCGCGGTTCGGGTTGAAGGAGCTGACCCGGGTCCATGGGTGTCAAAAGATGCAGGACTGA---CTCATGTCTTTTATTTCTCTTTGCAGAGACAAAGGCCATGTTCAGTACCAGCGCCAAGATAGTGAAGCCCAATGGCGAAAANNNNNNNNNNNNNN
		</sequence>
		<sequence>
			<taxon idref="M. vanderwaali (SA85552-2)"/>
			NNNNNNNNNNNNNNNNNNNNNNNNNNNNNNNNNNNNNNNNNNNNNNNNNNAGTTAAAAATGCACTTTAAGATGCTTCATTTGGTAATTTTTAGCACCACAAGGCATCTTAGATGTGTGATGCCTTAGATTATGTCGCCTGTGGTGACGGATGGCTCTTTTATAACACAAAATAAAGCGTAGTAGTGTAGCTCCGCTGAATGGGTTTTGGGAATGGGGACTAGTTAGCAGGCCGTGCATGTGGACTTGGCTCAGGAGAAACTCGTGGACTGGGTGTGTGAGGGTCTGGTCCTCACTGGTTTTACCGAAGTCATAATGAGTTAGTCCCGGTTGACCCTTAAACATCCCCAGTTAGTTCTAGCCTGGCTCTCTGGGGTTAGCATGGAGCTGGTTAGCCTAGCTTAGCACGGTTCGGGTTGAAGGAGCTGACCCGGGTCCATGGGTGTCAAAAGWTGCAGGACTGA---CTCATGTCTTTTATTTCTCTTTGCAGAGACAAAGGCCATGTTCAGTACCAGCGCCAAGATAGTGAAGCCCAATGGCGAAAANNNNNNNNNNNNNN
		</sequence>
		<sequence>
			<taxon idref="M. vanderwaali (SA85552-3)"/>
			NNNNNNNNNNNNNNNNNNNNNNNNNNNNNNNNNNNNNNNNNNNNNNNNNNAGTTAAAAATGCACTTTAAGATGCTTCATTTGGTAATTTTTAGCACCACAAGGCATCTTAGATGTGTGATGCCTTAGATTATGTCGCCTGTGGTGACGGATGGCTCTTTTATAACACAAAATAAAGCGTAGTAGTGTAGCTCCGCTGAATGGGTTTTGGGAATGGGGACTAGTTAGCAGGCCGTGCATGTGGACTTGGCTCAGGAGAAGCTCGTGGACTGGGTGTGTGAGGGTCTGGTCCTCACTGGTTTTACCGAAGTCATAATGAGTTAGTCCCGGTTGACCCTTAAACATCCCCAGTTAGTTCTAGCCTGGCTCTCTGGGGTTAGCATGGAGCTGGTTAGCCTAGCTTAGCACGGTTCGGGTTGAAGGAGCTGACCCGGGTCCATGGGTGTCAAAAGATGCAGGACTGA---CTCATGTCTTTTATTTCTCTTTGCAGAGACAAAGGCCATGTTCAGTACCAGCGCCAAGATAGTGAAGCCCAATGGCGAAAANNNNNNNNNNNNNN
		</sequence>
		<sequence>
			<taxon idref="M. zebratus (CU88757)"/>
			NNNNNNNNNNNNNNNNNNNNNNNNNNNNNNNNNNNNNNNNNNNNNNNNNNAGTTAAAAATGCACTTTAAGATGCTTCATTTGGTAATTTTTAGCGCCACAAGGCATCTTAGATGTGTGATGCCTTAGATTATGTCGCCCGCGGTGACGGATGGCTCTTTTATAACACAAAATAAAGCGTAGTAGTGTCGCTCCGCTGAATGGGTTTTGGTAATGGGGACTAGTTAGCAGGCCGTGCATGTGGACTTGGCTCAGGAGAAGCTCGTGGACTGGGTGTGTGAGGGTCTGATCCTCACTGGTTTTATCGAAGTCTTAATGAGTTAGTCCCGGTTGACTCTTAAACATCCACAGTTAGTTCTAGCCTGGCTCTCTGGGGTTAGCATAGAGCTGGTTAGCCTAGCTTAGCACGGTTCGGGTTGAAGGAGCTGACCCGGGTCCATGAGTGTCAAAAGATGCAGGACTGA---CTTATGTCTTTTATTTCTCTTTGCAGAGACAAAGGCCATGTTCAGTACCAGCGCCAAGATAGTGAAGCCCAATGGCGAAAANNNNNNNNNNNNNN
		</sequence>
		<sequence>
			<taxon idref="Macrognathus zebrinus"/>
			NNNNNNNNNNNNNNNNNNNNNNNNNNNNNNNNNNNNNNNNNNNNNNNNNNAGTTAAAAATGCACTTTAAGACGCTTCACTTAGTGATTTTTAGCGCCACGAGGCATCTTAGGTGTGTGATGCCTTAGATTATGTCGCTTATGGTGACGGATGGCTCTTTTATAACACAAAGTAAAGCGTAGTAGTGTAGCTCCGCTGAATGGGTTCTGGTAATGGGGACTAGTTAGCAGGCCGTGCATGTGGACCTGGCTCAGGAGAAGCTGGTGGACTGGGTGTATGAGGGTCTGGTCTTCACTGGGTTTATCTAAGTCATAATGAGTTAGTCCCGGTTGACCCTTAAACAGCACCAGCTAGTTCTAGCCTGGCTCCCTGTGGTTAGCATGGAGCTGGTTAGCCTAGCTTAGCGCGGTTCGGTTTGAAGGAGCTGACCCGGGTCCATGG----------ATGCAGGACTGA-CCCACATGTCTTTTATTTCTCTGTGCAGAGACAAAGGCCATGTTCAGTACCAGCGCCAAGATAGTGAAGCCCAATGGCGAAAANNNNNNNNNNNNNN
		</sequence>
	</alignment>

	<!-- The sequence alignment (each sequence refers to a taxon above).         -->
	<!-- ntax=160 nchar=736                                                      -->
	<alignment id="alignment3" dataType="nucleotide">
		<sequence>
			<taxon idref="M. aff. micropectus (SA80012)"/>
			TGGCGAAAAGCCAGACGAGTTCGAGTCTGGGATCTCCCAGGTAAGAAAACCAGGCTTCAGGTGTGTTTCGGGTTGAAGGAC------TATTCTGTGTGTAAAGTCAGTCAAGCTACA---CTCAGTTTTACCATCACGAACATGTTG---AACATACAATTACCACATTAATGTATTTAAACTTTAAATTAATGTATTTTCTGGATTATAAATCGCACATTTTTACTCCCCTGGCTT-GTTGTGTGACTT--ATGTACATTTAGCCTCTAGTGT-TCAATAATA-TGTGCTGCTGTAAAAGTAACACTTATGTTCACGTTAAACTGTAAGTCATAGTG-----------------CCACCC--GAGAGAGTGCAATGCTGCAGGTA-----ATATG-----------CAGCTGAGACAAAGTTTGGAGTGTCTGTTGACATTCAGGCAG--AGA----GAG---GAGGATGTTGGCCCAGGTGTTTAACGTTACTTGACACAGATGAATGAATTTGGTAATGCTTCTGCTT--------------ACCTTCTTCATAGGCTAATTTAG-----TGAC-TAATATTCCAGAAAATACGCTGCACCTCAATATCATATTTGTCCCAGAACATTAAAGGAAGTGAAATGTAACTATTGGCCTGTTTGGTACAAGTTTTGAAATGATCT-GCGATGTCTCCCTGATGGAGAACGTC-TAAACATCATAATCCAGATTTG-
		</sequence>
		<sequence>
			<taxon idref="M. aff. platysoma (LR1989)"/>
			TGGCGAAAAGCCAGACGAGTTCGAGTCTGGGATCTCCCAGGTAAGAAAACCAGGCTTCAGGTGTGTTTCGGATTGAAGGAC------TATTCTGTGTGTAAAGTCAGTCAAGCTACA---CTCAGTTTTACCATCACGAACATGTTG---AACATACAATTACCACATTAATGTATTTAAACTTTAAATTAACGTATTTTCTGGATTATAAATCGCACATTTTTACTCCCCTGGTTT-GTTGTGTGACTT--ATGTATATTTAGCCTCTAGTGT-TCAATAATA-TGTGCTGCTGTAAAAGTAACACTTATGTTCACATTAAACTGTAAGTCATAGTG-----------------CCACCC--AAGAGAGTGCAATGCTGCAGGTA-----ATATG-----------CAGCTGAGACAAAGTTTGGAGTGTCTGTTGACATGCAGGCAG--AGA----GAG---GAGGATGTTGGCCCAGGTGTTTAACGTTACTTGACACAGATGAATGAATTTGGTAATGCTTTTGCTT--------------ACCTTCTTCATAGGCTAATTTAG-----TGAC-TAATATTCCAGAAAATACGCTGCACCTCAATATCATATTTGTCCCAGAACATTAAAGGAAGTGAAATGTAAATATTGGCCTGNNNNNNNNNNNNNNNNNNNNNNNNNNNNNNNNNNNNNNNNNNNNNNNNNNNNNNNNNNNNNNNNNNNNNNNNNNN-
		</sequence>
		<sequence>
			<taxon idref="M. albomaculatus (CU88756)"/>
			TGGCGAAAAGCCAGACGAGTTCGAGTCTGGGATCTCCCAGGTAAGAAAACCAGGCTTCAGGTGTGTTTCGGGTTGAAGGAC------TATTCTGTGTGTAAAGTCAGTCAAGCTACA---CTCAGTTTTACCATCACGAACATGTTG---AACATACAATTACCACATTAATGTATTTAAACTTTAAACTACTGTATTTTCTGGATTATAAATCGCACATTTTTACTCCCCTGGCTT-GTTGTGTGACTT--ATGTATATTTAGCCTCTAGTGT-TCAATAATA-TGTGCTGCTGTAAAAGTAACACTTATGTTCACATTAAACTGTAAGTCATAGTG-----------------CCACCC--GAGAGAGTGCAATGCTGCAGGTA-----ATATG-----------CAGCTGAGATGAAGTTTGGAGTGTCTGTTGACATTCAGGCAG--AGA----GAG---GAGGATGTTGGCCCAGGTGTTTAACGTTACTTGACACAGATGAATGAATTTGGTAATGCTTCTGCTT--------------ACCTTCTTCATAGGCTAATTTAG-----TGAC-TAATATTCCAGAAAATACGCTGCACCTCAATATCATATTTGTCCCAGAACATTAAAGGAAGTGAAATGTAACTATTGGCCTGTTTGGTACAAGTTTTGAAATGATCT-GCGATGTCTCCCTGATGGAGAACGTC-TAAACATCTTAATCCAGATTTG-
		</sequence>
		<sequence>
			<taxon idref="M. albomaculatus (CU89312)"/>
			TGGCGAAAAGCCAGACGAGTTCGAGTCTGGGATCTCCCAGGTAAGAAAACCAGGCTTCAGGTGTGTTTCGGGTTGAAGGAC------TATTCTGTGTGTAAAGTCAGTCAAGCTACA---CTCAGTTTTACCATCACGAACATGTTG---AACATACAATTACCACATTAATGTATTTAAACTGTAAACTAACGTATTTTCTGGATTATAAATCGCACATTTTTACTCCCCTGGCTT-GTTGTGTGACTT--ATGTATATTTAGCCTCTAGTGT-TCAATAATA-TGTGCTGCTGTAAAAGTAACACTTATGTTCACATTAAACTGTAAGTCATAGTG-----------------CCATCC--GAGAGAGTGCAATGCTGCAGGTA-----ATATG-----------CAGCTGAGATGAAGTTTGGAGTGTCTGTTGACATTCAGGCAG--AGA----GAG---GAGGATGTTGGCCCAGGTGTTTAACGTTACTTGACACAGATGAATGAATTTGGTAATGCTTCTGCTT--------------ACCTTCTTCATAGGCTAATTTAG-----TGAC-TAATATTCCAGAAAATACGCTGCACCTCAATATCATATTTGTCCCAGAACATTAAAGGAAGTGAAATGTAACTATTGGCCTGTTTGGTACAAGTTTTGAAATGATCT-GCGATGTCTCCCTGATGGAGAACGTC-TAAACATCTTAATCCAGATTTG-
		</sequence>
		<sequence>
			<taxon idref="M. albomaculatus (LR0303)"/>
			TGGCGAAAAGCCAGACGAGTTCGAGTCTGGGATCTCCCAGGTAAGAAAACCAGGCTTCAGGTGTGTTTCGGGTTGAAGGAC------TATTCTGTGTGTAAAGTCAGTCAAGCTACA---CTCAGTTTTACCATCACGAACATGTTG---AACATACAATTACCACATGAATGTATTTAAACTTTAAACTAACGTATTTTCTGGATTATAAATCGCACATTTTTACTCCCCTGGCTT-GTTGTGTGACTT--ATGTATATTTAGCCTCTAGTGT-TCAATAATA-TGTGCTGCTGTAAAAGTAACACTTATGTTCACATTAAACTGTAAGTCATAGTG-----------------CCACCC--GAGAGAGTGCAATGCTGCAGGTA-----ATATG-----------CAGCTGAGATGAAGTTTGGAGTGTCT---GACATTCAGGCAG--AGA----GAG---GAGGATGTTGGCCCAGGTGTTTAACGTTACTTGACACAGATGAATGAATTTGGTAATGCTTCTGCTT--------------ACCTTCTTCATAGGCTAATTTAG-----TGAC-TAATATTCCAGAAAATACGCTGCACCTCAATATCATATTTGTCCCAGAACATTAAAGGAAGTGAAATGTAACTATTGGCCTGTTTGGTACAAGTTTTGAAATGATCT-GCGATGTCTCCCTGATGGAGAACGTC-TAAACATCTTAATCCAGATTTG-
		</sequence>
		<sequence>
			<taxon idref="M. albomaculatus (LR1905)"/>
			TGGCGAAAAGCCAGACGAGTTCGAGTCTGGGATCTCCCAGGTAAGAAAACCAGGCTTCAGGTGTGTTTCGGGTTGAAGGAC------TATTCTGTGTGTAAAGTCAGTCAAGCTACA---CTCAGTTTTACCATCACGAACATGTTG---AACATACAATTACCACATTAATGTATTTAAACTTTAAACTAACGTATTTTCTGGATTATAAATCGCACATTTTTACTCCCCTGGCTT-GTTGTGTGACTT--ATGTATATTTAGCCTCTAGTGT-TCAATAATA-TGTGCTGCTGTAAAAGTAACACTTATGTTCACATTAAACTGTAAGTCATAGTG-----------------CCACCC--GAGAGAGTGCAATGCTGCAGGTA-----ATATG-----------CAGCTGAGATGAAGTTTGGAGTGTCT---GACATTCAGGCAG--AGA----GAG---GAGGATGTTGGCCCAGGTGTTTAACGTTACTTGACACAGATGAATGAATTTGGTAATGCTTCTGCTT--------------ACCTTCTTCATAGGCTAATTTAG-----TGAC-TAATATTCCAGAAAATACGCTGCACCTCAATATCATATTTGTCCCAGAACATTAAAGGAAGTGAAATGTAACTATTGGCCTGNNNNNNNNNNNNNNNNNNNNNNNNNNNNNNNNNNNNNNNNNNNNNNNNNNNNNNNNNNNNNNNNNNNNNNNNNNN-
		</sequence>
		<sequence>
			<taxon idref="M. albomaculatus (LR1913)"/>
			TGGCGAAAAGCCAGACGAGTTCGAGTCTGGGATCTCCCAGGTAAGAAAACCAGGCTTCAGGTGTGTTTCGGGTTGAAGGAC------TATTCTGTGTGTAAAGTCAGTCAAGCTACA---CTCAGTTTTACCATCACGAACATGTTG---AACATACAATTACCACATTAATGTATTTAAACTTTAAACTAACGTATTTTCTGGATTATAAATCGCACATTTTTACTCCCCTGGCTT-GTTGTGTGACTT--ATGTATATTTAGCCTCTAGTGT-TCAATAATA-TGTGCTGCTGTAAAAGTAACACTTATGTTCACATTAAACTGTAAGTCATAGTG-----------------CCACCC--GAGAGAGTGCAATGCTGCAGGTA-----ATATG-----------CAGCTGAGATGAAGTTTGGAGTGTCT---GACATTCAGGCAG--AGA----GAG---GAGGATGTTGGCCCAGGTGTTTAACGTTACTTGACACAGATGAATGAATTTGGTAATGCTTCTGCTT--------------ACCTTCTTCATAGGCTAATTTAG-----TGAC-TAATATTCCAGAAAATACGCTGCACCTCAATATCATATTTGTCCCAGAACATTAAAGGAAGTGAAATGTAACTATTGGCCTGTTTGGTACAAGTTTTGAAATGATCT-GCGATGTCTCCCTGATGGAGAACGTC-TAAACATCTTAATCCAGATTTG-
		</sequence>
		<sequence>
			<taxon idref="M. albomaculatus (LR1984)"/>
			TGGCGAAAAGCCAGACGAGTTCGAGTCTGGGATCTCCCAGGTAAGAAAACCAGGCTTCAGGTGTGTTTCGGGTTGAAGGAC------TATTCTGTGTGTAAAGTCAGTCAAGCTACA---CTCAGTTTTACCATCACGAACATGTTG---AACATACAATTACCACATTAATGTATTTAAACTTTAAACTAACGTATTTTCTGGATTATAAATCGCACATTTTTACTCCCCTGGCTT-GTTGTGTGACTT--ATGTATATTTAGCCTCTAGTGT-TCAATAATA-TGTGCTGCTGTAAAAGTAACACTTATGTTCACATTAAACTGTAAGTCATAGTG-----------------CCACCT--GAGAGAGTGCAATGCTGCAGGTA-----ATATG-----------TAGCTGAGATGAAGTTTGGAGTGTCT---GACATTCAGGCAG--AGA----GAG---GAGGATGTTGGCCCAGNNNNNNNNNNNNNNNNNNNNNNNNNNNNNNNNNNNNNNNNNNNNNNNNNNNNNNNNNNNNNNNNNNNNNNNNNNNNNNNNNNNNNNNNNNNNNNNNNNNNNNNNNNNNNNNNNNNNNNNNNNNNNNNNNNNNNNNNNNNNNNNNNNNNNNNNNNNNNNNNNNNNNNNNNNNNNNNNNNNNNNNNNNNNNNNNNNNNNNNNNNNNNNNNNNNNNNNNNNNNNNNNNNNNNNNNNNNNNNNNNNNNNNNNNNNNNNN-
		</sequence>
		<sequence>
			<taxon idref="M. albomaculatus (LR1985)"/>
			TGGCGAAAAGCCAGACGAGTTCGAGTCTGGGATCTCCCAGGTAAGAAAACCAGGCTTCAGGTGTGTTTCGGGTTGAAGGAC------TATTCTGTGTGTAAAGTCAGTCAAGCTACA---CTCAGTTTTACCATCACGAACATGTTG---AACATACAATTACCACATTAATGTATTTAAACTTTAAACTAACGTATTTTCTGGATTATAAATCGCACATTTTTACTCCCCTGGCTT-GTTGTGTGACTT--ATGTATATTTAGCCTCTAGTGT-TCAATAATA-TGTGCTGCTGTAAAAGTAACACTTATGTTCACATTAAACTGTAAGTCATAGTG-----------------CCACCC--GAGAGAGTGCAATGCTGCAGGTA-----ATATG-----------TAGCTGAGATGAAGTTTGGAGTGTCT---GACATTCAGGCAG--AGA----GAG---GAGGATGTTGGCCCAGNNNNNNNNNNNNNNNNNNNNNNNNNNNNNNNNNNNNNNNNNNNNNNNNNNNNNNNNNNNNNNNNNNNNNNNNNNNNNNNNNNNNNNNNNNNNNNNNNNNNNNNNNNNNNNNNNNNNNNNNNNNNNNNNNNNNNNNNNNNNNNNNNNNNNNNNNNNNNNNNNNNNNNNNNNNNNNNNNNNNNNNNNNNNNNNNNNNNNNNNNNNNNNNNNNNNNNNNNNNNNNNNNNNNNNNNNNNNNNNNNNNNNNNNNNNNNNN-
		</sequence>
		<sequence>
			<taxon idref="M. albomaculatus (LR1987)"/>
			TGGCGAAAAGCCAGACGAGTTCGAGTCTGGGATCTCCCAGGTAAGAAAACCAGGCTTCAGGTGTGTTTCGGGTTGAAGGAC------TATTCTGTGTGTAAAGTCAGTCAAGCTACA---CTCAGTTTTACCATCACGAACATGTTG---AACATACAATTACCACATTAATGTATTTAAACTTTAAACTAACGTATTTTCTGGATTATAAATCGCACATTTTTACTCCCCTGGCTT-GTTGTGTGACTT--ATGTATATTTAGCCTCTAGTGT-TCAATAATA-TGTGCTGCTGTAAAAGTAACACTTATGTTCACATTAAACTGTAAGTCATAGTG-----------------CCACCT--GAGAGAGTGCAATGCTGCAGGTA-----ATATG-----------CAGCTGAGATGAAGTTTGGAGTGTCT---GACATTCAGGCAG--AGA----GAG---GAGGATGTTGGCCCAGGTGTTTAACGTTACTTGACACAGATGAATGAATTTGGTAATGCTTCTGCTT--------------ACCTTCTTCATAGGCTAATTTAG-----TGAC-TAATATTCCAGAAANNNNNNNNNNNNNNNNNNNNNNNNNNNNNNNNNNNNNNNNNNNNNNNNNNNNNNNNNNNNNNNNNNNNNNNNNNNNNNNNNNNNNNNNNNNNNNNNNNNNNNNNNNNNNNNNNNNNNNNNNNNNNNNNNNNNNNNNNNNNNNN-
		</sequence>
		<sequence>
			<taxon idref="M. albomaculatus (SA76223)"/>
			TGGCGAAAAGCCAGACGAGTTCGAGTCTGGGATCTCCCAGGTAAGAAAACCAGGCTTCAGGTGTGTTTCGGGTTGAAGGAC------TATTCTGTGTGTAAAGTCAGTCAAGCTACA---CTCAGTTTTACCATCACGAACATGTTG---AACATACAATTACCACATTAATGTATTTAAACTTTAAACTAACGTATTTTCTGGATTATAAATCGCACATTTTTACTCCCCTGGCTT-GTTGTGTGACTT--ATGTATATTTAGCCTCTAGTGT-TCAATAATA-TGTGCTGCTGTAAAAGTAACACTTATGTTCACATTAAACTGTAAGTCATAGTG-----------------CCACCT--GAGAGAGTGCAATGCTGCANNNNNNNNNNNNNNNNNNNNNNNNNNNNNNNNNNNNNNNNNNNNNNNNNNNNNNNNNNNNNNNNNNNNNNNNNNNNNNNNNNNNNNNNNNNNNNNNNNNNNNNNNNNNNNNNNNNNNNNNNNNNNNNNNNNNNNNNNNNNNNNNNNNNNNNNNNNNNNNNNNNNNNNNNNNNNNNNNNNNNNNNNNNNNNNNNNNNNNNNNNNNNNNNNNNNNNNNNNNNNNNNNNNNNNNNNNNNNNNNNNNNNNNNNNNNNNNNNNNNNNNNNNNNNNNNNNNNNNNNNNNNNNNNNNNNNNNNNNNNNNNNNNNNNNNNNNNNNNNNNNNNNNNNNNNNNNNNNNNNNNNNNNNNNNNNN-
		</sequence>
		<sequence>
			<taxon idref="M. armatus (LR2098)"/>
			TGGCGAAAAGCCAGACGAGTTCGAGTCTGGGATCTCCCAGGTAAGAAAACCAGGCTTCAGGTGTGTTTCGAGTTAAAGGACT------ATTCTGTGTATAAAGTCAGTCAAGTTTTAAGTCTCAGTTTTAGCATCACGAACATGTTG---AACATACAATTACTACATTCATGTATTTAAACTTTAAATTACCGTATTTTCTGGATTATAAGTCGCACGTTTTTACTCCTCTGGCTT-GTTGTGTGACTTATATGTATATTTAGTCTCTAGTGT-TAGATAATATTGTGCTGCTGTAAAAGTAACACTTATGTTGACATTAAACTGTAACTCCCAGTGTAACACAAGTGAAAATGCCACCCAAGAGAGANNNNNNNNNNNNNNNNNNNNNNNNNNNNNNNNNNNNNNNNNNNNNNNNNNNNNNNNNNNNNNNNNNNNNNNNNNNNNNNNNNNNNNNNNNNNNNNNNNNNNNNNNNNNNNNNNNNNNNNNNNNNNNNNNNNNNNNNNNNNNNNNNNNNNNNNNNNNNNNNNNNNNNNNNNNNNNNNNNNNNNNNNNNNNNNNNNNNNNNNNNNNNNNNNNNNNNNNNNNNNNNNNNNNNNNNNNNNNNNNNNNNNNNNNNNNNNNNNNNNNNNNNNNNNNNNNNNNNNNNNNNNNNNNNNNNNNNNNNNNNNNNNNNNNNNNNNNNNNNNNNNNNNNNNNNNNNNNNNNNNNNNNNNNNNNNNNNNNNNNNNNNNN-
		</sequence>
		<sequence>
			<taxon idref="M. aviceps (AMNH6465)"/>
			TGGCGAAAAGCCAGACGAGTTCGAGTCTGGGATCTCCCAGGTAAGAAAACCAGGCTTCAGGTGTGTTTCGGGTTGAAGGAC------TATTCTGTGTGTAAAGTCAGTCAAGCTACA---CTCAGTTTTACCATCACGAACATGTTG---AACATACAATTACCACGTTAATGTATTTAAACTTTAAATTTGTGTATTTTCTGGATTATAAATCGCACATTTTTACTCCCCTGGCTT-GTTGTGTGACTT--ATGTATATTTAGTCTCTAGTGT-TCGATAATATTGTGCTGCTGTAAAAGTAACACTTATGTTCACATTAAACTGTAAGTCATAGTGTAACACAAGTGAGAATGCCACCCAAGAGAGAGTGCAATGCTGCAGGTA-----ATGTG-----------CAGCTGAGACAAAGTTTGGAGTGTCTGTTGACATTCAGGCAGAGAGAG---GAGGA-GAGGATGTTGGCCCAGGTGTTTAACGTTACTTGACACAGATGAATGAATTTGGTAATGCTTCTGCTT--------------ACGTTCTTCATAGGCTAATTTAG-----TGAC-TAATATTCCAGAAAATATACTGCACCTCAATATCATATTTGTCCCAGAACACTAAAGGAAGTGAAATGTAACTATTGGCCTGTTTGGTACAAGTTTTGAAATGATCT-GCGATGTCTCCCTGATGGAGAACATC-TAAACATCTTAATCCAGATTTG-
		</sequence>
		<sequence>
			<taxon idref="M. aviceps (AMNH6510)"/>
			TGGCGAAAAGCCAGACGAGTTCGAGTCTGGGATCTCCCAGGTAAGAAAACCAGGCTTCAGGTGTGTTTCGGGTTGAAGGAC------TATTCTGTGTGTAAAGTCAGTCAAGCTACA---CTCAGTTTTACCATCACGAACATGTTG---AACATACAATTACCACGTTAATGTATTTAAACTTTAAATTTGTGTATTTTCTGGATTATAAATCGCACATTTTTACTCCCCTGGCTT-GTTGTGTGACTT--ATGTATATTTAGTCTCTAGTGT-TCGATAATATTGTGCTGCTGTAAAAGTAACACTTATGTTCACATTAAACTGTAAGTCATAGTGTAACACAAGTGAGAATGCCACCCAAGAGAGAGTGCAATGCTGCAGGTA-----ATGTG-----------CAGCTGAGACAAAGTTTGGAGTGTCTGTTGACATTCAGGCAGAGAGAG---GAGGA-GAGGATGTTGGCCCAGGTGTTTAACGTTACTTGACACAGATGAATGAATTTGGTAATGCTTCTGCTT--------------ACGTTCTTCATAGGCTAATTTAG-----TGAC-TAATATTCCAGAAAATATACTGCACCTCAATATCATATTTGTCCCAGAACACTAAAGGAAGTGAAATGTAACTATTGGCCTGTTTGGTACAAGTTTTGAAATGATCT-GCGATGTCTCCCTGATGGAGAACATC-TAAACATCTTAATCCAGATTTG-
		</sequence>
		<sequence>
			<taxon idref="M. brachyrhinus (AMNH3033)"/>
			NNNNGAAAAGCCAGACGAGTTCGAGTCTGGGATCTCCCAGGTAAGAAAACCAGGCTTCAGGTGTGTTTCGGGTTGAAGGAC------TATTCTGTGTGTAAAGTCAGTCAAGCTACA---CTCAGTTTTACCATCACGAACATGTTG---AACATACAATTACCACATTAATGTATTTAAACTTTAAACTAACGTATTTTCTGGATTATAAATCGCACATTTTTACTCCCCTGGCTT-GTTGTGTGACT------TATATTTAGCCTCTAGTGT-TCAATAATA-TGTGCTGCTGTAAAAGTAACACTTATGTTCACATTAAACTGTAAGTCATAGTG-----------------CCACCT--GAGAGAGTGCAATGCTGCAGGTT-----ATATG-----------CAGCTGAGATGAAGTTTGGAGTGTCTGTTGACATTCAGGCAG--AGA----GAG---GAGGATGTTGGCCCAGGTGTTTAAC-TTACTTGACACAGATGAATGAATTTGGTAATGCTTCTGCTT--------------ACCTTCTTCATAGGCTAATTTAG-----TGAC-TAATATTCCAGAAAATACGCTGCACCTCAATATCATATTTGTCCCAGAACATTAAAGGAAGTGAAATGTAACTATTGGCCTGTTTGGTACAAGTTTTGAAATGATCT-GCGATGTCTCCCTGATGGAGAACGTC-TAAACATCTTAATCCAGATTTG-
		</sequence>
		<sequence>
			<taxon idref="M. brachyrhinus (AMNH3177)"/>
			TGGCGAAAAGCCAGACGAGTTCGAGTCTGGGATCTCCCAGGTAAGAAAACCAGGCTTCAGGTGTGTTTCGGGTTGAAGGAC------TATTCTGTGTGTAAAGTCAGTCAAGCTACA---CTCAGTTTTACCATCACGAACATGTTG---AACATACAATTACCACATTAATGTATTTAAACTTTAAACTAACGTATTTTCTGGATTATAAATCGCACATTTTTACTCCCCTGGCTT-GTTGTGTGACT------TATATTTAGCCTCTAGTGT-TCAATAATA-TGTGCTGCTGTAAAAGTAACACTTATGTTCACATTAAACTGTAAGTCATAGTG-----------------CCACCT--GAGAGAGTGCAATGCTGCAGGTT-----ATATG-----------CAGCTGAGATGAAGTTTGGAGTGTCTGTTGACATTCAGGCAG--AGA----GAG---GAGGATGTTGGCCCAGGTGTTTAAC-TTACTTGACACAGATGAATGAATTTGGTAATGCTTCTGCTT--------------ACCTTCTTCATAGGCTAATTTAG-----TGAC-TAATATTCCAGAAAATACGCTGCACCTCAATATCATATTTGTCCCAGAACATTAAAGGAAGTGAAATGTAACTATTGGCCTGTTTGGTACAAGTTTTGAAATGATCT-GCGATGTCTCCCTGATGGAGAACGTC-TAAACATCTTAATCCAGATTTG-
		</sequence>
		<sequence>
			<taxon idref="M. brachyrhinus (AMNH3178)"/>
			TGGCGAAAAGCCAGACGAGTTCGAGTCTGGGATCTCCCAGGTAAGAAAACCAGGCTTCAGGTGTGTTTCGGGTTGAAGGAC------TATTCTGTGTGTAAAGTCAGTCAAGCTACA---CTCAGTTTTACCATCACGAACATGTTG---AACATACAATTACCACATTAATGTATTTAAACTTTAAACTAACGTATTTTCTGGATTATAAATCGCACATTTTTACTCCCCTGGCTT-GTTGTGTGACT------TATATTTAGCCTCTAGTGT-TCAATAATA-TGTGCTGCTGTAAAAGTAACACTTATGTTCACATTAAACTGTAAGTCATAGTG-----------------CCACCT--GAGAGAGTGCAATGCTGCAGGTT-----ATATG-----------CAGCTGAGATGAAGTTTGGAGTGTCTGTTGACATTCAGGCAG--AGA----GAG---GAGGATGTTGGCCCAGGTGTTTAAC-TTACTTGACACAGATGAATGAATTTGGTAATGCTTCTGCTT--------------ACCTTCTTCATAGGCTAATTTAG-----TGAC-TAATATTCCAGAAAATACGCTGCACCTCAATATCATATTTGTCCCAGAACATTAAAGGAAGTGAAATGTAACTATTGGCCTGTTTGGTACAAGTTTTGAAATGATCT-GCGATGTCTCCCTGATGGAGAACGTC-TAAACATCTTAATCCAGATTTG-
		</sequence>
		<sequence>
			<taxon idref="M. brachyrhinus (AMNH5081)"/>
			TGGCGAAAAGCCAGACGAGTTCGAGTCTGGGATCTCCCAGGTAAGAAAACCAGGCTTCAGGTGTGTTTCGGGTTGAAGGAC------TATTCTGTGTGTAAAGTCAGTCAAGCTACA---CTCAGTTTTACCATCACGAACATGTTG---AACATACAATTACCACATTAATGTATTTAAACTTTAAACTAACGTATTTTCTGGATTATAAATCGCACATTTTTACTCCCCTGGCTT-GTTGTGTGACT------TATATTTAGCCTCTAGTGT-TCAATAATA-TGTGCTGCTGTAAAAGTAACACTTATGTTCACATTAAACTGTAAGTCATAGTG-----------------CCACCT--GAGAGAGTGCAATGCTGCAGGTT-----ATATG-----------CAGCTGAGATGAAGTTTGGAGTGTCTGTTGACATTCAGGCAG--AGA----GAG---GAGGATGTTGGCCCAGGTGTTTAAC-TTACTTGACACAGATGAATGAATTTGGTAATGCTTCTGCTT--------------ACCTTCTTCATAGGCTAATTTAG-----TGAC-TAATATTCCAGAAAATACGCTGCACCTCAATATCATATTTGTCCCAGAACATTAAAGGAAGTGAAATGTAACTATTGGCCTGTTTGGTACAAGTTTTGAAATGATCT-GCGATGTCTCCCTGATGGAGAACGTC-TAAACATCTTAATCCAGATTTG-
		</sequence>
		<sequence>
			<taxon idref="M. brachyrhinus (AMNH5297)"/>
			TGGCGAAAAGCCAGACGAGTTCGAGTCTGGGATCTCCCAGGTAAGAAAACCAGGCTTCAGGTGTGTTTCGGGTTGAAGGAC------TATTCTGTGTGTAAAGTCAGTCAAGCTACA---CTCAGTTTTACCATCACGAACATGTTG---AACATACAATTACCACATTAATGTATTTAAACTTTAAACTAACGTATTTTCTGGATTATAAATCGCACATTTTTACTCCCCTGGCTT-GTTGTGTGACT------TATATTTAGCCTCTAGTGT-TCAATAATA-TGTGCTGCTGTAAAAGTAACACTTATGTTCACATTAAACTGTAAGTCATAGTG-----------------CCACCT--GAGAGAGTGCAATGCTGCAGGTT-----ATATG-----------CAGCTGAGATGAAGTTTGGAGTGTCTGTTGACATTCAGGCAG--AGA----GAG---GAGGATGTTGGCCCAGGTGTTTAAC-TTACTTGACACAGATGAATGAATTTGGTAATGCTTCTGCTT--------------ACCTTCTTCATAGGCTAATTTAG-----TGAC-TAATATTCCAGAAAATACGCTGCACCTCAATATCATATTTGTCCCAGAACATTAAAGGAAGTGAAATGTAACTATTGGCCTGTTTGGTACAAGTTTTGAAATGATCT-GCGATGTCTCCCTGATGGAGAACGTC-TAAACATCTTAATCCAGATTTG-
		</sequence>
		<sequence>
			<taxon idref="M. brachyrhinus (AMNH5298)"/>
			TGGCGAAAAGCCAGACGAGTTCGAGTCTGGGATCTCCCAGGTAAGAAAACCAGGCTTCAGGTGTGTTTCGGGTTGAAGGAC------TATTCTGTGTGTAAAGTCAGTCAAGCTACA---CTCAGTTTTACCATCACGAACATGTTG---AACATACAATTACCACATTAATGTATTTAAACTTTAAACTAACGTATTTTCTGGATTATAAATCGCACATTTTTACTCCCCTGGCTT-GTTGTGTGACT------TATATTTAGCCTCTAGTGT-TCAATAATA-TGTGCTGCTGTAAAAGTAACACTTATGTTCACATTAAACTGTAAGTCATAGTG-----------------CCACCT--GAGAGAGTGCAATGCTGCAGGTT-----ATATG-----------CAGCTGAGATGAAGTTTGGAGTGTCTGTTGACATTCAGGCAG--AGA----GAG---GAGGATGTTGGCCCAGGTGTTTAAC-TTACTTGACACAGATGAATGAATTTGGTAATGCTTCTGCTT--------------ACCTTCTTCATAGGCTAATTTAG-----TGAC-TAATATTCCAGAAAATACGCTGCACCTCAATATCATATTTGTCCCAGAACATTAAAGGAAGTGAAATGTAACTATTGGCCTGTTTGGTACAAGTTTTGAAATGATCT-GCGATGTCTCCCTGATGGAGAACGTC-TAAACATCTTAATCCAGATTTG-
		</sequence>
		<sequence>
			<taxon idref="M. brachyrhinus (AMNH5302)"/>
			TGGCGAAAAGCCAGACGAGTTCGAGTCTGGGATCTCCCAGGTAAGAAAACCAGGCTTCAGGTGTGTTTCGGGTTGAAGGAC------TATTCTGTGTGTAAAGTCAGTCAAGCTACA---CTCAGTTTTACCATCACGAACATGTTG---AACATACAATTACCACATTAATGTATTTAAACTTTAAACTAACGTATTTTCTGGATTATAAATCGCACATTTTTACTCCCCTGGCTT-GTTGTGTGACT------TATATTTAGCCTCTAGTGT-TCAATAATA-TGTGCTGCTGTAAAAGTAACACTTATGTTCACATTAAACTGTAAGTCATAGTG-----------------CCACCT--GAGAGAGTGCAATGCTGCAGGTT-----ATATG-----------CAGCTGAGATGAAGTTTGGAGTGTCTGTTGACATTCAGGCAG--AGA----GAG---GAGGATGTTGGCCCAGGTGTTTAAC-TTACTTGACACAGATGAATGAATTTGGTAATGCTTCTGCTT--------------ACCTTCTTCATAGGCTAATTTAG-----TGAC-TAATATTCCAGAAAATACGCTGCACCTCAATATCATATTTGTCCCAGAACATTAAAGGAAGTGAAATGTAACTATTGGCCTGTTTGGTACAAGTTTTGAAATGATCT-GCGATGTCTCCCTGATGGAGAACGTC-TAAACATCTTAATCCAGATTTG-
		</sequence>
		<sequence>
			<taxon idref="M. brachyrhinus (AMNH5303)"/>
			TGGCGAAAAGCCAGACGAGTTCGAGTCTGGGATCTCCCAGGTAAGAAAACCAGGCTTCAGGTGTGTTTCGGGTTGAAGGAC------TATTCTGTGTGTAAAGTCAGTCAAGCTACA---CTCAGTTTTACCATCACGAACATGTTG---AACATACAATTACCACATTAATGTATTTAAACTTTAAACTAACGTATTTTCTGGATTATAAATCGCACATTTTTACTCCCCTGGCTT-GTTGTGTGACT------TATATTTAGCCTCTAGTGT-TCAATAATA-TGTGCTGCTGTAAAAGTAACACTTATGTTCACATTAAACTGTAAGTCATAGTG-----------------CCACCT--GAGAGAGTGCAATGCTGCAGGTT-----ATATG-----------CAGCTGAGATGAAGTTTGGAGTGTCTGTTGACATTCAGGCAG--AGA----GAG---GAGGATGTTGGCCCAGGTGTTTAAC-TTACTTGACACAGATGAATGAATTTGGTAATGCTTCTGCTT--------------ACCTTCTTCATAGGCTAATTTAG-----TGAC-TAATATTCCAGAAAATACGCTGCACCTCAATATCATATTTGTCCCAGAACATTAAAGGAAGTGAAATGTAACTATTGGCCTGTTTGGTACAAGTTTTGAAATGATCT-GCGATGTCTCCCTGATGGAGAACGTC-TAAACATCTTAATCCAGATTTG-
		</sequence>
		<sequence>
			<taxon idref="M. brachyrhinus (AMNH7055)"/>
			TGGCGAAAAGCCAGACGAGTTCGAGTCTGGGATCTCCCAGGTAAGAAAACCAGGCTTCAGGTGTGTTTCGGGTTGAAGGAC------TATTCTGTGTGTAAAGTCAGTCAAGCTACA---CTCAGTTTTACCATCACGAACATGTTG---AACATACAATTACCACATTAATGTATTTAAACTTTAAACTAACGTATTTTCTGGATTATAAATCGCACATTTTTACTCCCCTGGCTT-GTTGTGTGACT------TATATTTAGCCTCTAGTGT-TCAATAATA-TGTGCTGCTGTAAAAGTAACACTTATGTTCACATTAAACTGTAAGTCATAGTG-----------------CCACCT--GAGAGAGTGCAATGCTGCAGGTT-----ATATG-----------CAGCTGAGATGAAGTTTGGAGTGTCTGTTGACATTCAGGCAG--AGA----GAG---GAGGATGTTGGCCCAGGTGTTTAAC-TTACTTGACACAGATGAATGAATTTGGTAATGCTTCTGCTT--------------ACCTTCTTCATAGGCTAATTTAG-----TGAC-TAATATTCCAGAAAATACGCTGCACCTCAATATCATATTTGTCCCAGAACATTAAAGGAAGTGAAATGTAACTATTGGCCTGTTTGGTACAAGTTTTGAAATGATCT-GCGATGTCTCCCTGATGGAGAACGTC-TAAACATCTTAATCCAGATTTG-
		</sequence>
		<sequence>
			<taxon idref="M. brachyrhinus (AMNH7056)"/>
			TGGCGAAAAGCCAGACGAGTTCGAGTCTGGGATCTCCCAGGTAAGAAAACCAGGCTTCAGGTGTGTTTCGGGTTGAAGGAC------TATTCTGTGTGTAAAGTCAGTCAAGCTACA---CTCAGTTTTACCATCACGAACATGTTG---AACATACAATTACCACATTAATGTATTTAAACTTTAAACTAACGTATTTTCTGGATTATAAATCGCACATTTTTACTCCCCTGGCTT-GTTGTGTGACT------TATATTTAGCCTCTAGTGT-TCAATAATA-TGTGCTGCTGTAAAAGTAACACTTATGTTCACATTAAACTGTAAGTCATAGTG-----------------CCACCT--GAGAGAGTGCAATGCTGCAGGTT-----ATATG-----------CAGCTGAGATGAAGTTTGGAGTGTCTGTTGACATTCAGGCAG--AGA----GAG---GAGGATGTTGGCCCAGGTGTTTAAC-TTACTTGACACAGATGAATGAATTTGGTAATGCTTCTGCTT--------------ACCTTCTTCATAGGCTAATTTAG-----TGAC-TAATATTCCAGAAAATACGCTGCACCTCAATATCATATTTGTCCCAGAACATTAAAGGAAGTGAAATGTAACTATTGGCCTGTTTGGTACAAGTTTTGAAATGATCT-GCGATGTCTCCCTGATGGAGAACGTC-TAAACATCTTAATCCAGATTTG-
		</sequence>
		<sequence>
			<taxon idref="M. brachyrhinus (SA77712)"/>
			TGGCGAAAAGCCAGACGAGTTCGAGTCTGGGATCTCCCAGGTAAGAAAACCAGGCTTCAGGTGTGTTTCGGGTTGAAGGAC------TATTCTGTGTATAAAGCCAGTCAAGCTACA---CTCAGTTTTAGCATCACAAACATGTTG---AACATACAATTACCACATTAATGTATTTAAACTTTAAATTACCGTATTTTCTGGATTATAAGTCGCACATTTTTACTCCTCTGGCTT-GTTATGTGACTT--ATGTATATTTAGTCTCTAGTGT-TAGATAATATTGTGCTGCTGTAAAAGTAATACTTATGTTCACATTAAACTGTAAATCCTAGTGTAACACAAGTGAAAATGCCACCCAAGAGAGAGTGCAATGCTGCAGGTAATAAAATATG-----------CAGCTGAGACAAAGTTTGGAGTGTCTGTTGACATTCAGGCAGAGAGAGGAGGAGGAGGAGGATGTTGGCCCAGGTGTTTAACGTCACTTGACACAGATGAATGAATTTGGTAATGCTTCTGCTT--------------GCGTTCTTCATAGGCTAATTTAG-----TGAC-TAATATTCCAGAAAATACGGTGCACCTCAATATCATATTTGTCCCAGAACATTAAAGGAAGTGAAATGTAACTATTGGCCTGTTTGGTACAAGTTTTGAAATGATCT-GCAATGTCTCCCTGATGGAGAACATC-TAAACATCTTAATCCAGACTTG-
		</sequence>
		<sequence>
			<taxon idref="M. brichardi (AMNH676)"/>
			TGGCGAAAAGCCAGACGAGTTCGAGTCTGGGATCTCCCAGGTAAGAAAACCAGGCTTCAGGTGTGTTTCGGGTTGAAGGAC------TATTCTGTGTGTAAAGTCAGTCAAGCTACA---CTCAGTTTTACCATCACGAACATGTTG---AACATACAATTACCACATTAATGTATTTAAACTTTAAACTAACGTATTTTCTGGATTATAAATCGCACATTTTTACTCCCCTGGCTT-GTTGTGTGACT------TATATTTAGCCTCTAGTGT-TCAATAATA-TGTGCTGCTGTAAAAGTAACACTTATGTTCACATTAAACTGTAAGTCATAGTG-----------------CCACCC--GAGAGAGTGCAATGCTGCAGGTA-----ATATG-----------CAGCTGAGACAAAGTTTGGAGTGTCT---GACATTCAGGCAG--AGA----GAG---GAGGATGTTGGCCCAGGTGTTTAACGTTACTTGACACAGATGAATGAATTTGGTAATGCTTCTGCTT--------------ACCTTCTTCATAGGCTAATTTAG-----TGAC-TAATATTCCAGAAAATACGCTGCACCTCAATATCATATTTGTCCCAGAACATTAAAGGAAGTGAAATGTAACTATTGGCCTGTTTGGTACAAGTTTTGAAATGATCT-GCGATGTCTCCCTGATGGAGAACGTC-TAAACATCTTAATCCAGATTTG-
		</sequence>
		<sequence>
			<taxon idref="M. brichardi (AMNH677)"/>
			TGGCGAAAAGCCAGACGAGTTCGAGTCTGGGATCTCCCAGGTAAGAAAACCAGGCTTCAGGTGTGTTTCGGGTTGAAGGAC------TATTCTGTGTGTAAAGTCAGTCAAGCTACA---CTCAGTTTTACCATCACGAACATGTTG---AACATACAATTACCACATTAATGTATTTAAACTTTAAACTAACGTATTTTCTGGATTATAAATCGCACATTTTTACTCCCCTGGCTT-GTTGTGTGACT------TATATTTAGCCTCTAGTGT-TCAATAATA-TGTGCTGCTGTAAAAGTAACACTTATGTTCACATTAAACTGTAAGTCATAGTG-----------------CCACCT--GAGAGAGTGCAATGCTGCAGGTA-----ATATG-----------CAGCTGAGACAAAGTTTGGAGTGTCT---GACATTCAGGCAG--AGA----GAG---GAGGATGTTGGCCCAGGTGTTTAACGTTACTTGACACAGATGAATGAATTTGGTAATGCTTCTGCTT--------------ACCTTCTTCATAGGCTAATTTAG-----TGAC-TAATATTCCAGAAAATACGCTGCACCTCAATATCATATTTGTCCCAGAACATTAAAGGAAGTGAAATGTAACTATTGGCCTGTTTGGTACAAGTTTTGAAATGATCT-GCGATGTCTCCCTGATGGAGAACGTC-TAAACATCTTAATCCAGATTTG-
		</sequence>
		<sequence>
			<taxon idref="M. brichardi (AMNH678)"/>
			TGGCGAAAAGCCAGACGAGTTCGAGTCTGGGATCTCCCAGGTAAGAAAACCAGGCTTCAGGTGTGTTTCGGGTTGAAGGAC------TATTCTGTGTGTAAAGTCAGTCAAGCTACA---CTCAGTTTTACCATCACGAACATGTTG---AACATACAATTACCACATTAATGTATTTAAACTTTAAACTAACGTATTTTCTGGATTATAAATCGCACATTTTTACTCCCCTGGCTT-GTTGTGTGACT------TATATTTAGCCTCTAGTGT-TCAATAATA-TGTGCTGCTGTAAAAGTAACACTTATGTTCACATTAAACTGTAAGTCATAGTG-----------------CCACCC--GAGAGAGTGCAATGCTGCAGGTA-----ATATG-----------CAGCTGAGACAAAGTTTGGAGTGTCT---GACATTCAGGCAG--AGA----GAG---GAGGATGTTGGCCCAGGTGTTTAACGTTACTTGACACAGATGAATGAATTTGGTAATGCTTCTGCTT--------------ACCTTCTTCATAGGCTAATTTAG-----TGAC-TAATATTCCAGAAAATACGCTGCACCTCAATATCATATTTGTCCCAGAACATTAAAGGAAGTGAAATGTAACTATTGGCCTGTTTGGTACAAGTTTTGAAATGATCT-GCGATGTCTCCCTGATGGAGAACGTC-TAAACATCTTAATCCAGATTTG-
		</sequence>
		<sequence>
			<taxon idref="M. brichardi (AMNH679)"/>
			TGGCGAAAAGCCAGACGAGTTCGAGTCTGGGATCTCCCAGGTAAGAAAACCAGGCTTCAGGTGTGTTTCGGGTTGAAGGAC------TATTCTGTGTGTAAAGTCAGTCAAGCTACA---CTCAGTTTTACCATCACGAACATGTTG---AACATACAATTACCACATTAATGTATTTAAACTTTAAACTAACGTATTTTCTGGATTATAAATCGCACATTTTTACTCCCCTGGCTT-GTTGTGTGACT------TATATTTAGCCTCTAGTGT-TCAATAATA-TGTGCTGCTGTAAAAGTAACACTTATGTTCACATTAAACTGTAAGTCATAGTG-----------------CCACCC--GAGAGAGTGCAATGCTGCAGGTA-----ATATG-----------CAGCTGAGACAAAGTTTGGAGTGTCT---GACATTCAGGCAG--AGA----GAG---GAGGATGTTGGCCCAGGTGTTTAACGTTACTTGACACAGATGAATGAATTTGGTAATGCTTCTGCTT--------------ACCTTCTTCATAGGCTAATTTAG-----TGAC-TAATATTCCAGAAAATACGCTGCACCTCAATATCATATTTGTCCCAGAACATTAAAGGAAGTGAAATGTAACTATTGGCCTGTTTGGTACAAGTTTTGAAATGATCT-GCGATGTCTCCCTGATGGAGAACGTC-TAAACATCTTAATCCAGATTTG-
		</sequence>
		<sequence>
			<taxon idref="M. brichardi (AMNH680)"/>
			TGGCGAAAAGCCAGACGAGTTCGAGTCTGGGATCTCCCAGGTAAGAAAACCAGGCTTCAGGTGTGTTTCGGGTTGAAGGAC------TATTCTGTGTGTAAAGTCAGTCAAGCTACA---CTCAGTTTTACCATCACGAACATGTTG---AACATACAATTACCACATTAATGTATTTAAACTTTAAACTAACGTATTTTCTGGATTATAAATCGCACATTTTTACTCCCCTGGCTT-GTTGTGTGACT------TATATTTAGCCTCTAGTGT-TCAATAATA-TGTGCTGCTGTAAAAGTAACACTTATGTTCACATTAAACTGTAAGTCATAGTG-----------------CCACCC--GAGAGAGTGCAATGCTGCAGGTA-----ATATG-----------CAGCTGAGACAAAGTTTGGAGTGTCT---GACATTCAGGCAG--AGA----GAG---GAGGATGTTGGCCCAGGTGTTTAACGTTACTTGACACAGATGAATGAATTTGGTAATGCTTCTGCTT--------------ACCTTCTTCATAGGCTAATTTAG-----TGAC-TAATATTCCAGAAAATACGCTGCACCTCAATATCATATTTGTCCCAGAACATTAAAGGAAGTGAAATGTAACTATTGGCCTGTTTGGTACAAGTTTTGAAATGATCT-GCGATGTCTCCCTGATGGAGAACGTC-TAAACATCTTAATCCAGATTTG-
		</sequence>
		<sequence>
			<taxon idref="M. brichardi (AMNH681)"/>
			TGGCGAAAAGCCAGACGAGTTCGAGTCTGGGATCTCCCAGGTAAGAAAACCAGGCTTCAGGTGTGTTTCGGGTTGAAGGAC------TATTCTGTGTGTAAAGTCAGTCAAGCTACA---CTCAGTTTTACCATCACGAACATGTTG---AACATACAATTACCACATTAATGTATTTAAACTTTAAACTAACGTATTTTCTGGATTATAAATCGCACATTTTTACTCCCCTGGCTT-GTTGTGTGACT------TATATTTAGCCTCTAGTGT-TCAATAATA-TGTGCTGCTGTAAAAGTAACACTTATGTTCACATTAAACTGTAAGTCATAGTG-----------------CCACCC--GAGAGAGTGCAATGCTGCAGGTA-----ATATG-----------CAGCTGAGACAAAGTTTGGAGTGTCT---GACATTCAGGCAG--AGA----GAG---GAGGATGTTGGCCCAGGTGTTTAACGTTACTTGACACAGATGAATGAATTTGGTAATGCTTCTGCTT--------------ACCTTCTTCATAGGCTAATTTAG-----TGAC-TAATATTCCAGAAAATACGCTGCACCTCAATATCATATTTGTCCCAGAACATTAAAGGAAGTGAAATGTAACTATTGGCCTGTTTGGTACAAGTTTTGAAATGATCT-GCGATGTCTCCCTGATGGAGAACGTC-TAAACATCTTAATCCAGATTTG-
		</sequence>
		<sequence>
			<taxon idref="M. brichardi (AMNH682)"/>
			TGGCGAAAAGCCAGACGAGTTCGAGTCTGGGATCTCCCAGGTAAGAAAACCAGGCTTCAGGTGTGTTTCGGGTTGAAGGAC------TATTCTGTGTGTAAAGTCAGTCAAGCTACA---CTCAGTTTTACCATCACGAACATGTTG---AACATACAATTACCACATTAATGTATTTAAACTTTAA-----CGTATTTTCTGGATTATAAATCGCACATTTTTACTCCCCTGGCTT-GTTGTGTGACT------TATATTTAGCCTCTAGTGT-TCAATAATA-TGTGCTGCTGTAAAAGTAACACTTATGTTCACATTAAACTGTAAGTCATAGTG-----------------CCACCC--GAGAGAGTGCAATGCTGCAGGTA-----ATATG-----------CAGCTGAGACAAAGTTTGGAGTGTCT---GACATTCAGGCAG--AGA----GAG---GAGGATGTTGGCCCAGGTGTTTAACGTTACTTGACACAGATGAATGAATTTGGTAATGCTTCTGCTT--------------ACCTTCTTCATAGGCTAATTTAG-----TGAC-TAATATTCCAGAAAATACGCTGCACCTCAATATCATATTTGTCCCAGAACATTAAAGGAAGTGAAATGTAACTATTGGCCTGTTTGGTACAAGTTTTGAAATGATYT-GCGATGTCTCCCTGATGGAGAACGTC-TAAACATCTTAATCCAGATTTG-
		</sequence>
		<sequence>
			<taxon idref="M. brichardi (AMNH683)"/>
			TGGCGAAAAGCCAGACGAGTTCGAGTCTGGGATCTCCCAGGTAAGAAAACCAGGCTTCAGGTGTGTTTCGGGTTGAAGGAC------TATTCTGTGTGTAAAGTCAGTCAAGCTACA---CTCAGTTTTACCATCACGAACATGTTG---AACATACAATTACCACATTAATGTATTTAAACTTTAAACTAACGTATTTTCTGGATTATAAATCGCACATTTTTACTCCCCTGGCTT-GTTGTGTGACT------TATATTTAGCCTCTAGTGT-TCAATAATA-TGTGCTGCTGTAAAAGTAACACTTATGTTCACATTAAACTGTAAGTCATAGTG-----------------CCACCT--GAGAGAGTGCAATGCTGCAGGTA-----ATATG-----------CAGCTGAGACAAAGTTTGGAGTGTCT---GACATTCAGGCAG--AGA----GAG---GAGGATGTTGGCCCAGGTGTTTAACGTTACTTGACACAGATGAATGAATTTGGTAATGCTTCTGCTT--------------ACCTTCTTCATAGGCTAATTTAG-----TGAC-TAATATTCCAGAAAATACGCTGCACCTCAATATCATATTTGTCCCAGAACATTAAAGGAAATGAAATGTAACTATTGGCCTGTTTGGTACAAGTTTTGAAATGATCT-GCGATGTCTCCCTGATGGAGAACGTC-TAAACATCTTAATCCAGATTTG-
		</sequence>
		<sequence>
			<taxon idref="M. brichardi (AMNH684)"/>
			TGGCGAAAAGCCAGACGAGTTCGAGTCTGGGATCTCCCAGGTAAGAAAACCAGGCTTCAGGTGTGTTTCGGGTTGAAGGAC------TATTCTGTGTGTAAAGTCAGTCAAGCTACA---CTCAGTTTTACCATCACGAACATGTTG---AACATACAATTACCACATTAATGTATTTAAACTTTAAACTAACGTATTTTCTGGATTATAAATCGCACATTTTTACTCCCCTGGCTT-GTTGTGTGACT------TATATTTAGCCTCTAGTGT-TCAATAATA-TGTGCTGCTGTAAAAGTAACACTTATGTTCACATTAAACTGTAAGTCATAGTG-----------------CCACCY--GAGAGAGTGCAATGCTGCAGGTA-----ATATG-----------CAGCTGAGACAAAGTTTGGAGTGTCT---GACATTCAGGCAG--AGA----GAG---GAGGATGTTGGCCCAGGTGTTTAACGTTACTTGACACAGATGAATGAATTTGGTAATGCTTCTGCTT--------------ACCTTCTTCATAGGCTAATTTAG-----TGAC-TAATATTCCAGAAAATACGCTGCACCTCAATATCATATTTGTCCCAGAACATTAAAGGAAATGAAATGTAACTATTGGCCTGTTTGGTACAAGTTTTGAAATGATCT-GCGATGTCTCCCTGATGGAGAACGTC-TAAACATCTTAATCCAGATTTG-
		</sequence>
		<sequence>
			<taxon idref="M. brichardi (AMNH685)"/>
			TGGCGAAAAGCCAGACGAGTTCGAGTCTGGGATCTCCCAGGTAAGAAAACCAGGCTTCAGGTGTGTTTCGGGTTGAAGGAC------TATTCTGTGTGTAAAGTCAGTCAAGCTACA---CTCAGTTTTACCATCACGAACATGTTG---AACATACAATTACCACATTAATGTATTTAAACTTTAAACTAACGTATTTTCTGGATTATAAATCGCACATTTTTACTCCCCTGGCTT-GTTGTGTGACT------TATATTTAGCCTCTAGTGT-TCAATAATA-TGTGCTGCTGTAAAAGTAACACTTATGTTCACATTAAACTGTAAGTCATAGTG-----------------CCACCC--GAGAGAGTGCAATGCTGCAGGTA-----ATATG-----------CAGCTGAGACAAAGTTTGGAGTGTCT---GACATTCAGGCAG--AGA----GAG---GAGGATGTTGGCCCAGGTGTTTAACGTTACTTGACACAGATGAATGAATTTGGTAATGCTTCTGCTT--------------ACCTTCTTCATAGGCTAATTTAG-----TGAC-TAATATTCCAGAAAATACGCTGCACCTCAATATCATATTTGTCCCAGAACATTAAAGGAAGTGAAATGTAACTATTGGCCTGTTTGGTACAAGTTTTGAAATGATCT-GCGATGTCTCCCTGATGGAGAACGTC-TAAACATCTTAATCCAGATTTG-
		</sequence>
		<sequence>
			<taxon idref="M. brichardi (AMNH775)"/>
			TGGCGAAAAGCCAGACGAGTTCGAGTCTGGGATCTCCCAGGTAAGAAAACCAGGCTTCAGGTGTGTTTCGGGTTGAAGGAC------TATTCTGTGTGTAAAGTCAGTCAAGCTACA---CTCAGTTTTACCATCACGAACATGTTG---AACATACAATTACCACATTAATGTATTTAAACTTTAAACTAACGTATTTTCTGGATTATAAATCGCACATTTTTACTCCCCTGGCTT-GTTGTGTGACT------TATATTTAGCCTCTAGTGT-TCAATAATA-TGTGCTGCTGTAAAAGTAACACTTATGTTCACATTAAACTGTAAGTCATAGTG-----------------CCACCT--GAGAGAGTGCAATGCTGCAGGTA-----ATATG-----------CAGCTGAGACAAAGTTTGGAGTGTCT---GACATTCAGGCAG--AGA----GAG---GAGGATGTTGGCCCAGGTGTTTAACGTTACTTGACACAGATGAATGAATTTGGTAATGCTTCTGCTT--------------ACCTTCTTCATAGGCTAATTTAG-----TGAC-TAATATTCCAGAAAATACGCTGCACCTCAATATCATATTTGTCCCAGAACATTAAAGGAAGTGAAATGTAACTATTGGCCTGTTTGGTACAAGTTTTGAAATGATCT-GCGATGTCTCCCTGATGGAGAACGTC-TAAACATCTTAATCCAGATTTG-
		</sequence>
		<sequence>
			<taxon idref="M. brichardi (AMNH776)"/>
			TGGCGAAAAGCCAGACGAGTTCGAGTCTGGGATCTCCCAGGTAAGAAAACCAGGCTTCAGGTGTGTTTCGGGTTGAAGGAC------TATTCTGTGGGTAAAGTCAGTCAAGCTACA---CTCAGTTTTACCATCACGAACATGTTG---AACATACAATTACCACATTAATGTATTTAAACTTTAAACTAACGTATTTTCTGGATTATAAATCGCACATTTTTACTCCCCTGGCTT-GTTGTGTGACT------TATATTTAGCCTCTAGTGT-TCAATAATA-TGTGCTGCTGTAAAAGTAACACTTATGTTCACATTAAACTGTAAGTCATAGTG-----------------CCACCT--GAGAGAGTGCAATGCTGCAGGTA-----ATATG-----------CAGCTGAGACAAAGTTTGGAGTGTCT---GACATTCAGGCAG--AGA----GAG---GAGGATGTTGGCCCAGGTGTTTAACGTTACTTGACACAGATGAATGAATTTGGTAATGCTTCTGCTT--------------ACCTTCTTCATAGGCTAATTTAG-----TGAC-TAATATTCCAGAAAATACGCTGCACCTCAATATCATATTTGTCCCAGAACATTAAAGGAAGTGAAATGTAACTATTGGCCTGTTTGGTACAAGTTTTGAAATGATCT-GCGATGTCTCCCTGATGGAGAACGTC-TAAACATCTTAATCCAGATTTG-
		</sequence>
		<sequence>
			<taxon idref="M. brichardi (AMNH777)"/>
			TGGCGAAAAGCCAGACGAGTTCGAGTCTGGGATCTCCCAGGTAAGAAAACCAGGCTTCAGGTGTGTTTCGGGTTGAAGGAC------TATTCTGTGTGTAAAGTCAGTCAAGCTACA---CTCAGTTTTACCATCACGAACATGTTG---AACATACAATTACCACATTAATGTATTTAAACTTTAAACTAACGTATTTTCTGGATTATAAATCGCACATTTTTACTCCCCTGGCTT-GTTGTGTGACT------TATATTTAGCCTCTAGTGT-TCAATAATA-TGTGCTGCTGTAAAAGTAACACTTATGTTCACATTAAACTGTAAGTCATAGTG-----------------CCACCT--GAGAGAGTGCAATGCTGCAGGTA-----ATATG-----------CAGCTGAGACAAAGTTTGGAGTGTCT---GACATTCAGGCAG--AGA----GAG---GAGGATGTTGGCCCAGGTGTTTAACGTTACTTGACACAGATGAATGAATTTGGTAATGCTTCTGCTT--------------ACCTTCTTCATAGGCTAATTTAG-----TGAC-TAATATTCCAGAAAATACGCTGCACCTCAATATCATATTTGTCCCAGAACATTAAAGGAAGTGAAATGTAACTATTGGCCTGTTTGGTACAAGTTTTGAAATGATCT-GCGATGTCTCCCTGATGGAGAACGTC-TAAACATCTTAATCCAGATTTG-
		</sequence>
		<sequence>
			<taxon idref="M. brichardi (AMNH778)"/>
			TGGCGAAAAGCCAGACGAGTTCGAGTCTGGGATCTCCCAGGTAAGAAAACCAGGCTTCAGGTGTGTTTCGGGTTGAAGGAC------TATTCTGTGTGTAAAGTCAGTCAAGCTACA---CTCAGTTTTACCATCACGAACATGTTG---AACWTACAATTACCACATTAATGTATTTAAACTTTAAACTAACGTRTTTTCTGGATTATAAATCGCACATTTTTACTCCCCTGGCTT-GTTGTGTGACT------TATATTTAGCCTCTAGTGT-TCAATAATA-TGTGCTGCTGTAAAAGTAACACTTATGTTCACATTAAACTGTAAGTCATAGTG-----------------CCACCT--GAGAGAGTGCAATGCTGCAGGTA-----ATATG-----------CAGCTGAGACAAAGTTTGGAGTGTCT---GACATTCAGGCAG--AGA----GAG---GAGGATGTTGGCCCAGGTGTTTAACGTTACTTGACACAGATGAATGAATTTGGTAATGCTTCTGCTT--------------ACCTTCTTCATAGGCTAATTTAG-----TGAC-TAATATTCCAGAAAATACGCTGCACCTCAATATCATATTTGTCCCAGAACATTAAAGGAAGTGAAATGTAACTATTGGCCTGTTTGGTACAAGTTTTGAAATGATCT-GCGATGTCTCCCTGATGGAGAACGTC-TAAACATCTTAATCCAGATTTG-
		</sequence>
		<sequence>
			<taxon idref="M. brichardi (AMNH779)"/>
			TGGCGAAAAGCCAGACGAGTTCGAGTCTGGGATCTCCCAGGTAAGAAAACCAGGCTTCAGGTGTGTTTCGGGTTGAAGGAC------TATTCTGTGTGTAAAGTCAGTCAAGCTACA---CTCAGTTTTACCATCACGAACATGTTG---AACATACAATTACCACATTAATGTATTTAAACTTTAAACTAACGTATTTTCTGGATTATAAATCGCACATTTTTACTCCCCTGGCTT-GTTGTGTGACT------TATATTTAGCCTCTAGTGT-TCAATAATA-TGTGCTGCTGTAAAAGTAACACTTATGTTCACATTAAACTGTAAGTCATAGTG-----------------CCACCY--GAGAGAGTGCAATGCTGCAGGTA-----ATATG-----------CAGCTGAGACAAAGTTTGGAGTGTCT---GACATTCAGGCAG--AGA----GAG---GAGGATGTTGGCCCAGGTGTTTAACGTTACTTGACACAGATGAATGAATTTGGTAATGCTTCTGCTT--------------ACCTTCTTCATAGGCTAATTTAG-----TGAC-TAATATTCCAGAAAATACGCTGCACCTCAATATCATATTTGTCCCAGAACATTAAAGGAAGTGAAATGTAACTATTGGCCTGTTTGGTACAAGTTTTGAAATGATCT-GCGATGTCTCCCTGATGGAGAACGTC-TAAACATCTTAATCCAGATTTG-
		</sequence>
		<sequence>
			<taxon idref="M. brichardi (AMNH780)"/>
			TGGCGAAAAGCCAGACGAGTTCGAGTCTGGGATCTCCCAGGTAAGAAAACCAGGCTTCAGGTGTGTTTCGGGTTGAAGGAC------TATTCTGTGTGTAAAGTCAGTCAAGCTACA---CTCAGTTTTACCATCACGAACATGTTG---AACATACAATTACCACATTAATGTATTTAAACTTTAAACTAACGTATTTTCTGGATTATAAATCGCACATTTTTACTCCCCTGGCTT-GTTGTGTGACT------TATATTTAGCCTCTAGTGT-TCAATAATA-TGTGCTGCTGTAAAAGTAACACTTATGTTCACATTAAACTGTAAGTCATAGTG-----------------CCACCT--GAGAGAGTGCAATGCTGCAGGTA-----ATATG-----------CAGCTGAGACAAAGTTTGGAGTGTCT---GACATTCAGGCAG--AGA----GAG---GAGGATGTTGGCCCAGGTGTTTAACGTTACTTGACACAGATGAATGAATTTGGTAATGCTTCTGCTT--------------ACCTTCTTCATAGGCTAATTTAG-----TGAC-TAATATTCCAGAAAATACGCTGCACCTCAATATCATATTTGTCCCAGAACATTAAAGGAAGTGAAATGTAACTATTGGCCTGTTTGGTACAAGTTTTGAAATGATCT-GCGATGTCTCCCTGATGGAGAACGTC-TAAACATCTTAATCCAGATTTG-
		</sequence>
		<sequence>
			<taxon idref="M. brichardi (AMNH858)"/>
			TGGCGAAAAGCCAGACGAGTTCGAGTCTGGGATCTCCCAGGTAAGAAAACCAGGCTTCAGGTGTGTTTCGGGTTGAAGGAC------TATTCTGTGTGTAA----AGTCAAGTTACA---CTCAGTTTTACCATCACGAACATGTTG---AACATACAATTACCACATTAATGTATTTAAACTTTAAACTAACGTATTTTCTGGATTATAAATCGCACATTTTTACTCCCCTGGCTT-GTTGTGTGACT------TATATTTAGCCTCTAGTGT-TCAATAATA-TGTGCTGCTGTAAAAGTAACACTTATGTTCACATTAAACTGTAAGTCATAGTG-----------------CCACCY--GAGAGAGTGCAATGCTGCAGGTA-----ATATG-----------CAGCTGAGACAAAGTTTGGAGTGTCT---GACATTCAGGCAG--AGA----GAG---GAGGATGTTGGCCCAGGTGTTTAACGTTACTTGACACAGATGAATGAATTTGGTAATGCTTCTGCTT--------------ACCTTCTTCATAGGCTAATTTAG-----TGAC-TAATATTCCAGAAAATACGCTGCACCTCAATATCATATTTGTCCCAGAACATTAAAGGAAGTGAAATGTAACTATTGGCCTGTTTGGTACAAGTTTTGAAATGATCT-GCGATGTCTCCCTGATGGAGAACGTC-TAAACATCTTAATCCAGATTTG-
		</sequence>
		<sequence>
			<taxon idref="M. brichardi (AMNH859)"/>
			TGGCGAAAAGCCAGACGAGTTCGAGTCTGGGATCTCCCAGGTAAGAAAACCAGGCTTCAGGTGTGTTTCGGGTTGAAGGACT------ATTCTGTGTGTAAAGTCAGTCAACCTACA--------TTTTATCATCCCGAACATGTTGTATAACATTCACTTACTACATTAATGTAATTTTACTTTAA-----CGTATTTTCTGGATTATAAATCGCACATTTTTACTCCCCTGGCTT-GTTGTGTGACT------TATATTTAGCCTCTAGTGT-TCAATAATA-TGTGCTGCTGTAAAAGTAACACTTATGTTCACATTAAACTGTAAGTCATAGTG-----------------CCACCC--GAGAGAGTGCAATGCTGCAGGTA-----ATATG-----------CAGCTGAGACAAAGTTTGGAGTGTCT---GACATTCAGGCAG--AGA----GAG---GAGGATGTTGGCCCAGGTGTTTAACGTTACTTGACACAGATGAATGAATTTGGTAATGCTTCTGCTT--------------ACCTTCTTCATAGGCTAATTTAG-----TGAC-TAATATTCCAGAAAATACGCTGCACCTCAATATCATATTTGTCCCAGAACATTAAAGGAAGTGAAATGTAACTATTGGCCTGTTTGGTACAAGTTTTGAAATGATCT-GCGATGTCTCCCTGATGGAGAACGTC-TAAACATCTTAATCCAGATTTG-
		</sequence>
		<sequence>
			<taxon idref="M. brichardi (AMNH860)"/>
			TGGCGAAAAGCCAGACGAGTTCGAGTCTGGGATCTCCCAGGTAAGAAAACCAGGCTTCAGGTGTGTTTCGGGTTGAAGGAC------TATTCTGTGTGTAA----AGTCAAGTTACA---CTCAGTTTTACCATCACGAACATGTTG---AACATACAATTACCACATTAATGTATTTAAACTTTAAACTAACGTATTTTCTGGATTATAAATCGCACATTTTTACTCCCCTGGCTT-GTTGTGTGACT------TATATTTAGCCTCTAGTGT-TCAATAATA-TGTGCTGCTGTAAAAGTAACACTTATGTTCACATTAAACTGTAAGTCATAGTG-----------------CCACCY--GAGAGAGTGCAATGCTGCAGGTA-----ATATG-----------CAGCTGAGACAAAGTTTGGAGTGTCT---GACATTCAGGCAG--AGA----GAG---GAGGATGTTGGCCCAGGTGTTTAACGTTACTTGACACAGATGAATGAATTTGGTAATGCTTCTGCTT--------------ACCTTCTTCATAGGCTAATTTAG-----TGAC-TAATATTCCAGAAAATACGCTGCACCTCAATATCATATTTGTCCCAGAACATTAAAGGAAGTGAAATGTAACTATTGGCCTGTTTGGTACAAGTTTTGAAATGATCT-GCGATGTCTCCCTGATGGAGAACGTC-TAAACATCTTAATCCAGATTTG-
		</sequence>
		<sequence>
			<taxon idref="M. brichardi (AMNH861)"/>
			TGGCGAAAAGCCAGACGAGTTCGAGTCTGGGATCTCCCAGGTAAGAAA-CCAGGCTTCAGGTGTGTTTCGGGTTGAAGGAC------TATTCTGTGTGTAAAGTCAGTCAAGCTACA---CTCAGTTTTACCATCACGAACATGTTG---AACATACAATTACCACATTAATGTATTTAAACTTTAAACTAACGTATTTTCTGGATTATAAATCGCACATTTTTACTCCCCTGGCTT-GTTGTGTGACT------TATATTTAGCCTCTAGTGT-TCAATAATA-TGTGCTGCTGTAAAAGTAACACTTATGTTCACATTAAACTGTAAGTCATAGTG-----------------CCACCC--GAGAGAGTGCAATGCTGCAGGTA-----ATATG-----------CAGCTGAGACAAAGTTTGGAGTGTCT---GACATTCAGGCAG--AGA----GAG---GAGGATGTTGGCCCAGGTGTTTAACGTTACTTGACACAGATGAATGAATTTGGTAATGCTTCTGCTT--------------ACCTTCTTCATAGGCTAATTTAG-----TGAC-TAATATTCCAGAAAATACGCTGCACCTCAATATCATATTTGTCCCAGAACATTAAAGGAAGTGAAATGTAACTATTGGCCTGTTTGGTACAAGTTTTGAAATGATCT-GCGATGTCTCCCTGATGGAGAACGTC-TAAACATCTTAATCCAGATTTG-
		</sequence>
		<sequence>
			<taxon idref="M. brichardi (AMNH862)"/>
			TGGCGAAAAGCCAGACGAGTTCGAGTCTGGGATCTCCCAGGTAAGAAAACCAGGCTTCAGGTGTGTTTCGGGTTGAAGGAC------TATTCTGTGTGTAAAGTCAGTCAAGCTACA---CTCAGTTTTACCATCACGAACATGTTG---AACATACAATTACCACATTAATGTATTTAAACTTTAAACTAACGTATTTTCTGGATTATAAATCGCACATTTTTACTCCCCTGGCTT-GTTGTGTGACT------TATATTTAGCCTCTAGTGT-TCAATAATA-TGTGCTGCTGTAAAAGTAACACTTATGTTCACATTAAACTGTAAGTCATAGTG-----------------CCACCY--GAGAGAGTGCAATGCTGCAGGTA-----ATATG-----------CAGCTGAGACAAAGTTTGGAGTGTCT---GACATTCAGGCAG--AGA----GAG---GAGGATGTTGGCCCAGGTGTTTAACGTTACTTGACACAGATGAATGAATTTGGTAATGCTTCTGCTT--------------ACCTTCTTCATAGGCTAATTTAG-----TGAC-TAATATTCCAGAAAATACGCTGCACCTCAATATCATATTTGTCCCAGAACATTAAAGGAAGTGAAATGTAACTATTGGCCTGTTTGGTACAAGTTTTGAAATGATCT-GCGATGTCTCCCTGATGGAGAACGTC-TAAACATCTTAATCCAGATTTG-
		</sequence>
		<sequence>
			<taxon idref="M. brichardi (AMNH863)"/>
			TGGCGAAAAGCCAGACGAGTTCGAGTCTGGGATCTCCCAGGTAAGAAAACCAGGCTTCAGGTGTGTTTCGGGTTGAAGGAC------TATTCTGTGTGTAAAGTCAGTCAAGCTACA---CTCAGTTTTACCATCACGAACATGTTG---AACATACAATTACCACATTAATGTATTTAAACTTTAAACTAACGTATTTTCTGGATTATAAATCGCACATTTTTACTCCCCTGGCTT-GTTGTGTGACT------TATATTTAGCCTCTAGTGT-TCAATAATA-TGTGCTGCTGTAAAAGTAACACTTATGTTCACATTAAACTGTAAGTCATAGTG-----------------CCACCT--GAGAGAGTGCAATGCTGCAGGTA-----ATATG-----------CAGCTGAGACAAAGTTTGGAGTGTCT---GACATTCAGGCAG--AGA----GAG---GAGGATGTTGGCCCAGGTGTTTAACGTTACTTGACACAGATGAATGAATTTGGTAATGCTTCTGCTT--------------ACCTTCTTCATAGGCTAATTTAG-----TGAC-TAATATTCCAGAAAATACGCTGCACCTCAATATCATATTTGTCCCAGAACATTAAAGGAAGTGAAATGTAACTATTGGCCTGTTTGGTACAAGTTTTGAAATGATCT-GCGATGTCTCCCTGATGGAGAACGTC-TAAACATCTTAATCCAGATTTG-
		</sequence>
		<sequence>
			<taxon idref="M. brichardi (AMNH864)"/>
			TGGCGAAAAGCCAGACGAGTTCGAGTCTGGGATCTCCCAGGTAAGAAAACCAGGCTTCAGGTGTGTTTCGGGTTGAAGGAC------TATTCTGTGTGTAAAGTCAGTCAAGCTACA---CTCAGTTTTACCATCACGAACATGTTG---AACATACAATTACCACATTAATGTATTTAAACTTTAAACTAACGTATTTTCTGGATTATAAATCGCACATTTTTACTCCCCTGGCTT-GTTGTGTGACT------TATATTTAGCCTCTAGTGT-TCAATAATA-TGTGCTGCTGTAAAAGTAACACTTATGTTCACATTAAACTGTAAGTCATAGTG-----------------CCACCY--GAGAGAGTGCAATGCTGCAGGTA-----ATATG-----------CAGCTGAGACAAAGTTTGGAGTGTCT---GACATTCAGGCAG--AGA----GAG---GAGGATGTTGGCCCAGGTGTTTAACGTTACTTGACACAGATGAATGAATTTGGTAATGCTTCTGCTT--------------ACCTTCTTCATAGGCTAATTTAG-----TGAC-TAATATTCCAGAAAATACGCTGCACCTCAATATCATATTTGTCCCAGAACATTAAAGGAAGTGAAATGTAACTATTGGCCTGTTTGGTACAAGTTTTGAAATGATCT-GCGATGTCTCCCTGATGGAGAACGTC-TAAACATCTTAATCCAGATTTG-
		</sequence>
		<sequence>
			<taxon idref="M. brichardi (AMNH865)"/>
			TGGCGAAAAGCCAGACGAGTTCGAGTCTGGGATCTCCCAGGTAAGAAA-CCAGGCTTCAGGTGTGTTTCGGGTTGAAGGAC------TATTCTGTGTGTAA----AGTCAAGTTACA---CTCAGTTTTACCATCACGAACATGTTG---AACATACAATTACCACATTAATGTATTTAAACTTTAAACTAACGTATTTTCTGGATTATAAATCGCACATTTTTACTCCCCTGGCTT-GTTGTGTGACT------TATATTTAGCCTCTAGTGT-TCAATAATA-TGTGCTGCTGTAAAAGTAACACTTATGTTCACATTAAACTGTAAGTCATAGTG-----------------CCACCY--GAGAGAGTGCAATGCTGCAGGTA-----ATATG-----------CAGCTGAGACAAAGTTTGGAGTGTCT---GACATTCAGGCAG--AGA----GAG---GAGGATGTTGGCCCAGGTGTTTAACGTTACTTGACACAGATGAATGAATTTGGTAATGCTTCTGCTT--------------ACCTTCTTCATAGGCTAATTTAG-----TGAC-TAATATTCCAGAAAATACGCTGCACCTCAATATCATATTTGTCCCAGAACATTAAAGGAAGTGAAATGTAACTATTGGCCTGTTTGGTACAAGTTTTGAAATGATCT-GCGATGTCTCCCTGATGGAGAACGTC-TAAACATCTTAATCCAGATTTG-
		</sequence>
		<sequence>
			<taxon idref="M. brichardi (AMNH866)"/>
			TGGCGAAAAGCCAGACGAGTTCGAGTCTGGGATCTCCCAGGTAAGAAAACCAGGCTTCAGGTGTGTTTCGGGTTGAAGGAC------TATTCTGTGTGTAAAGTCAGTCAAGCTACA---CTCAGTTTTACCATCACGAACATGTTG---AACATACAATTACCACATTAATGTATTTAAACTTTAAACTAACGTATTTTCTGGATTATAAATCGCACATTTTTACTCCCCTGGCTT-GTTGTGTGACT------TATATTTAGCCTCTAGTGT-TCAATAATA-TGTGCTGCTGTAAAAGTAACACTTATGTTCACATTAAACTGTAAGTCATAGTG-----------------CCACCC--GAGAGAGTGCAATGCTGCAGGTA-----ATATG-----------CAGCTGAGACAAAGTTTGGAGTGTCT---GACATTCAGGCAG--AGA----GAG---GAGGATGTTGGCCCAGGTGTTTAACGTTACTTGACACAGATGAATGAATTTGGTAATGCTTCTGCTT--------------ACCTTCTTCATAGGCTAATTTAG-----TGAC-TAATATTCCAGAAAATACGCTGCACCTCAATATCATATTTGTCCCAGAACATTAAAGGAAGTGAAATGTAACTATTGGCCTGTTTGGTACAAGTTTTGAAATGATCT-GCGATGTCTCCCTGATGGAGAACGTC-TAAACATCTTAATCCAGATTTG-
		</sequence>
		<sequence>
			<taxon idref="M. brichardi (AMNH867)"/>
			TGGCGAAAAGCCAGACGAGTTCGAGTCTGGGATCTCCCAGGTAAGAAAACCAGGCTTCAGGTGTGTTTCGGGTTGAAGGAC------TAATCAGTGTGTAAAGTCAGTCAAGTTACA---CTCAGTTTTACCATCACGAACATGTTG---AACATACAATTACCACATTAATGTATTTAAACTTTAAACTAACGTATTTTCTGGATTATAAATCGCACATTTTTACTCCCCTGGCTT-GTTGTGTGACT------TATATTTAGCCTCTAGTGT-TCAATAATA-TGTGCTGCTGTAAAAGTAACACTTATGTTCACATTAAACTGTAAGTCATAGTG-----------------CCACCY--GAGAGAGTGCAATGCTGCAGGTA-----ATATG-----------CAGCTGAGACAAAGTTTGGAGTGTCT---GACATTCAGGCAG--AGA----GAG---GAGGATGTTGGCCCAGGTGTTTAACGTTACTTGACACAGATGAATGAATTTGGTAATGCTTCTGCTT--------------ACCTTCTTCATAGGCTAATTTAG-----TGAC-TAATATTCCAGAAAATACGCTGCACCTCAATATCATATTTGTCCCAGAACATTAAAGGAAGTGAAATGTAACTATTGGCCTGTTTGGTACAAGTTTTGAAATGATCT-GCGATGTCTCCCTGATGGAGAACGTC-TAAACATCTTAATCCAGATTTG-
		</sequence>
		<sequence>
			<taxon idref="M. brichardi (AMNH868)"/>
			TGGCGAAAAGCCAGACGAGTTCGAGTCTGGGATCTCCCAGGTAAGAAAACCAGGCTTCAGGTGTGTTTCGGGTTGAAGGAC------TATTCTGTGTGTAAAGTCAGTCAAGCTACA---CTCAGTTTTACCATCACGAACATGTTG---AACATACAATTACCACATTAATGTATTTAAACTTTAA-----CGTATTTTCTGGATTATAAATCGCACATTTTTACTCCCCTGGCTT-GTTGTGTGACT------TATATTTAGCCTCTAGTGT-TCAATAATA-TGTGCTGCTGTAAAAGTAACACTTATGTTCACATTAAACTGTAAGTCATAGTG-----------------CCACCC--GAGAGAGTGCAATGCTGCAGGTA-----ATATG-----------CAGCTGAGACAAAGTTTGGAGTGTCT---GACATTCAGGCAG--AGA----GAG---GAGGATGTTGGCCCAGGTGTTTAACGTTACTTGACACAGATGAATGAATTTGGTAATGCTTCTGCTT--------------ACCTTCTTCATAGGCTAATTTAG-----TGAC-TAATATTCCAGAAAATACGCTGCACCTCAATATCATATTTGTCCCAGAACATTAAAGGAAGTGAAATGTAACTATTGGCCTGTTTGGTACAAGTTTTGAAATGATCT-GCGATGTCTCCCTGATGGAGAACGTC-TAAACATCTTAATCCAGATTTG-
		</sequence>
		<sequence>
			<taxon idref="M. brichardi (AMNH869)"/>
			TGGCGAAAAGCCAGACGAGTTCGAGTCTGGGATCTCCCAGGTAAGAAAACCAGGCTTCAGGTGTGTTTCGGGTTGAAGGAC------TATTCTGTGTGTAAAGTCAGTCAAGCTACA---CTCAGTTTTACCATCACGAACATGTTG---AACATACAATTACCACATTAATGTATTTAAACTTTAAACTAACGTATTTTCTGGATTATAAATCGCACATTTTTACTCCCCTGGCTT-GTTGTGTGACT------TATATTTAGCCTCTAGTGT-TCAATAATA-TGTGCTGCTGTAAAAGTAACACTTATGTTCACATTAAACTGTAAGTCATAGTG-----------------CCACCT--GAGAGAGTGCAATGCTGCAGGTA-----ATATG-----------CAGCTGAGACAAAGTTTGGAGTGTCT---GACATTCAGGCAG--AGA----GAG---GAGGATGTTGGCCCAGGTGTTTAACGTTACTTGACACAGATGAATGAATTTGGTAATGCTTCTGCTT--------------ACCTTCTTCATAGGCTAATTTAG-----TGAC-TAATATTCCAGAAAATACGCTGCACCTCAATATCATATTTGTCCCAGAACATTAAAGGAAGTGAAATGTAACTATTGGCCTGTTTGGTACAAGTTTTGAAATGATCT-GCGATGTCTCCCTGATGGAGAACGTC-TAAACATCTTAATCCAGATTTG-
		</sequence>
		<sequence>
			<taxon idref="M. brichardi (AMNH939)"/>
			TGGCGAAAAGCCAGACGAGTTCGAGTCTGGGATCTCCCAGGTAAGAAAACCAGGCTTCAGGTGTGTTTCGGGTTGAAGGAC------TATTCTGTGTGTAAAGTCAGTCAAGCTACA---CTCAGTTTTACCATCACGAACATGTTG---AACATACAATTACCACATTAATGTATTTAAACTTTAAACTAACGTATTTTCTGGATTATAAATCGCACATTTTTACTCCCCTGGCTT-GTTGTGTGACT------TATATTTAGCCTCTAGTGT-TCAATAATA-TGTGCTGCTGTAAAAGTAACACTTATGTTCACATTAAACTGTAAGTCATAGTG-----------------CCACCY--GAGAGAGTGCAATGCTGCAGGTA-----ATATG-----------CAGCTGAGACAAAGTTTGGAGTGTCT---GACATTCAGGCAG--AGA----GAG---GAGGATGTTGGCCCAGGTGTTTAACGTTACTTGACACAGATGAATGAATTTGGTAATGCTTCTGCTT--------------ACCTTCTTCATAGGCTAATTTAG-----TGAC-TAATATTCCAGAAAATACGCTGCACCTCAATATCATATTTGTCCCAGAACATTAAAGGAAGTGAAATGTAACTATTGGCCTGTTTGGTACAAGTTTTGAAATGATCT-GCGATGTCTCCCTGATGGAGAACGTC-TAAACATCTTAATCCAGATTTG-
		</sequence>
		<sequence>
			<taxon idref="M. brichardi (AMNH940)"/>
			TGGCGAAAAGCCAGACGAGTTCGAGTCTGGGATCTCCCAGGTAAGAAAACCAGGCTTCAGGTGTGTTTCGGGTTGAAGGAC------TATTCTGTGTGTAAAGTCAGTCAAGCTACA---CTCAGTTTTACCATCACGAACATGTTG---AACATACAATTACCACATTAATGTATTTAAACTTTAAACTAACGTATTTTCTGGATTATAAATCGCACATTTTTACTCCCCTGGCTT-GTTGTGTGACT------TATATTTAGCCTCTAGTGT-TCAATAATA-TGTGCTGCTGTAAAAGTAACACTTATGTTCACATTAAACTGTAAGTCATAGTG-----------------CCACCT--GAGAGAGTGCAATGCTGCAGGTA-----ATATG-----------CAGCTGAGACAAAGTTTGGAGTGTCT---GACATTCAGGCAG--AGA----GAG---GAGGATGTTGGCCCAGGTGTTTAACGTTACTTGACACAGATGAATGAATTTGGTAATGCTTCTGCTT--------------ACCTTCTTCATAGGCTAATTTAG-----TGAC-TAATATTCCAGAAAATACGCTGCACCTCAATATCATATTTGTCCCAGAACATTAAAGGAAGTGAAATGTAACTATTGGCCTGTTTGGTACAAGTTTTGAAATGATCT-GCGATGTCTCCCTGATGGAGAACGTC-TAAACATCTTAATCCAGATTTG-
		</sequence>
		<sequence>
			<taxon idref="M. cf. frenatus (SA73321)"/>
			TGGCGAAAAGCCAGACGAGTTCGAGTCTGGGATCTCCCAGGTAAGAAAACCAGGCTTCAGGTGTGTTTCGGGTTGAAGGAC------TATTCTGTGTGTAAAGTCAGTCAAGCTACA---CTCAGTTTTACCATCACGAACATGTTG---AACATACAATTACCACGTTAATGTATTTAAACTTTAAATTATTGTATTTTCTCGATTATAAGTCGCACATTTTTACTCCCCTGGCTT-GTTGTGTGACTT--ATGTATATTTAGTCTCTAGTGT-TCGATAATATTGTGCTGCTGTAAAAGTAACACTTATGTTCACATTAAACTGTAAGTCATAGTGTAACACAAGTGAGAATGCCACCCAAGAGAGAGTGCAATGCTGCAGGTA-----ATGTG-----------CAGCTGAGACAAAGTTTGGAGTGTCTGTTGACATTCAGGCAG--AGA----GAGGAGGAGGATGTTGGCCCAGGTGTTTAACGTTACTTGACACAGATGAATGAATTTGGTAATGCTTCTGCTT--------------ACGTTCTTCATAGGCTAATTTAG-----TGAC-TAATATTCCAGAAAATACGCTGCACCTCAATATCATATTTGTCCCAGAACATTAAAGGAAGTGAAATGTAACTATTGGCCTGTTTGGTACAAGTTTTGAAATGATCT-GCGATGTCTCCCTGATGGAGAACATC-TAAACATCTTAATCCAGATTTG-
		</sequence>
		<sequence>
			<taxon idref="M. cf. frenatus (SA81489)"/>
			???????????????????????????????????????????????????????????????????????????????????????????????????????????????????????????????????????????????????????????????????????????????????????????????????????????????????????????????????????????????????????????????????????????????????????????????????????????????????????????????????????????????????????????????????????????????????????????????????????????????????????????????????????????????????????????????????????????????????????????????????????????????????????????????????????????????????????????????????????????????????????????????????????????????????????????????????????????????????????????????????????????????????????????????????????????????????????????????????????????????????????????????-
		</sequence>
		<sequence>
			<taxon idref="M. cf. frenatus (SA81542)"/>
			TGGCGAAAAGCCAGACGAGTTCGAGTCTGGGATCTCCCAGGTAAGAAAACCAGGCTTCAGGTGTGTTTCGGGTTGAAGGAC------TATTCTGTGTGTAAAGTCAGTCAAGCTACA---CTCAGTTTTACCATCACGAACATGTTG---AACATACAATTACCACGTTAATGTATTTAAACTTTAAATTATTGTATTTTCTCGATTATAAGTCGCACATTTTTACTCCCCTGGCTT-GTTGTGTGACTT--ATGTATATTTAGTCTCTAGTGT-TCGATAATATTGTGCTGCTGTAAAAGTAACACTTATGTTCACATTAAACTGTAAGTCATAGTGTAACACAAGTGAGAATGCCACCCAAGAGAGAGTGCAATGCTGCAGGTA-----ATGTG-----------CAGCTGAGACAAAGTTTGGAGTGTCTGTTGACATTCAGGCAG--AGA----GAGGAGGAGGATGTTGGCCCAGGTGTTTAACGTTACTTGACACAGATGAATGAATTTGGTAATGCTTCTGCTT--------------ACGTTCTTCATAGGCTAATTTAG-----TGAC-TAATATTCCAGAAAATACGCTGCACCTCAATATCATATTTGTCCCAGAACATTAAAGGAAGTGAAATGTAACTATTGGCCTGTTTGGTACAAGTTTTGAAATGATCT-GCGATGTCTCCCTGATGGAGAACATC-TAAACATCTTAATCCAGATTTG-
		</sequence>
		<sequence>
			<taxon idref="M. congicus (AMCC213008)"/>
			TGGCGAAAAGCCAGACGAGTTCGAGTCTGGGATCTCCCAGGTAAGAAAACCAGGCTTCAGGTGTGTTTCGGGTTGAAGGAC------TATTCTGTGTATAAAGCCAGTCAAGCTACA---CTCAGTTTTAGCATCACAAACATGTTG---AACATACAATTACCACATTAATGTATTTAAACTTTAAATTACCGTATTTTCTGGATTATAAGTCGCACATTTTTACTCCTCTGGCTT-GTTATGTGACTT--ATGTATATTTAGTCTCTAGTGT-TAGATAATATTGTGCTGCTGTAAAAGTAATACTTATGTTCACATTAAACTGTAAATCCTAGTGTAACACAAGTGAAAATGCCACCCAAGAGAGAGTGCAATGCTGCAGGTAATAAAATATG-----------CAGCTGAGA--AAGTTTGGAGTGTCTGTTGACATTCAGGCAG--AGA----GAGGAGGAGGATGTTGGCCCAGGTGTTTAACGTCACTTGACACAGATGAATGAATTTGGTAATGCTTCTGCTT--------------GTGTTCTTCATAGGCTAATTTAG-----TGAC-TAATATTCCAGAAAATACGGTGCACCTCAATATCATATTTGTCCCAGAACATTAAAGGAAGTGAAATGTAACTATTGGCCTGTTTGGTACAAGTTTTGAAATGATCT-GCAATGTCTCCCTGATGGAGAACATC-TAAACATCTTAATCCAGACTTG-
		</sequence>
		<sequence>
			<taxon idref="M. congicus (AMNH10547)"/>
			???????????????????????????????????????????????????????????????????????????????????????????????????????????????????????????????????????????????????????????????????????????????????????????????????????????????????????????????????????????????????????????????????????????????????????????????????????????????????????????????????????????????????????????????????????????????????????????????????????????????????????????????????????????????????????????????????????????????????????????????????????????????????????????????????????????????????????????????????????????????????????????????????????????????????????????????????????????????????????????????????????????????????????????????????????????????????????????????????????????????????????????????-
		</sequence>
		<sequence>
			<taxon idref="M. congicus (AMNH6934)"/>
			NNNNNNNNNNNNNNNNNNNNTCGAGTCTGGGATCTCCCAGGTAAGAAAACCAGGCTTCAGGTGTGTTTCGGGTTGAAGGAC------TATTCTGTGTATAAAGCCAGTCAAGCTACA---CTCAGTTTTAGCATCACAAACATGTTG---AACATACAATTACCACATTAATGTATTTAAACTTTAAATTACCGTATTTTCTGGATTATAAGTCGCACATTTTTACTCCTCTGGCTT-GTTATGTGACTT--ATGTATATTTAGTCTCTAGTGT-TAGATAATATTGTGCTGCTGTAAAAGTAATACTTATGTTCACATTAAACTGTAAATCCTAGTGTAACACAAGTGAAAATGCCACCCAAGAGAGAGTGCAATGCTGCAGGTAATAAAATATG-----------CAGCTGAGA--AAGTTTGGAGTGTCTGTTGACATTCAGGCAGAGAGAGGAGGAGGAGGAGGATGTTGGCCCAGGTGTTTAACGTCACTTGACACAGATGAATGAATTTGGTAATGCTTCTGCTT--------------GTGTTCTTCATAGGCTAATTTAG-----TGAC-TAATATTCCAGAAAATACGGTGCACCTCAATATCATATTTGTCCCAGAACATTAAAGGAAGTGAAATGTAACTATTGGCCTGTTTGGTACAAGTTTTGAAATGATCT-GCAATGTCTCCCTGATGGAGAACATC-TAAACATCTTAATCCAGACTTG-
		</sequence>
		<sequence>
			<taxon idref="M. congicus (AMNH8021)"/>
			TGGCGAAAAGCCAGACGAGTTCGAGTCTGGGATCTCCCAGGTAAGAAAACCAGGCTTCAGGTGTGTTTCGGGTTGAAGGAC------TATTCTGTGTATAAAGCCAGTCAAGCTACA---CTCAGTTTTAGCATCACAAACATGTTG---AACATACAATTACCACATTAATGTATTTAAACTTTAAATTACCGTATTTTCTGGATTATAAGTCGCACATTTTTACTCCTCTGGCTT-GTTATGTGACTT--ATGTATATTTAGTCTCTAGTGT-TAGATAATATTGTGCTGCTGTAAAAGTAATACTTATGTTCACATTAAACTGTAAATCCTAGTGTAACACAAGTGAAAATGCCACCCAAGAGAGAGTGCAATGCTGCAGGTAATAAAATATG-----------CAGCTGAGACAAAGTTTGGAGTGTCTGTTGACATTCAGGCAGAGAGAGGAGGAGGAGGAGGATGTTGGCCCAGGTGTTTAACGTCACTTGACACAGATGAATGAATTTGGTAATGCTTCTGCTT--------------GCGTTCTTCATAGGCTAATTTAG-----TGAC-TAATATTCCAGAAAATACGGTGCACCTCAATATCATATTTGTCCCAGAACATTAAAGGAAGTGAAATGTAACTATTGGCCTGTTTGGTACAAGTTTTGAAATGATCT-GCAATGTCTCCCTGATGGAGAACATC-TAAACATCTTAATCCAGACTTG-
		</sequence>
		<sequence>
			<taxon idref="M. congicus (AMNH8050)"/>
			NNNNNNNNNNNNNNNNNNNNNNGAGTCTGGGATCTCCCAGGTAAGAAAACCAGGCTTCAGGTGTGTTTCGGGTTGAAGGAC------TATTCTGTGTATAAAGCCAGTCAAGCTACA---CTCAGTTTTAGCATCACAAACATGTTG---AACATACAATTACCACATTAATGTATTTAAACTTTAAATTACCGTATTTTCTGGATTATAAGTCGCACATTTTTACTCCTCTGGCTT-GTTATGTGACTT--ATGTATATTTAGTCTCTAGTGT-TAGATAATATTGTGCTGCTGTAAAAGTAATACTTATGTTCACATTAAACTGTAAATCCTAGTGTAACACAAGTGAAAATGCCACCCAAGAGAGAGTGCAATGCTGCAGGTAATAAAATATG-----------CAGCTGAGACAAAGTTTGGAGTGTCTGTTGACATTCAGGCAGAGAGAG---GAGGAGGAGGATGTTGGCCCAGGTGTTTAACGTCACTTGACACAGATGAATGAATTTGGTAATGCTTCTGCTT--------------GCGTTCTTCATAGGCTAATTTAG-----TGAC-TAATATTCCAGAAAATACGGTGCACCTCAATATCATATTTGTCCCAGAACATTAAAGGAAGTGAAATGTAACTATTGGCCTGTTTGGTACAAGTTTTGAAATGATCT-GCAATGTCTCCCTGATGGAGAACATC-TAAACATCTTAATCCAGACTTG-
		</sequence>
		<sequence>
			<taxon idref="M. congicus (AMNH9931)"/>
			NNNNNNNNNNNNNNNNNNNNTCGAGTCTGGGATCTCCCAGGTAAGAAAACCAGGCTTCAGGTGTGTTTCGGGTTGAAGGAC------TATTCTGTGTATAAAGCCAGTCAAGCTACA---CTCAGTTTTAGCATCACAAACATGTTG---AACATACAATTACCACATTAATGTATTTAAACTTTAAATTACCGTATTTTCTGGATTATAAGTCGCACATTTTTACTCCTCTGGCTT-GTTATGTGACTT--ATGTATATTTAGTCTCTAGTGT-TAGATAATATTGTGCTGCTGTAAAAGTAATACTTATGTTCACATTAAACTGTAAATCCTAGTGTAACACAAGTGAAAATGCCACCCAAGAGAGAGTGCAATGCTGCAGGTAATAAAATATG-----------CAGCTGAGACAAAGTTTGGAGTGTCTGTTGACATTCAGGCAGAGAGAG---GAGGAGGAGGATGTTGGCCCAGGTGTTTAACGTCACTTGACACAGATGAATGAATTTGGTAATGCTTCTGCTT--------------GCGTTCTTCATAGGCTAATTTAG-----TGAC-TAATATTCCAGAAAATACGGTGCACCTCAATATCATATTTGTCCCAGAACATTAAAGGAAGTGAAATGTAACTATTGGCCTGTTTGGTACAAGTTTTGAAATGATCT-GCAATGTCTCCCTGATGGAGAACATC-TAAACATCTTAATCCAGACTTG-
		</sequence>
		<sequence>
			<taxon idref="M. crassus (AMNH4227)"/>
			NNNNNNNNNNNNNNNNNNNNNCGAGTCTGGGATCTCCCAGGTAAGAAAACCAGGCTTCAGGTGTGTTTCGGGTTGAAGGAC------TATTCTGTGTGTAAAGTCAGTCAAGCTACA---CTCAGTTTTACCRTCACGAACATGTTG---AACATACAATTACCACGTTAATGTATTTAAACTTTAAATTATTGTATTTTCTGGATTATAAGTCGCACATTTTTACTCCCCTGGCTT-GTTGTGTGACTT--ATGTATATTTAGTCTCTAGTGT-TCGATAATATTGTGCTGCTGTAAAAGTAACACTTATGTTCACATTAAACTGTAAGTCATAGTGTAACACAAGTGAGAATGCCACCCAAGAGAGAGTGCAATGCTGCAGGTA-----ATGTG-----------CAGCTGAGACAAAGTTTGGAGTGTCTGTTGACATTCAGGCAGAGAGAG---GAGGA-GAGGATGTTGGCCCAGGTGTTTAACGTTACTTGACACAGATGAATGAATTTGGTAATGCTTCTGCTT--------------ACGTTCTTCATAGGCTAATTTAG-----TGAC-TAATATTCCAGAAAATACGCTGCACCTCAATATCATATTTGTCCCAGAACACTAAAGGAAGTGAAATGTAACTATTGGCCTGTTTGGTACAAGTTTTGAAATGATCT-GCGATGTCTCCCTGATGGAGAACATC-TAAACATCTTAATCCAGATTTG-
		</sequence>
		<sequence>
			<taxon idref="M. crassus (AMNH6611)"/>
			NNGCGAAAAGCCAGACGAGTTCGAGTCTGGGATCTCCCAGGTAAGAAAACCAGGCTTCAGGTGTGTTTCGGGTTGAAGGAC------TATTCTGTGTGTAAAGTCAGTCAAGCTACA---CTCAGTTTTACCGTCACGAACATGTTG---AACATACAATTACCACGTTAATGTATTTAAACTTTAAATTATTGTATTTTCTGGATTATAAGTCGCACATTTTTACTCCCCTGGCTT-GTTGTGTGACTT--ATGTATATTTAGTCTCTAGTGT-TCGATAATATTGTGCTGCTGTAAAAGTAACACTTATGTTCACATTAAACTGTAAGTCATAGTGTAACACAAGTGAGAATGCCACCCAAGAGAGAGTGCAATGCTGCAGGTA-----ATGTG-----------CAGCTGAGACAAAGTTTGGAGTGTCTGTTGACATTCAGGCAGAGAGAG---GAGGA-GAGGATGTTGGCCCAGGTGTTTAACGTTACTTGACACAGATGAATGAATTTGGTAATGCTTCTGCTT--------------ACGTTCTTCATAGGCTAATTTAG-----TGAC-TAATATTCCAGAAAATACGCTGCACCTCAATATCATATTTGTCCCAGAACACTAAAGGAAGTGAAATGTAACTATTGGCCTGTTTGGTACAAGTTTTGAAATGATCT-GCGATGTCTCCCTGATGGAGAACATC-TAAACATCTTAATCCAGATTTG-
		</sequence>
		<sequence>
			<taxon idref="M. crassus (AMNH6612)"/>
			TGGCGAAAAGCCAGACGAGTTCGAGTCTGGGATCTCCCAGGTAAGAAAACCAGGCTTCAGGTGTGTTTCGGGTTGAAGGAC------TATTCTGTGTGTAAAGTCAGTCAAGCTACA---CTCAGTTTTACCATCACGAACATGTTG---AACATACAATTACCACGTTAATGTATTTAAACTTTAAATTATTGTATTTTCTGGATTATAAGTCGCACATTTTTACTCCCCTGGCTT-GTTGTGTGACTT--ATGTATATTTAGTCTCTAGTGT-TCGATAATATTGTGCTGCTGTAAAAGTAACACTTATGTTCACATTAAACTGTAAGTCATAGTGTAACACAAGTGAGAATGCCACCCAAGAGAGAGTGCAATGCTGCAGGTA-----ATGTG-----------CAGCTGAGACAAAGTTTGGAGTGTCTGTTGACATTCAGGCAG--GGA----------GAGGATGTTGGCCCAGGTGTTTAACGTTACTTGACACAGATGAATGAATTTGGTAATGCTTCTGCTT--------------ACGTTCTTCATAGGCTAATTTAG-----TGAC-TAATATTCCAGAAAATACGCTGCACCTCAATATCATATTTGTCCCAGAACACTAAAGGAAGTGAAATGTAACTATTGGCCTGTTTGGTACAAGTTTTGAAATGATCT-GCGATGTCTCCCTGATGGAGAACATC-TAAACATCTTAATCCAGATTTG-
		</sequence>
		<sequence>
			<taxon idref="M. crassus (AMNH6613)"/>
			TGGCGAAAAGCCAGACGAGTTCGAGTCTGGGATCTCCCAGGTAAGAAAACCAGGCTTCAGGTGTGTTTCGGGTTGAAGGAC------TATTCTGTGTGTAAAGTCAGTCAAGCTACA---CTCAGTTTTACCATCACGAACATGTTG---AACATACAATTACCACGTTAATGTATTTAAACTTTAAATTATTGTATTTTCTGGATTATAAGTCGCACATTTTTACTCCCCTGGCTT-GTTGTGTGACTT--ATGTATATTTAGTCTCTAGTGT-TCGATAATATTGTGCTGCTGTAAAAGTAACACTTATGTTCACATTAAACTGTAAGTCATAGTGTAACACAAGTGAGAATGCCACCCAAGAGAGAGTGCAATGCTGCAGGTA-----ATGTG-----------CAGCTGAGACAAAGTTTGGAGTGTCTGTTGACATTCAGGCAG--GGA----------GAGGATGTTGGCCCAGGTGTTTAACGTTACTTGACACAGATGAATGAATTTGGTAATGCTTCTGCTT--------------ACGTTCTTCATAGGCTAATTTAG-----TGAC-TAATATTCCAGAAAATACGCTGCACCTCAATATCATATTTGTCCCAGAACACTAAAGGAAGTGAAATGTAACTATTGGCCTGTTTGGTACAAGTTTTGAAATGATCT-GCGATGTCTCCCTGATGGAGAACATC-TAAACATCTTAATCCAGATTTG-
		</sequence>
		<sequence>
			<taxon idref="M. crassus (AMNH7049)"/>
			TGGCGAAAAGCCAGACGAGTTCGAGTCTGGGATCTCCCAGGTAAGAAAACCAGGCTTCAGGTGTGTTTCGGGTTGAAGGAC------TATTCTGTGTGTAAAGTCAGTCAAGCTACA---CTCAGTTTTACCGTCACGAACATGTTG---AACATACAATTACCACGTTAATGTATTTAAACTTTAAATTATTGTATTTTCTGGATTATAAGTCGCACATTTTTACTCCCCTGGCTT-GTTGTGTGACTT--ATGTATATTTAGTCTCTAGTGT-TCGATAATATTGTGCTGCTGTAAAAGTAACACTTATGTTCACATTAAACTGTAAGTCATAGTGTAACACAAGTGAGAATGCCACCCAAGAGAGAGTGCAATGCTGCAGGTA-----ATGTG-----------CAGCTGAGACAAAGTTTGGAGTGTCTGTTGACATTCAGGCAGAGAGAG---GAGGA-GAGGATGTTGGCCCAGGTGTTTAACGTTACTTGACACAGATGAATGAATTTGGTAATGCTTCTGCTT--------------ACGTTCTTCATAGGCTAATTTAG-----TGAC-TAATATTCCAGAAAATACGCTGCACCTCAATATCATATTTGTCCCAGAACACTAAAGGAAGTGAAATGTAACTATTGGCCTGTTTGGTACAAGTTTTGAAATGATCT-GCGATGTCTCCCTGATGGAGAACATC-TAAACATCTTAATCCAGATTTG-
		</sequence>
		<sequence>
			<taxon idref="M. crassus (AMNH7050)"/>
			TGGCGAAAAGCCAGACGAGTTCGAGTCTGGGATCTCCCAGGTAAGAAAACCAGGCTTCAGGTGTGTTTCGGGTTGAAGGAC------TATTCTGTGTGTAAAGTCAGTCAAGCTACA---CTCAGTTTTACCGTCACGAACATGTTG---AACATACAATTACCACGTTAATGTATTTAAACTTTAAATTATTGTATTTTCTGGATTATAAGTCGCACATTTTTACTCCCCTGGCTT-GTTGTGTGACTT--ATGTATATTTAGTCTCTAGTGT-TCGATAATATTGTGCTGCTGTAAAAGTAACACTTATGTTCACATTAAACTGTAAGTCATAGTGTAACACAAGTGAGAATGCCACCCAAGAGAGAGTGCAATGCTGCAGGTA-----ATGTG-----------CAGCTGAGACAAAGTTTGGAGTGTCTGTTGACATTCAGGCAGAGAGAG---GAGGA-GAGGATGTTGGCCCAGGTGTTTAACGTTACTTGACACAGATGAATGAATTTGGTAATGCTTCTGCTT--------------ACGTTCTTCATAGGCTAATTTAG-----TGAC-TAATATTCCAGAAAATACGCTGCACCTCAATATCATATTTGTCCCAGAACACTAAAGGAAGTGAAATGTAACTATTGGCCTGTTTGGTACAAGTTTTGAAATGATCT-GCGATGTCTCCCTGATGGAGAACATC-TAAACATCTTAATCCAGATTTG-
		</sequence>
		<sequence>
			<taxon idref="M. crassus (AMNH7051)"/>
			TGGCGAAAAGCCAGACGAGTTCGAGTCTGGGATCTCCCAGGTAAGAAAACCAGGCTTCAGGTGTGTTTCGGGTTGAAGGAC------TATTCTGTGTGTAAAGTCAGTCAAGCTACA---CTCAGTTTTACCATCACGAACATGTTG---AACATACAATTACCACGTTAATGTATTTAAACTTTAAATTATTGTATTTTCTGGATTATAAGTCGCACATTTTTACTCCCCTGGCTT-GTTGTGTGACTT--ATGTATATTTAGTCTCTAGTGT-TCGATAATATTGTGCTGCTGTAAAAGTAACACTTATGTTCACATTAAACTGTAAGTCATAGTGTAACACAAGTGAGAATGCCACCCAAGAGAGAGTGCAATGCTGCAGGTA-----ATGTG-----------CAGCTGAGACAAAGTTTGGAGTGTCTGTTGACATTCAGGCAG--GGA----------GAGGATGTTGGCCCAGGTGTTTAACGTTACTTGACACAGATGAATGAATTTGGTAATGCTTCTGCTT--------------ACGTTCTTCATAGGCTAATTTAG-----TGAC-TAATATTCCAGAAAATACGCTGCACCTCAATATCATATTTGTCCCAGAACACTAAAGGAAGTGAAATGTAACTATTGGCCTGTTTGGTACAAGTTTTGAAATGATCT-GCGATGTCTCCCTGATGGAGAACATC-TAAACATCTTAATCCAGATTTG-
		</sequence>
		<sequence>
			<taxon idref="M. crassus (AMNH7052)"/>
			TGGCGAAAAGCCAGACGAGTTCGAGTCTGGGATCTCCCAGGTAAGAAAACCAGGCTTCAGGTGTGTTTCGGGTTGAAGGAC------TATTCTGTGTGTAAAGTCAGTCAAGCTACA---CTCAGTTTTACCGTCACGAACATGTTG---AACATACAATTACCACGTTAATGTATTTAAACTTTAAATTATTGTATTTTCTGGATTATAAGTCGCACATTTTTACTCCCCTGGCTT-GTTGTGTGACTT--ATGTATATTTAGTCTCTAGTGT-TCGATAATATTGTGCTGCTGTAAAAGTAACACTTATGTTCACATTAAACTGTAAGTCATAGTGTAACACAAGTGAGAATGCCACCCAAGAGAGAGTGCAATGCTGCAGGTA-----ATGTG-----------CAGCTGAGACAAAGTTTGGAGTGTCTGTTGACATTCAGGCAG--GGA----------GAGGATGTTGGCCCAGGTGTTTAACGTTACTTGACACAGATGAATGAATTTGGTAATGCTTCTGCTT--------------ACGTTCTTCATAGGCTAATTTAG-----TGAC-TAATATTCCAGAAAATACGCTGCACCTCAATATCATATTTGTCCCAGAACACTAAAGGAAGTGAAATGTAACTATTGGCCTGTTTGGTACAAGTTTTGAAATGATCT-GCGATGTCTCCCTGATGGAGAACATC-TAAACATCTTAATCCAGATTTG-
		</sequence>
		<sequence>
			<taxon idref="M. cryptacanthus (LR2331)"/>
			TGGCGAAAAGCCAGACGAGTTCGAGTCCGGGATCTCCCAGGTAAGAAAACCAGGCTTCAGGTGTGTTTCGGGTTGAAGGAC------TATTCTGTGTGTAAAGTCAGTCAAGCTACA---CTCAGTTTTAGCATCACGAACGTGTTG---AACATACAATTACCGCATTACTGTATTTAAACTTTAAATTACCGTATTTTCAGGAGTATAAGT-----------------CTGGCTT-GTTGTGTGACTTA-ACGTATATTTAGTCTCTAGTGT-TAGATAACATTGTGCTGCTGTAAAGGTAGCACTTATGTTCACATTAAACTGTAAATCCTAGTGTAACACGAGTGAAAGTGCCACCCA-GAGAGAGTGCAATGCTGCAGGTAATTTAATATG-----------CAGCTGAGACAGAGTTTGGACTGT---TTGACATTC-GGCAG--AGA----GAG---GAGGATGTTGGCCCAGGTGTTTAACGTTACTTGACACAGATGAATGAATTTGGAAATGCTTCTGCCT--------------ACGTTCTTCATAGGCTAATTTAG-----TGAC-TAAGATTCCAGAAAATACGCTGCACCTCGATATCATATNNNNNNNNNNNNNNNNNNNNNNNNNNNNNNNNNNNNNNNNNNNNNNNNNNNNNNNNNNNNNNNNNNNNNNNNNNNNNNNNNNNNNNNNNNNNNNNNNNNNNNNNNNNNNNNNNNNNNNN-
		</sequence>
		<sequence>
			<taxon idref="M. cryptacanthus (LR2332)"/>
			TGGCGAAAAGCCAGACGAGTTCGAGTCCGGGATCTCCCAGGTAAGAAAACCAGGCTTCAGGTGTGTTTCGGGTTGAAGGAC------TATTCTGTGTGTAAAGTCAGTCAAGCTACA---CTCAGTTTTAGCATCACGAACGTGTTG---AACATACAATTACCGCATTACTGTATTTAAACTTTAAATTACCGTATTTTCAGGAGTATAAGT-----------------CTGGCTT-GTTGTGTGACTTA-ACGTATATTTAGTCTCTAGTGT-TAGATAACATTGTGCTGCTGTAAAAGTAGCACTTATGTTCACATTAAACTGTAAATCCTAGTGTAACACGAGTGAAAGTGCCACCCA-GAGAGAGTGCAATGCTGCAGGTAATTTAATATG-----------CAGCTGAGACAGAGTTTGGACTGTCT---GACATTCAGGCAG--AGA----GAG---GAGGATGTTGGCCCAGGTGTTTAACGTTACTTGACACAGATGAATGAATTTGGAAATGCTTCTGCCT--------------ACGTTCTTCATAGGCTAATTTAG-----TGAC-TAAGATTCCAGAAAATACGCTGCACCTCGATATCATATNNNNNNNNNNNNNNNNNNNNNNNNNNNNNNNNNNNNNNNNNNNNNNNNNNNNNNNNNNNNNNNNNNNNNNNNNNNNNNNNNNNNNNNNNNNNNNNNNNNNNNNNNNNNNNNNNNNNNNN-
		</sequence>
		<sequence>
			<taxon idref="M. cunningtoni (CU88753)"/>
			TGGCGAAAAGCCAGACGAGTTCGAGTCTGGGATCTCCCAGGTAAGAAAACCAGGCTTCAGGTGTGTTTCGGGTTGAAGGAC------TATTCTGTGTGTAAAGTCAGTCAAGCTACA---CTCAGTTTTACCATCACGAACATGTTG---AACATACAATTACCACATTAATGTATTTAAACTTTAAATTACCGTATTTTCTGGATTATAAATCGCACATTTTTACTCCCCTGGCTT-GTTGTGTGACTT--ATGTATATTTAGCCTCTAGTGT-TCAATAATA-TGTGCTGCTGTAAAAGTAACACTTATGTTCACATTAAACTGTAAGTCATAGTGTAACACATGTGAGAATGCCACCC--GAGAGAGTGCAATGCTGCAGGTA-----ATATG-----------CAGCTGAGACAAAGTTTGGAGTGTCTGTTGACATTCAG-CAG--AGA----GAG---GAGGATGTTG-CCCAG-TGTTTNNNNNNNNNNNNNNNNNNNNNNNNNNNNNNNNNNNNNNNNNNNNNNNNNNNNNNNNNNNNNNNNNNNNNNNNNNNNNNNNNNNNNNNNNNNNNNNNNNNNNNNNNNNNNNNNNNNNNNNNNNNNNNNNNNNNNNNNNNNNNNNNNNNNNNNNNNNNNNNNNNNNNNNNNNNNNNNNNNNNNNNNNNNNNNNNNNNNNNNNNNNNNNNNNNNNNNNNNNNNNNNNNNNNNNNNNNNNNNNNNNNNNNNNN-
		</sequence>
		<sequence>
			<taxon idref="M. cunningtoni (LR1922)"/>
			TGGCGAAAAGCCAGACGAGTTCGAGTCTGGGATCTCCCAGGTAAGAAAACCAGGCTTCAGGTGTGTTTCGGGTTGAAGGAC------TATTCTGTGTGTAAAGTCAGTCAAGCTACA---CTCAGTTTTACCATCACGAACATGTTG---AACATACAATTACCACATTAATGTATTTAAACTTTAAATTACCGTATTTTCTGGATTATAAATCGCACATTTTTACTCCCCTGGCTT-GTTGTGTGACTT--ATGTATATTTAGCCTCTAGTGT-TCAATAATA-TGTGCTGCTGTAAAAGTAACACTTATGTTCACATTAAACTGTAAGTCATAGTGTAACACAAGTGAGAATGCCACCC--GAGAGAGTGCAATGCTGCAGGTA-----ATATG-----------CAGCTGAGACAAAGTTTGGAGTGTCTGTTGACATTCAGGCAG--AGA----GAG---GAGGATGTTGGCCCAGGTGTTT---GTTACTTGACACAGATGAATGAATTTGGTAATGGTTTTGCTT--------------ACCTTCTTCATAGGGTAATTTAG-----TGACTTAATATTCCAGAAAATACGGTGCACCTCAATATCATATTTGTCCCAGAACATTAAAGGAAGTGAAATGTAAATATTGGCCTGTTTGGTACAAGTTTTGAAATGATTT-GCGATGTTTCCCTGATGGAGAACGTC-TAAACATCTTAATCCAGATTTG-
		</sequence>
		<sequence>
			<taxon idref="M. cunningtoni (LR1981)"/>
			TGGCGAAAAGCCAGACGAGTTCGAGTCTGGGATCTCCCAGGTAAGAAAACCAGGCTTCAGGTGTGTTTCGGGTTGAAGGAC------TATTCTGTGTGTAAAGTCAGTCAAGCTACA---CTCAGTTTTACCATCACGAACATGTTG---AACATACAATTACCACATTAATGTATTTAAACTTTAAATTACCGTATTTTCTGGATTATAAATCGCACATTTTTACTCCCCTGGCTT-GTTGTGTGACTT--ATGTATATTTAGCCTCTAGTGT-TCAATAATA-TGTGCTGCTGTAAAAGTAACACTTATGTTCACATTAAACTGTAAGTCATAGTGTAACACAAGTGAGAATGCCACCC--GAGAGAGTGCAATGCTGCAGGTA-----ATATG-----------CAGCTGAGACAAAGTTTGGAGTGTCTGTTGACATTCAG-CAG--AGA----GA----GAGGATGTTG-CCCAG-TGTTTNNNNNNNNNNNNNNNNNNNNNNNNNNNNNNNNNNNNNNNNNNNNNNNNNNNNNNNNNNNNNNNNNNNNNNNNNNNNNNNNNNNNNNNNNNNNNNNNNNNNNNNNNNNNNNNNNNNNNNNNNNNNNNNNNNNNNNNNNNNNNNNNNNNNNNNNNNNNNNNNNNNNNNNNNNNNNNNNNNNNNNNNNNNNNNNNNNNNNNNNNNNNNNNNNNNNNNNNNNNNNNNNNNNNNNNNNNNNNNNNNNNNNNNNN-
		</sequence>
		<sequence>
			<taxon idref="M. cunningtoni (LR2324)"/>
			TGGCGAAAAGCCAGACGAGTTCGAGTCTGGGATCTCCCAGGTAAGAAAACCAGGCTTCAGGTGTGTTTCGGGTTGAAGGAC------TATTCTGTGTGTAAAGTCAGTCAAGCTACA---CTCAGTTTTACCATCACGAACATGTTG---AACATACAATTACCACATTAATGTATTTAAACTTTAAATTACCGTATTTTCTGGATTATAAATCGCACATTTTTACTCCCCTGGCTT-GTTGTGTGACTT--ATGTATATTTAGCCTCTAGTGT-TCAATAATA-TGTGCTGCTGTAAAAGTAACACTTATGTTCACATTAAACTGTAAGTCATAGTGTAACACAAGTGAGAATGCCACCC--GAGAGAGTGCAATGCTGCAGGTA-----ATATG-----------CAGGTGAGACAAAGTTTGGAGTGTCTGTTGACATTCAGGCAG--AGA----GAG---GAGGATGTTGGCCCAGGTGTTT---GTTACTTGACACAGATGAATGAATTTGGTAATGCTTTTGCTT--------------ACCTTCTTCATAGGCTAATTTAG-----TGACTTAATATTCCAGAAAATACGNTGCACCTCAATATCATATTTGTCCCAGAACATTAAAGGAAGTGAAATGTAANNNNNNNNNNNNNNNNNNNNNNNNNNNNNNNNNNNNNNNNNNNNNNNNNNNNNNNNNNNNNNNNNNNNNNNNNNNNNNNNNNNNNN-
		</sequence>
		<sequence>
			<taxon idref="M. cunningtoni (SA76255)"/>
			TGGCGAAAAGCCAGACGAGTTCGAGTCTGGGATCTCCCAGGTAAGAAAACCAGGCTTCAGGTGTGTTTCGGGTTGAAGGAC------TATTCTGTGTGTAAAGTCAGTCAAGCTACA---CTCAGTTTTACCATCACGAACATGTTG---AACATACAATTACCACATTAATGTATTTAAACTTTAAATTACCGTATTTTCTGGATTATAAATCGCACATTTTTACTCCCCTGGCTT-GTTGTGTGACTT--ATGTATATTTAGCCTCTAGTGT-TCAATAATA-TGTGCTGCTGTAAAAGTAACACTTATGTTCACATTAAACTGTAAGTCATAGTGTAACACAAGTGAGAATGCCACCC--GAGAGAGTGCAATGCTGCAGGTA-----ATATG-----------CAGCTGAGACAAAGTTTGGAGTGTCTGTTGACATTCAGNNNNNNNNNNNNNNNNNNNNNNNNNNNNNNNNNNNNNNNNNNNNNNNNNNNNNNNNNNNNNNNNNNNNNNNNNNNNNNNNNNNNNNNNNNNNNNNNNNNNNNNNNNNNNNNNNNNNNNNNNNNNNNNNNNNNNNNNNNNNNNNNNNNNNNNNNNNNNNNNNNNNNNNNNNNNNNNNNNNNNNNNNNNNNNNNNNNNNNNNNNNNNNNNNNNNNNNNNNNNNNNNNNNNNNNNNNNNNNNNNNNNNNNNNNNNNNNNNNNNNNNNNNNNNNNNNNNNNNNNNNNNNNNNNN-
		</sequence>
		<sequence>
			<taxon idref="M. ellipsifer (CU88748)"/>
			TGGCGAAAAGCCAGACGAGTTCGAGTCTGGGATCTCCCAGGTAAGAAAACCAGGCTTCAGGTGTGTTTCGGGTTGAAGGAC------TGTTCTGTGTGTAAAGTCAGTCAAGCTACA---CTCAGTTTTACCATCACGAACATGTTG---AACATACAATTACCACATTAATGTATTTAAACTTTAAATTACCGTATTTTCTGGATTATAAATCGCACATTTTTACTCCCCTGGCTT-GTTGTGTGACTT--ATGTATATTTAGCCTCTAGTGT-TCGATAATA-TGTGCTGCTGTAAAAGTAACACTTATGTTCACATTAAACTGTAAGTCATAGTG-----------------CCACCC--GAGAGAGTGCAATGCTGCAGGTA-----ATATG-----------CAGCTGAGACAAAGTTTGGAGTGTCTGTTGACATTCAGGCAG--AGA----GAG---GAGGATGTTGGACCAGGTGTTTAACGTTACTTGACACAGATGAATAAATTTGGTAATGCTTCTGCTT--------------ACCTTTTTCATAGCCTAATTTAG-----TGAC-TAATATTCCAGAAAATACGCTGCACCTCAATATCATATTTGTCCCAGAACATTAAAGGAAGTGAAATGTAACTATTGGCCTGTTTGGTACAAGTTTTGAAATGATCT-GTGATGTCTCCCTGATGGAGAACGTC-TAAACATCTTAATCCAGATTTG-
		</sequence>
		<sequence>
			<taxon idref="M. ellipsifer (LR0302)"/>
			TGGCGAAAAGCCAGACGAGTTCGAGTCTGGGATCTCCCAGGTAAGAAAACCAGGCTTCAGGTGTGTTTCGGGTTGAAGGAC------TATTCTGTGTGTAAAGTCAGTCAAGCTACA---CTCAGTTTTAYCATCACGAACATGTTG---AACATACAATTACCACATTAATGTATTTAAACTTTAAATTACCGTATTTTCTGGATTATAAATCGCACATTTTTACTCCCCTGGCTT-GTTGTGTGACTT--ATGTATATTTAGCCTCTAGTGT-TCGATAATA-TGTGCTGCTGTAAAAGTAACACTTATGTTCACATTAAACTGTAAGTCATAGTG-----------------CCACCC--GAGAGAGTGCAATGCTGCAGGTA-----ATATG-----------CAGCTGAGACAAAGTTTGGAGTGTCTGTTGACATTCAGGCAG--AGA----GAG---GAGGATGTTGGACCAGGTGTTTAACGTTACTTGACACAGATGAATAAATTTGGTAATGCTTCTGCTT--------------ACCTTCTTCATAGCCTAATTTAG-----TGAC-TAATATTCCAGAAAATACGCTGCACCTCAATATCATATTTGTCCCAGAACATTAAAGGAAGTGAAATGTAACTATTGGCCTGTTTGGTACAAGTTTTGAAATGATCT-GTGATGTCTCCCTGATGGAGAACGTC-TAAACATCTTAATCCAGATTTG-
		</sequence>
		<sequence>
			<taxon idref="M. ellipsifer (LR1982)"/>
			TGGCGAAAAGCCAGACGAGTTCGAGTCTGGGATCTCCCAGGTAAGAAAACCAGGCTTCAGGTGTGTTTCGGGTTGAAGGAC------TATTCTGTGTGTAAAGTCAGTCAAGCTACA---CTCAGTTTTACCATCACGAACATGTTG---AACATACAATTACCACATTAATGTATTTAAACTTTAAATTACCGTATTTTCTGGATTATAAATCGCACATTTTTACTCCCCTGGCTT-GTTGTGTGACTT--ATGTATATTTAGCCTCTAGTGT-TCGATAATA-TGTGSTGCTGTAAAAGTAACACTTATGTTCACATTAAACTGTAAGTCATAGTG-----------------CCACCC--GAGAGAGTGCAATGCTGCAGGTA-----ATATG-----------CAGGTGAGACAAAGTTTGGAGTGTCTGTTGACATTCAGGCAG--AGA----GAG---GAGGATGTTGGACCAGGTGTTTAACGTTACTTGACACAGATGAATAAATTTGGTAATGGTTTTGCTT--------------ACCTTCTTCATAGCCTAATTTAG-----TGAC-TAATATTCCAGAAAATACGCTGCACCTCAATATCATATTTGTCCCAGAACATTAAAGGAAGTGAAATGTAACTATTGGCCTGTTTGGTACAAGTTTTGAAATGATTT-GTGATGTCTCCCTGATGGAGAACGTC-TAAACATTTTAATCCAGATTTG-
		</sequence>
		<sequence>
			<taxon idref="M. ellipsifer (LR1983)"/>
			TGGCGAAAAGCCAGACGAGTTCGAGTCTGGGATCTCCCAGGTAAGAAAACCAGGCTTCAGGTGTGTTTCGGGTTGAAGGAC------TATTCTGTGTGTAAAGTCAGTCAAGCTACA---CTCAGTTTTACCATCACGAACATGTTG---AACATACAATTACCACATTAATGTATTTAAACTTTAAATTACCGTATTTTCTGGATTATAAATCGCACATTTTTACTCCCCTGGCTTGNNNNNNNNNNNNNNNNNNNNNNNNNNNNNNNNNNNNNNNNNNNNNNNNNNNNNNNNNNNNNNNNNNNNNNNNNNNNNNNNNNNNNNNNNNNNNNNNNNNNNNNNNNNNNNNNNNNNNNNNNNNNNNNNNNNNNNNNNNNNNNNNNNNNNNNNNNNNNNNNNNNNNNNNNNNNNNNNNNNNNNNNNNNNNNNNNNNNNNNNNNNNNNNNNNNNNNNNNNNNNNNNNNNNNNNNNNNNNNNNNNNNNNNNNNNNNNNNNNNNNNNNNNNNNNNNNNNNNNNNNNNNNNNNNNNNNNNNNNNNNNNNNNNNNNNNNNNNNNNNNNNNNNNNNNNNNNNNNNNNNNNNNNNNNNNNNNNNNNNNNNNNNNNNNNNNNNNNNNNNNNNNNNNNNNNNNNNNNNNNNNNNNNNNNNNNNNNNNNNNNNNNNNNNNNNNNNNNNNNNNNNNNNNNNNNNNNNNNNNNNNNNNNNNNNNNNNNNNNNNNNNNNNNNNNNNNNNNN-
		</sequence>
		<sequence>
			<taxon idref="M. ellipsifer (LR1986)"/>
			TGGCGAAAAGCCAGACGAGTTCGAGTCTGGGATCTCCCAGGTAAGAAAACCAGGCTTCAGGTGTGTTTCGGGTTGAAGGAC------TATTCTGTGTGTAAAGTCAGTCAAGCTACA---CTCAGTTTTACCATCACGAACATGTTG---AACATACAATTACCACATTAATGTATTTAAACTTTAAATTACCGTATTTTCTGGATTATAAATCGCACATTTTTACTCCCCTGGCTT-GTTGTGTGACTT--ATGTATATTTAGCCTCTAGTGT-TCGATAATA-TGTGCTGCTGTAAAAGTAACACTTATGTTCACATTAAACTGTAAGTCATAGTG-----------------CCACCC--GAGAGAGTGCAATGCTGCAGGTA-----ATATG-----------CAGCTGAGACAAAGTTTGGAGTGTCTGTTGACATTCAGGCAG--AGA----GAG---GAGGATGTTGGACCAGGTGTTTAANNNNNNNNNNNNNNNNNNNNNNNNNNNNNNNNNNNNNNNNNNNNNNNNNNNNNNNNNNNNNNNNNNNNNNNNNNNNNNNNNNNNNNNNNNNNNNNNNNNNNNNNNNNNNNNNNNNNNNNNNNNNNNNNNNNNNNNNNNNNNNNNNNNNNNNNNNNNNNNNNNNNNNNNNNNNNNNNNNNNNNNNNNNNNNNNNNNNNNNNNNNNNNNNNNNNNNNNNNNNNNNNNNNNNNNNNNNNNNNNNNNNNNN-
		</sequence>
		<sequence>
			<taxon idref="M. ellipsifer (LR2325)"/>
			TGGCGAAAAGCCAGACGAGTTCGAGTCTGGGATCTCCCAGGTAAGAAAACCAGGCTTCAGGTGTGTTTCGGGTTGAAGGAC------TATTCTGTGTGTAAAGTCAGTCAAGCTACA---CTCAGTTTTACCATCACGAACATGTTG---AACATACAATTACCACATTAATGTATTTAAACTTTAAATTACCGTATTTTCTGGATTATAAATCGCACATTTTTACTCCCCTGGCTT-GTTGTGTGACTT--ATGTATATTTAGCCTCTAGTGT-TCGATAATA-TGTGCTGCTGTAAAAGTAACACTTATGTTCACATTAAACTGTAAGTCATAGTG-----------------CCACCC--GAGAGAGTGCAATGCTGCAGGTA-----ATATG-----------CAGCTGAGACAAAGTTTGGAGTGTCTGTTGACATTCAGGCAG--AGA----GAG---GAGGATGTTGGACCAGGTGTTTAACGTTACTTGACACAGATGAATAAATTTGGTAATGCTTCTGCTT--------------ACCTTCTTCATAGCCTAATTTAG-----TGAC-TAATATTCCAGAAAATACGCTGCACCTCAATATCATATTTGTCCCAGAACATTAAAGGAAGTGAAATGTAACTATTGGCCTGTTTGGTACAAGTTTTGAAATGATCT-GTGATGTCTCCCTGATGGAGAACGTC-TAAACATCTTAATCCAGATTTG-
		</sequence>
		<sequence>
			<taxon idref="M. ellipsifer (LR2326)"/>
			TGGCGAAAAGCCAGACGAGTTCGAGTCTGGGATCTCCCAGGTAAGAAAACCAGGCTTCAGGTGTGTTTCGGGTTGAAGGAC------TATTCTGTGTGTAAAGTCAGTCAAGCTACA---CTCAGTTTTATCATCACGAACATGTTG---AACATACAATTACCACATTAATGTATTTAAACTTTAAATTACCGTATTTTCTGGATTATAAATCGCACATTTTTACTCCCCTGGCTT----GTGTGNNNNNNNNNNNNNNNNNNNNNNNNNNNNNNNNNNNNNNNNNNNNNNNNNNNNNNNNNNNNNNNNNNNNNNNNNNNNNNNNNNNNNNNNNNNNNNNNNNNNNNNNNNNNNNNNNNNNNNNNNNNNNNNNNNNNNNNNNNNNNNNNNNNNNNNNNNNNNNNNNNNNNNNNNNNNNNNNNNNNNNNNNNNNNNNNNNNNNNNNNNNNNNNNNNNNNNNNNNNNNNNNNNNNNNNNNNNNNNNNNNNNNNNNNNNNNNNNNNNNNNNNNNNNNNNNNNNNNNNNNNNNNNNNNNNNNNNNNNNNNNNNNNNNNNNNNNNNNNNNNNNNNNNNNNNNNNNNNNNNNNNNNNNNNNNNNNNNNNNNNNNNNNNNNNNNNNNNNNNNNNNNNNNNNNNNNNNNNNNNNNNNNNNNNNNNNNNNNNNNNNNNNNNNNNNNNNNNNNNNNNNNNNNNNNNNNNNNNNNNNNNNNNNNNNNNNNNNNNNNNNNNNNNNN-
		</sequence>
		<sequence>
			<taxon idref="M. ellipsifer (LR2327)"/>
			TGGCGAAAAGCCAGACGAGTTCGAGTCTGGGATCTCCCAGGTAAGAAAACCAGGCTTCAGGTGTGTTTCGGGTTGAAGGAC------TATTCTGTGTGTAAAGTCAGTCAAGCTACA---CTCAGTTTTACCATCACGAACATGTTG---AACATACAATTACCACATTAATGTATTTAAACTTTAAATTACCGTATTTTCTGGATTATAAATCGCACATTTTTACTCCCCTGGCTT-GTTGTGTGACTT--ATGTATATTTAGCCTCTAGTGT-TCGATAATA-TGTGCTGCTGTAAAAGTAACACTTATGTTCACATTAAACTGTAAGTCATAGTG-----------------CCACCC--GAGAGAGTGCAATGCTGCAGGTA-----ATATG-----------CAGCTGAGACAAAGTTTGGAGTGTCTGTTGACATTCAGGCAG--AGA----GAG---GAGGATGTTGGACCAGGTGTTTAACGTTACTTGACACAGATGAATAAATTTGGTAATGCTTCTGCTT--------------ACCTTCTTCATAGCCTAATTTAG-----TGAC-TAATATTCCAGAAAATACGCTGCACCTCAATATCATATTTGTCCCAGAACATTAAAGGAAGTGAAATGTAACTATTGGCCTGTTTGGTACAAGTTTTGAAATGATCT-GTGATGTCTCCCTGATGGAGAACGTC-TAAACATCTTAATCCAGATTTG-
		</sequence>
		<sequence>
			<taxon idref="M. ellipsifer (SA76186)"/>
			TGGCGAAAAGCCAGACGAGTTCGAGTCTGGGATCTCCCAGGTAAGAAAACCAGGCTTCAGGTGTGTTTCGGGTTGAAGGAC------TATTCTGTGTGTAAAGTCAGTCAAGCTACA---CTCAGTTTTACCATCACGAACATGTTG---AACATACAATTACCACATTAATGTATTTAAACTTTAAATTACCGTATTTTCTGGATTATAAATCGCACATTTTTACTCCCCTGGCTTGNNNNNNNNNNNNNNNNNNNNNNNNNNNNNNNNNNNNNNNNNNNNNNNNNNNNNNNNNNNNNNNNNNNNNNNNNNNNNNNNNNNNNNNNNNNNNNNNNNNNNNNNNNNNNNNNNNNNNNNNNNNNNNNNNNNNNNNNNNNNNNNNNNNNNNNNNNNNNNNNNNNNNNNNNNNNNNNNNNNNNNNNNNNNNNNNNNNNNNNNNNNNNNNNNNNNNNNNNNNNNNNNNNNNNNNNNNNNNNNNNNNNNNNNNNNNNNNNNNNNNNNNNNNNNNNNNNNNNNNNNNNNNNNNNNNNNNNNNNNNNNNNNNNNNNNNNNNNNNNNNNNNNNNNNNNNNNNNNNNNNNNNNNNNNNNNNNNNNNNNNNNNNNNNNNNNNNNNNNNNNNNNNNNNNNNNNNNNNNNNNNNNNNNNNNNNNNNNNNNNNNNNNNNNNNNNNNNNNNNNNNNNNNNNNNNNNNNNNNNNNNNNNNNNNNNNNNNNNNNNNNNNNNNNNNNNNNNNN-
		</sequence>
		<sequence>
			<taxon idref="M. ellipsifer (SA79934)"/>
			???????????????????????????????????????????????????????????????????????????????????????????????????????????????????????????????????????????????????????????????????????????????????????????????????????????????????????????????????????????????????????????????????????????????????????????????????????????????????????????????????????????????????????????????????????????????????????????????????????????????????????????????????????????????????????????????????????????????????????????????????????????????????????????????????????????????????????????????????????????????????????????????????????????????????????????????????????????????????????????????????????????????????????????????????????????????????????????????????????????????????????????????-
		</sequence>
		<sequence>
			<taxon idref="M. frenatus (CU90393)"/>
			TGGCGAAAAGCCAGACGAGTTCGAGTCTGGGATCTCCCAGGTAAGAAAACCAGGCTTCAGGTGTGTTTCGGGTTGAAGGAC------TATTCTGTGTGTAAAGTCAGTCAAGCTACA---CTCAGTTTTACCATCACGAACATGTTG---AACATGTAATTACCACGTTAATGTATTTAAACTTTAAATTATTGTATTTTCTCGATTATAAGTCGCACATTTTTACTCCCCTGGCTT-GTTGAGTGACTT--ATGTGTATTTAGTCTCTAGTGT-TCGATAATATTGTGCTGCTGTAAAAGTAACACTTATGTTCACATTAAACTGTAAGTCATAGTGTAACACAAGTGAGAATGCCACCCAAGAGAGAGTGCAATGCTGCAGGTA-----ATGTG-----------CAGCTGAGACAAAGTTTGGAGTGTCTGTTGACATTCAGGCAG--AGA----GAGGAGGAGGATGTTGGCCCAGGTGTTTAACGTTACTTGACACAGATGAATGAATTTGGTAATGCTTCTGCTT--------------ACGTTCTTCATAGGCTAATTTAG-----TGAC-TAATATTCCAGAAAATACGCTGCACCTCAATATCATATTTGTCCCAGAACATTAAAGGAAGTGAAATGTAACTATTGGCCTGTTTGGTACAAGTTTTGAAATGATCT-GCGATGTCTCCCTGATGGAGAACATC-TAAACATCTTAATCCAGATTTG-
		</sequence>
		<sequence>
			<taxon idref="M. frenatus (CU90415)"/>
			TGGCGAAAAGCCAGACGAGTTCGAGTCTGGGATCTCCCAGGTAAGAAAACCAGGCTTCAGGTGTGTTTCGGGTTGAAGGAC------TATTCTATGTGTAAAGTCAGTCAAGCTACA---CTCAGTTTTACCATCACGAACATGTTG---AACATACAATTACCACGTTAATGTATTTAAACTTTAAATTATTGTATTTTCTCGATTATAAGTCGCACATTTTTACTCCCCTGGCTT-GTTGTGTGACTT--ATGTATATTTAGTCTCTAGTGT-TCGATAATATTGTGCTGCTGTAAAAGTAACACTTATGTTCACATTAAACTGTAAGTCATAGTGTAACACAAGTGAGAATGCCACCCAAGAGAGAGTGCAATGCTGCAGGTA-----ATGTG-----------CAGCTGAGACAAAGTTTGGAGTGTCTGTTGACATTCAGGCAG--AGA----GAGGAGGAGGATGTTGGCCCAGGTGTTTAACGTTACTTGACACAGATGAATGAATTTGGTAATGCTTCTGCTT--------------ACGTTCTTCATAGGCTAATTTAG-----TGAC-TAATATTCCAGAAAATACGCTGCACCTCAATATCATATTTGTCCCAGAACATTAAAGGAAGTGAAATGTAACTATTGGCCTGTTTGGTACAAGTTTTGAAATGATCT-GCGATGTCTCCCTGATGGAGAACATC-TAAACATCTTAATCCAGATTTG-
		</sequence>
		<sequence>
			<taxon idref="M. frenatus (CU93791-1047)"/>
			TGGCGAAAAGCCAGACGAGTTCGAGTCTGGGATCTCCCAGGTAAGAAAACCAGGCTTCAGGTGTGTTTCGGGTTGAAGGAC------TATTCTGTGTGTAAAGTCAGTCAAGCTACA---CTCAGTTTTACCATCACGAACATGTTG---AACATACAATTACCACGTTAATGTATTTAAACTTTAAATTATTGTATTTTCTCGATTATAAGTCGCACATTTTTACTCCCCTGGCTT-GTTGTGTGACTT--ATGTGTATTTAGTCTCTAGTGT-TCGATAATATTGTGCTGCTGTAAAAGTAACACTTATGTTCACATTAAACTGTAAGTCATAGTGTAACACAAGTGAGAATGCCACCCAAGAGAGAGTGCAATGCTGCAGGTA-----ATGTG-----------CAGCTGAGACAAAGTTTGGAGTGTCTGTTGACATTCAGGCAG--AGA----GAGGAGGAGGATGTTGGCCCAGGTGTTTAACGTTACTTGACACAGATGAATGAATTTGGTAATGCTTCTGCTT--------------ACGTTCTTCATAGGCTAATTTAG-----TGAC-TAATATTCCAGAAAATACGCTGCACCTCAATATCATATTTGTCCCAGAACATTAAAGGAAGTGAAATGTAACTATTGGCCTGTTTGGTACAAGTTTTGAAATGATCT-GCGATGTCTCCCTGATGGAGAACATC-TAAACATCTTAATCCAGATTTG-
		</sequence>
		<sequence>
			<taxon idref="M. frenatus (CU93791-1048)"/>
			TGGCGAAAAGCCAGACGAGTTCGAGTCTGGGATCTCCCAGGTAAGAAAACCAGGCTTCAGGTGTGTTTCGGGTTGAAGGAC------TATTCTGTGTGTAAAGTCAGTCAAGCTACA---CTCAGTTTTACCATCACGAACATGTTG---AACATACAATTACCACGTTAATGTATTTAAACTTTAAATTATTGTATTTTCTCGATTATAAGTCGCACATTTTTACTCCCCTGGCTT-GTTGTGTGACTT--ATGTGTATTTAGTCTCTAGTGT-TCGATAATATTGTGCTGCTGTAAAAGTAACACTTATGTTCACATTAAACTGTAAGTCATAGTGTAACACAAGTGAGAATGCCACCCAAGAGAGAGTGCAATGCTGCAGGTA-----ATGTG-----------CAGCTGAGACAAAGTTTGGAGTGTCTGTTGACATTCAGGCAG--AGA----GAGGAGGAGGATGTTGGCCCAGGTGTTTAACGTTACTTGACACAGATGAATGAATTTGGTAATGCTTCTGCTT--------------ACGTTCTTCATAGGCTAATTTAG-----TGAC-TAATATTCCAGAAAATACGCTGCACCTCAATATCATATTTGTCCCAGAACATTAAAGGAAGTGAAATGTAACTATTGGCCTGTTTGGTACAAGTTTTGAAATGATCT-GCGATGTCTCCCTGATGGAGAACATC-TAAACATCTTAATCCAGATTTG-
		</sequence>
		<sequence>
			<taxon idref="M. frenatus (SA83188-1)"/>
			???????????????????????????????????????????????????????????????????????????????????????????????????????????????????????????????????????????????????????????????????????????????????????????????????????????????????????????????????????????????????????????????????????????????????????????????????????????????????????????????????????????????????????????????????????????????????????????????????????????????????????????????????????????????????????????????????????????????????????????????????????????????????????????????????????????????????????????????????????????????????????????????????????????????????????????????????????????????????????????????????????????????????????????????????????????????????????????????????????????????????????????????-
		</sequence>
		<sequence>
			<taxon idref="M. frenatus (SA83188-2)"/>
			TGGCGAAAAGCCAGACGAGTTCGAGTCTGGGATCTCCCAGGTAAGAAAACCAGGCTTCAGGTGTGTTTCGGGTTGAAGGAC------TATTCTGTGTGTAAAGTCAGTCAAGCTACA---CTCAATTTTACCATCACGAACATGTTG---AACATACAATTACCACGTTAATGTATTTAAACTTTAAATTATTGTATTTTCTCGATTATAAGTCGCACATTTTTACTCCCCTGGCTT-GTTGAGTGACTT--ATGTGTATTTAGTCTCTAGTGT-TCGATAATATTGTGCTGCTGTAAAAGTAACACTTATGTTCACATTAAACTGTAAGTCATAGTGTAACACAAGTGAGAATGCCACCCAAGAGAGAGTGCAATGCTGCAGGTA-----ATGTG-----------CAGCTGAGACAAAGTTTGGAGTGTCTGTTGACATTCAGGCAG--AGA----GAGGAGGAGGATGTTGGCCCAGGTGTTTAACGTTACTTGACACAGATGAATGAATTTGGTAATGGTTCTGCTT--------------ACGTTCTTCATAGGCTAATTTAG-----TGAC-TAATATTCCAGAAAATACGCTGCACCTCAATATCATATTTGTCCCAGAACATTAAAGGAAGTGAAATGTAACTATTGGCCTGTTTGGTACAAGTTTTGAAATGATYT-GCGATGTTTCCCTGATGGAGAACATC-TAAACATTTTAATCCAGATTTG-
		</sequence>
		<sequence>
			<taxon idref="M. greshoffi (AMCC197035)"/>
			NNNNNNNNNNNNNNNNNNNNNNNNNNNNNNNNNNNNNNNNNNNNNNNNACCAGGCTTCAGGTGTGTTTCGGGTTGAAGGAC------TATTCTGTGAGTAAAGTCAGTCAAGCTACA---CTCAGTATTAGCATCACGAACGTGTTG---AACATACAATTACCGCATTAATGTATTTAAACTTTAAATTACCGTATTTTCTGGATTATAAAT-----------------CTTGCTT-GTTGTGTGACTT------ATATTTAGTCTCTAGTGT-TCGATAACATTGTGCTGCTGTAAAAGTAACACTTATGTTCACATTAAACTGTAAATCCTAGTGTAACACGAGTGAAAGTGCCACCCA-GAGAGAGTGCAATGCTGCAGGTAATTTAATATTATAATATAAAGCAGCTGAGACAAAGTTTGGAGTGTCT---GACATTCAGGCAG--AGAG---GAG---GAGGATGTTGGCCCAGGTGTTGAACTTTACTCGACACAGATGAATGAATTTGGAAATGCTTCTGCCTA--------------CATTCTTCATAGGCTAATTTAG-----TGAC-TAAGATTCCAGAAAATACGCTGCACCCCAATATCATAT?????????????????????????????????????NNNNNNNNNNNNNNNNNNNNNNNNNNNNNNNNNNNNNNNNNNNNNNNNNNNNNNNNNNNNNNNNNNNNNNNNNNNNNNNNNNN
		</sequence>
		<sequence>
			<taxon idref="M. liberiensis (AMNH8920)"/>
			TGGCGAAAAGCCAGACGAGTTCGAGTCTGGGATCTCCCAGGTAAGAAAACCAGGCT-----------TCGGGTTGAAGGAC------TATTCTGTGTATGAAGTCAGTCAAGCTATA---CTCAGTTTTAGCATCACGAACATGTTG---AACATACAATTACCACATTAATGTATTTAAACTTTAAATTACCGTATTTTCTGGATTATAAATCGCACATTTTTACTCCTCTGGCTT-GTTGTGTGACTTATGTGTAT-TTTAGTCTCTAGTGT-TAGATAATATTGTGCTGCTGTAAAAGTAACACTTATGTTCACATTAAACTGTAAATCCTAGTGTAACACAAGTGAAAATGCCACCCAAGAGAGAGTGCAATGCTGCAGGTAATAAAATGAG-----------CAGCTGAGACAAAGTTTGGA--GTCTGTTGACATTCAGGCAG--AGA----GAGGAGGAGGATGTTGGCCCAGGTGTTTAACGTTACTTCACACAGATGAACGAATTTGGTAATGCTTCTGCTT--------------GCGTTCTTCATAGGCTAATTTAG-----TGAC-TAATATTCCAGAAAATACAGTGCACCTCAATATCATATTTGTCCCAGAACATTAAAGGAAGTGAAATGTAACTATTGGCCTGTT-----------TTGAAATGATCT-GCGACGTCTCCCTGATGGAGAACATC-TAAACATCTTAATCCAGATTTG-
		</sequence>
		<sequence>
			<taxon idref="M. liberiensis (AMNH9027)"/>
			???????????????????????????????????????????????????????????????????????????????????????????????????????????????????????????????????????????????????????????????????????????????????????????????????????????????????????????????????????????????????????????????????????????????????????????????????????????????????????????????????????????????????????????????????????????????????????????????????????????????????????????????????????????????????????????????????????????????????????????????????????????????????????????????????????????????????????????????????????????????????????????????????????????????????????????????????????????????????????????????????????????????????????????????????????????????????????????????????????????????????????????????-
		</sequence>
		<sequence>
			<taxon idref="M. liberiensis (AMNH9077)"/>
			NNNNNNNNNNNNNNNNNNNTTCGAGTCTGGGATCTCCCAGGTAAGAAAACCAGGCT-----------TCGGGTTGAAGGAC------TATTCTGTGTATGAAGTCAGTCAAGCTATA---CTCAGTTTTAGCATCACGAACATGTTG---AACATACAATTACCACATTAATGTATTTAAACTTTAAATTACCGTATTTTCTGGATTATAAGTCGCACATTTTTACTCCTCTGGCTT-GTTGTGTGACTTATGTGTAT-TTTAGTCTCTAGTGT-TAGATAATATTGTGCTGCTGTAAAAGTAACACTTATGTTCACATTAAACTGTAAATCCTAGTGTAACACAAGTGAAAATGCCACCCAAGAGAGAGTGCAATGCTGCAGGTAATAAAATGAG-----------CAGCTGAGACAAAGTTTGGA--GTCTGTTGACATTCAGGCAG--AGA----GAGGAGGAGGATGTTGGCCCAGGTGTTTAACGTTACTTCACACAGATGAACGAATTTGGTAATGCTTCTGCTT--------------GCGTTCTTCATAGGCTAATTTAG-----TGAC-TAATATTCCAGAAAATACAGTGCACCTCAATATCATATTTGTCCCAGAACATTAAAGGAAGTGAAATGTAACTATTGGCCTGTT-----------TTGAAATGATCT-GCGACGTCTCCCTGATGGAGAACATC-TAAACATCTTAATCCAGATTTG-
		</sequence>
		<sequence>
			<taxon idref="M. liberiensis (AMNH9100)"/>
			TGGCGAAAAGCCAGACGAGTTCGAGTCTGGGATCTCCCAGGTAAGAAAACCAGGCT-----------TCGGGTTGAAGGAC------TATTCTGTGTATGAAGTCAGTCAAGCTATA---CTCAGTTTTAGCATCACGAACATGTTG---AACATACAATTACCACATTAATGTATTTAAACTTTAAATTACCGTATTTTCTGGATTATAAGTCGCACATTTTTACTCCTCTGGCTT-GTTGTGTGACTTATGTGTAT-TTTAGTCTCTAGTGT-TAGATAATATTGTGCTGCTGTAAAAGTAACACTTATGTTCACATTAAACTGTAAATCCTAGTGTAACACAAGTGAAAATGCCACCCAAGAGAGAGTGCAATGCTGCAGGTAATAAAATGAG-----------CAGCTGAGACAAAGTTTGGA--GTCTGTTGACATTCAGGCAG--AGA----GAGGAGGAGGATGTTGGCCCAGGTGTTTAACGTTACTTCACACAGATGAACGAATTTGGTAATGCTTCTGCTT--------------GCGTTCTTCATAGGCTAATTTAG-----TGAC-TAATATTCCAGAAAATACAGTGCACCTCAATATCATATTTGTCCCAGAACATTAAAGGAAGTGAAATGTAACTATTGGCCTGTT-----------TTGAAATGATCT-GCGACGTCTCCCTGATGGAGAACATC-TAAACATCTTAATCCAGATTTG-
		</sequence>
		<sequence>
			<taxon idref="M. marchei (AMCC211426)"/>
			TGGCGAAAAGCCAGACGAGTTCGAGTCTGGGATCTCCCAGGTAAGAAAACCAGGCTTCAGGTGTGTTTCGGGTTGAAGGAC------TATTCTGTGTATACTGTCAGTCAAGCTACA---CTCAGTTTTAGCATCGCGACCATGTTG---AACATACAATTACCACATTAATGTATTTAAACTTTAAATTACTGTATTTTCTGGATTAAAAGTCGCACATTTTTACTCCTCTGGCTT-GTTGTGTGAG----ATGTATATTTAGTCTCTAGTGT-TAGATAATATTGTGCTGCTGTAAAAGTAACACTTATGTTCACATTAAACTGTAAATCCTAGTGTAACACAAGTGAAAATGCCACCCAAGAGAGAGTGCAATGCTGCAGGTAATCAAATATG-----------CAGCTGAGACAAAGTTTGGAGTGTCTGTTGACATTCAGGCAG--AGA----GAGGAGGAGGATGTTGGCCCAGGTGTTTAACGTTACTTGACACAGATGAATGAATTTGGTAATGCTTCTGCTT--------------GCGTTCTTCATAGGCTAATTTAG-----TGAC-TAATATTCCAGAAAATACGGTGCACCTCAATATCATATTTGTCCCAGAACATTAAAGGAAGTGAAAT------ATTGGCCTGTTTGGTACAAGTTTTGAAATGATTT-GTGATGTCTCCCTGATGGAGAACATC-TAAACATCTTAATCCAGATTTG-
		</sequence>
		<sequence>
			<taxon idref="M. micropectus (SA77451)"/>
			???????????????????????????????????????????????????????????????????????????????????????????????????????????????????????????????????????????????????????????????????????????????????????????????????????????????????????????????????????????????????????????????????????????????????????????????????????????????????????????????????????????????????????????????????????????????????????????????????????????????????????????????????????????????????????????????????????????????????????????????????????????????????????????????????????????????????????????????????????????????????????????????????????????????????????????????????????????????????????????????????????????????????????????????????????????????????????????????????????????????????????????????-
		</sequence>
		<sequence>
			<taxon idref="M. micropectus (SA79935)"/>
[truncated: 63,527 more chars]
