# Supplementary material for: Molecular phylogenetics reveals convergent evolution in lower Congo River spiny eels
Source: BMC Evol Biol. 2015 Oct 15;15:224. doi: 10.1186/s12862-015-0507-x (PMC4608218; doi:10.1186/s12862-015-0507-x)
Supplement: Additional file 2: — Supplemental Files: xml files for Bayesian analyses (File 1: concatenated loci; File 2: divergence dating). (ZIP 49 kb) [file 12862_2015_507_MOESM2_ESM.zip › additional file 2/SIFile2_Divergence_cytb.xml]

<?xml version="1.0" encoding="UTF-8" standalone="no"?><beast beautitemplate='Standard' beautistatus='' namespace="beast.core:beast.evolution.alignment:beast.evolution.tree.coalescent:beast.core.util:beast.evolution.nuc:beast.evolution.operators:beast.evolution.sitemodel:beast.evolution.substitutionmodel:beast.evolution.likelihood" version="2.0">


    <data
id="New
Masta
Channa
Parachanna
cytb"
name="alignment">
                    <sequence id="seq_M. marchei (AMCC211426) (reversed)" taxon="M. marchei (AMCC211426) (reversed)" totalcount="4" value="-------------------------------------------------------------------------CAAATATTTCAGCATGATGAAACTTCGGCTCCCTCCTAGGGTTATGCCTTATCGTCCAAATCCTCACCGGGCTCTTCTTAGCCATACACTATACCTCCGATATCTCCATGGCCTTCACATCTGTTGCCCACATCTGCCGAGATGTAAACTATGGCTGACTAATTCGAAATATTCATGCCAACGGCGCAGCCATATTCTTCGTCTGTATTTACCTCCATATCGGACGAGGCCTTTATTATGGCTCGTACCTTTACAAAGAAACATGAAATATTGGGGTTATCTTACTCCTCCTAACAATAATAACCGCCTTCGTAGGCTATGTCTTACCTTGAGGCCAAATATCATTCTGAGGCGCAACCGTAATCACCAACCTACTCTCCGCAGTCCCCTACATAGGAAATACACTAGTACAATGAATCTGAGGAGGCTTCTCAGTAGACAACGCTACCCTAACCCGATTTTTCGCCTTCCACTTCCTCTTCCCCTTCGTCATTGCAGCTGCAACTATAGTACACCTGCTATTTCTGCACGAAACTGGGTCCAACAACCCAATTGGCCTAAATTCAGATGCAGACAAAATTCCTTTCCACCCATACTATTCCTACAAAGACCTCATAGGCTTCGCCCTAATACTTATCACATTAACCTCCCTCGCACTATTCTCCCCTAACCTCCTAGGAGACCCTGACAATTTTACCCCAGCCAACCCACTAGTAACCCCCCCCCACATCAAACCAGAGTGATATTTCCTCTTTGCTTACGCAATTCTTCGCTCTATCCCAAACAAACTAGGGGGGGTCATCGCCCTCCTAGCCTCAATCTTAGTACTGATACTCGTACCAATTCTTCACACCTCCAAACAACAAAGCCTCACATTTCGCCCTATCTCACAATTACTATTCTGGACTCTCATCGCAGACATAGTCATCCTTACCTGAATCGGAGGCATGCCCGTTGAACACCCTTTTATTATTATCGGCCAAATCGCATCCCTAATTTATTTCCTACTCTTCCTCCTTCTTATACCCCTCGCAGGCTGGGCAGAAAACAT------------------------------------------"/>
                    <sequence id="seq_M. paucipinis (AMNH8322) (reversed)" taxon="M. paucipinis (AMNH8322) (reversed)" totalcount="4" value="----------------AAACTCACCCCTTACTAAAAATCGCAAACGACGCACTAATTGACCTACCCGCTCCCTCCAACATTTCTGCATGATGAAATTTTGGCTCCCTCCTAGGACTTTGTCTTATTACCCAAATCCTTACTGGTCTTTTTCTAGCTATACACTACACCTCTGACATCACCTTGGCATTCTCGTCCGTTGCCCATATCTGCCGAGACGTAAATTACGGCTGACTAATTCGAAACATCCACGCCAACGGCGCATCCATATTCTTCATCTGCATTTACCTCCACATCGGACGAGGCCTTTACTACGGCTCGTACCTCTATAAAGAAACTTGAAACATCGGAGTTATTCTACTCCTCCTCACAATAATAACCGCTTTCGTAGGCTACGTCCTACCTTGGGGCCAAATATCATTCTGAGGTGCAACCGTAATCACCAACCTCCTCTCCGCAATCCCTTACATCGGTAATACCCTTGTACAATGAATCTGAGGGGGCTTCTCAGTAGACAACGCCACACTAACCCGATTCTTCGCCTTCCACTTTCTTTTTCCCTTTATCATCGCAGCCGCAACCATGGTACACCTCCTATTCCTACATGAAACCGGATCCAACAATCCAATCGGCCTAAGCTCAGACGCAGACAAAATCCCCTTCCACCCCTACTACTCATACAAAGACCTCATAGGCTTCGCCCTAATACTCATTGCACTAACCTCCCTCACACTATTTTCCCCCAACCTTTTAGGAGACCCAGACAATTTCACCCCAGCTAACCCCCTAGTAACACCACCTCATATTAAGCCAGAGTGATACTTCCTCTTTGCCTACGCAATCCTCCGCTCCATTCCAAACAAACTAGGAGGAGTCCTCGCCCTCCTAGCCTCAATTTTGGTACTAATACTAGTACCAACCCTCCACACCTCAAAACAACGAAGCCTTATATTCCGACCCATCTCACAAATTCTCTTCTGAACCCTAATTGCAGACGTAATTATCCTCACTTGAATCGGAGGCATGCCCGTCGAACACCCCTTTATCATCATCGGCCAAATCGCATCTCTACTCTACTTCCTACTTTTCCTCATCCTTATACCCCTCGCAGGCTGAGTAGAAAACAA------------------------------------------"/>
                    <sequence id="seq_M. greshoffi (AMCC197035) (reversed)" taxon="M. greshoffi (AMCC197035) (reversed)" totalcount="4" value="-------------------CACACCCCCTACTAAAAATCGCAAACCACGCACTAGTTGACTTACCCGCCCCCTCCAACATCTCAGCATGATGGAATTTTGGCTCCCTTCTAGGACTATGCCTTATTATTCAAATCCTCACCGGCCTCTTCCTAGCTATACACTACTCCTCCGATACCTCCCTAGCATTCTCATCTATCGCCCACATCTGCCGAGACGTAAACCATGGTTGACTCATCCGAAATATCCACGCCAATGGCGCATCCATCTTCTTCATTTGTATCTACCTCCACATCGGACGAGGACTCTACTACGGCTCGTACCTCTACAAAGAAACATGAAACATCGGCGTAATTTTACTCCTTCTAACAATAATAACCGCTTTCGTAGGCTATGTCTTGCCCTGAGGCCAAATATCATTTTGAGGCGCAACCGTAATTACTAACCTTCTCTCTGCATTTCCCTACATTGGCAACACCCTGGTACAGTGAATTTGAGGCGGCTTCTCAGTTGATAACGCCACCCTAACCCGGTTCTTTGCCTTCCACTTCCTCTTCCCCTTCATCATCGCAGCTGCAACCCTAGTCCACCTACTATTTTTACACGAAACCGGGTCTAACAACCCAGCCGGTTTAAACTCAGATGCAGACAAAATTCCCTTCCACCCATACTACTCATACAAAGACCTTATAGGCTTCGCCCTTGTACTTATCGCACTCGCCCTCCTAGCACTATTCTCCCCCAACCTCTTAGGAGACCCCGACAACTTCACCCCAGCCAACCCCCTAGTAACCCCCCCGCACATTAAGCCAGAGTGATACTTCCTTTTTGCCTACGCAATCCTCCGCTCCATCCCTAATAAACTTGGAGGCGTCCTCGCCCTACTAGCCTCTATCCTAGTATTAATGTTAGTGCCAGTTCTCCACACCTCCAAACAACGAAGCCTCACATTCCGACCCATTTCACAGTTCCTATTTTGAACCCTTGTCGCAGACGTAATCATCCTCACCTGAATCGGAGGAATGCCCGTCGAATCCCCCTTCATTATTATCGGCCAAATTGCATCCCTAATTTACTTCCTACTCTTCCTCATCCTCATACCCCTCACAGGCTGAGCAGAAAAAAA------------------------------------------"/>
                    <sequence id="seq_M. aff. micropectus (SA80012)" taxon="M. aff. micropectus (SA80012)" totalcount="4" value="--------------------ACACCCCCTACTAAAAATCGCAAATAACGCACTAATTGACCTACCCGCCCCTTCCAACATCTCAGCATGATGAAACTTTGGCTCTCTCTTAGGATTATGCCTTATTACCCAAATCCTCACCGGCCTCTTCCTAGCCATACACTACACCTCTGACATCTCTATAGCATTCTCATCTATTGCCCACATCTGCCGAGATGTAAACTACGGCTGACTAATCCGAAACATTCACGCTAACGGCGCGTCTATATTTTTTATCTGTATTTATCTCCACATCGGACGAGGCCTTTATTATGGCTCATACCTTAATAAAGAAACATGAAACATCGGAGTTGTCCTACTCCTCCTAACAATAATAACCGCTTTTGTAGGTTATGTTTTACCCTGAGGCCAAATATCATTCTGGGGCGCAACCGTAATTACCAACCTCCTTTCCGCAATCCCATATATTGGCAACACCCTAGTACAATGAATCTGAGGGGGCTTCTCAGTAGACAACGCCACCCTAACCCGATTTTTTGCCTTCCACTTCCTCTTTCCCTTTGTCATCGCAGCTATAACCCTAGTTCACCTCTTGTTTTTACACGAAACCGGATCCAACAACCCAGTCGGCCTAAACTCAGACATAGACAAAATTCCCTTCCACCCATACTATTCATATAAAGACCTCCTAGGCTTTGCTTTAATACTTATTACACTAACCTCCCTCGCACTATTTTCCCCTAATCTCCTAGGAGACCCAGACAACTTCACCCCAGCCAACCCCCTAGTAACTCCCCCACATATTAAACCAGAATGATACTTCCTTTTTGCTTACGCAATCCTTCGCTCTATTCCAAACAAACTAGGGGGCGTCCTCGCCCTCTTAGCCTCAATCTTGGTCCTGATACTAGTACCAATTCTCCACACTTCCAAACAACGAAGCCTCACATTTCGACCTATCTCACAATTACTATTCTGATCCCTCGTCGCAGACGTAATTATTCTTACTTGAATCGGAGGTATGCCTGTTGAACACCCCTTCATCATCATCGGCCAAATCGCATCCCTAATCTACTTCCTACTCTTCCTCATCATTATGCCCCTCACAGGTTGAGCAGAAAACAA------------------------------------------"/>
                    <sequence id="seq_M. aff. platysoma (SA77443)" taxon="M. aff. platysoma (SA77443)" totalcount="4" value="----------------------------------------------------------------------------------------------------------------------------------------------------------------------------------------------------------------------------ACTATGGTTGACTAATCCGAAACATTCACGCCAACGGTGCATCTATATTTTTTATCTGTATTTATCTTCACATCGGACGAGGCCTTTATTATGGCTCGTACCTCTATAAAGAGACATGAAACATCGGGGTTGTCCTACTTCTCCTAACAATAATGACCGCCTTCGTGGGTTATGTCCTACCCTGAGGTCAAATATCATTCTGGGGCGCAACCGTAATTACCAACCTTCTTTCCGCAGTTCCATACGTTGGTAATACTCTAGTACAGTGAATCTGAGGAGGTTTCTCAGTAGATAACGCCACCCTAACCCGCTTCTTTGCTTTCCACTTCCTCTTCCCCTTCATTATCGCAGCTATAACCCTAGTGCATCTCCTGTTTTTACACGAGACCGGATCCAACAACCCAGCTGGTTTAAACTCAGATATAGACAAAATTCCCTTCCACCCATATTACTCATACAAAGACCTCCTAGGTTTTACCTTAATACTTATCACACTAACCTCCCTCGCATTATTTTCCCCCAATCTCTTAGGAGACCCAGACAATTTTATTCCAGCCAACCCCCTAGTAACTCCCCCACATATTAAACCAGAATGATACTTTCTCTTTGCTTACGCAATTCTTCGTTCTATTCCTAATAAACTAGGAGGAGTCCTCGCCCTCCTAGCCTCAATCTTGGTCTTAATACTAGTACCAATCCTTCACACCTCCAAACAACGAAGCCTTACATTCCGACCCATCTCACAACTATTATTTTGGTCCCTTGTCGCAGACGTAGTTATTCTTACTTGAATCGGAGGTATACCTGTCGAACACCCCTTCATCATTATCGGCCAAATCGC---------------------------------------------------------------------------------------------------------"/>
                    <sequence id="seq_M. albomaculatus (CU88756)" taxon="M. albomaculatus (CU88756)" totalcount="4" value="------------------------CCCCTACTAAAAATCGCAAACAACGCACTAATTGACTTACCCGCTCCCTCTAACATCTCAGCCTGATGAAACTTTGGTTCCCTTCTAGGACTATGCCTCATCACCCAAATCCTCACCGGCCTCTTCCTAGCCATACACTACACCTCTGACATTTCCATAGCATTCTCATCCATCGCCCACATCTGCCGAGACGTAAACTATGGCTGATTAATTCGAAACATTCACGCTAACGGCGCATCCATATTCTTCATCTGCATTTACCTCCACATCGGACGAGGCCTTTATTACGGCTCATACCTCTACAAAGAGACATGAAACATTGGAGTTGTCTTACTCCTTCTAACAATAATAACCGCCTTTGTAGGTTATGTTTTACCCTGAGGCCAAATATCATTCTGAGGTGCAACCGTAATTACCAACCTTCTTTCCGCAATCCCATACATTGGCAACACCCTAGTACAGTGAATCTGAGGGGGCTTTTCAGTAGACAACGCCACTCTAACCCGATTCTTTGCCTTCCACTTTCTCTTCCCCTTTGTCATCGCAGCCATAACCCTAGTACACCTCCTGTTCCTACACGAAACCGGGTCTAACAACCCAGCTGGTTTAAACTCAGACATAGATAAAATCCCCTTCCACCCATACTACTCATACAAAGACCTTTTAGGTTTTACCCTAATACTTATTGCATTAACCTCTCTCGCACTATTTTCCCCCAACCTTCTAGGAGACCCAGACAATTTTACCCCAGCCAACCCCCTAGTAACCCCACCACATATCAAACCAGAATGATATTTCCTCTTTGCTTACGCAATTCTTCGCTCCATTCCGAACAAACTTGGAGGAGTCCTCGCCCTCTTAGCCTCAATCTTGGTCCTAATACTAGTACCAATTCTTCACACTTCTAAACAACGAAGCCTCACATTCCGACCTATTTCACAGCTATTATTTTGATCCCTCGTTGCAGACGTAATTATCCTTACTTGAATCGGAGGAATGCCCGTCGAACACCCCTTCATCATTATCGGCCAAATCGCATCTTTAATCTATTTCTTACTTTTCCTTATCATCATGCCCCTTGCAGGTTGAGCAGAAAACAA------------------------------------------"/>
                    <sequence id="seq_M. albomaculatus (LR0303)" taxon="M. albomaculatus (LR0303)" totalcount="4" value="-------------------------CCCTACTAAAAATCGCAAACAACGCACTAATTGACTTACCCGCCCCCTCTAACATCTCAGCCTGATGAAACTTTGGTTCCCTTCTAGGACTATGCCTCATCACCCAAATCCTCACCGGCCTCTTCCTAGCCATACACTACACCTCTGACATTTCCATAGCATTCTCATCCATCGCCCACATCTGCCGAGATGTAAACTATGGCTGATTAATTCGAAACATTCACGCTAACGGCGCATCCATATTCTTCATCTGCATTTACCTCCACATCGGACGAGGCCTTTATTACGGCTCATACCTCTACAAAGAGACATGAAACATTGGAGTTGTCTTACTCCTTCTAACAATAATAACCGCCTTCGTAGGTTATGTTTTACCCTGAGGCCAAATATCATTCTGAGGTGCAACCGTAATTACCAACCTTCTTTCCGCAATCCCATACATTGGCAACACCCTAGTACAGTGAATCTGAGGGGGCTTTTCAGTAGATAACGCCACTCTAACCCGATTCTTTGCCTTCCACTTTCTCTTCCCCTTTGTCATCGCAGCCATAACCCTAGTACACCTCCTGTTCCTACACGAAACCGGGTCTAACAACCCAGCTGGTTTAAACTCAGACATAGATAAAATCCCCTTCCACCCATACTACTCATACAAAGACCTTTTAGGTTTTACCCTAATACTTATTGCATTAACCTCTCTCGCACTATTTTCCCCCAACCTTCTAGGAGACCCAGACAATTTTACCCCAGCCAACCCCCTAGTAACCCCACCACATATCAAACCAGAATGATATTTCCTCTTTGCTTACGCAATTCTTCGCTCTATTCCGAACAAACTTGGAGGAGTCCTCGCCCTCTTAGCCTCAATCTTGGTCCTAATACTAGTACCAATTCTTCACACTTCTAAACAACGAAGCCTCACATTCCGACCTATTTCACAGCTATTATTTTGATCCCTCGTTGCAGACGTAATTATCCTTACTTGAATCGGAGGAATGCCCGTCGAACACCCCTTCATCATTATCGGCCAAATCGCATCTTTAATCTATTTCTTGCTTTTCCTTATCATCATGCCCCTTGCAGGTTGAGCAGAAAACAA------------------------------------------"/>
                    <sequence id="seq_M. albomaculatus (LR1905)" taxon="M. albomaculatus (LR1905)" totalcount="4" value="------------------------CCCCTACTAAAAATCGCAAACAACGCACTAATTGACTTACCCGCCCCCTCTAACATCTCAGCCTGATGAAACTTTGGTTCCCTTCTAGGACTATGCCTCATCACCCAAATCCTCACCGGCCTCTTCCTAGCCATACACTACACCTCTGACATTTCCATAGCATTCTCATCCATCGCCCACATCTGCCGAGATGTAAACTATGGCTGATTAATTCGAAACATTCACGCTAACGGCGCATCCATATTCTTCATCTGCATTTACCTCCACATCGGACGAGGCCTTTATTACGGCTCATACCTCTACAAAGAGACATGAAACATTGGAGTTGTCTTACTCCTTCTAACAATAATAACCGCCTTCGTAGGTTATGTTTTACCCTGAGGCCAAATATCATTCTGAGGTGCAACCGTAATTACCAACTTTCTTTCCGCAATCCCATACATTGGCAACACCCTAGTACAGTGAATCTGAGGGGGCTTTTCAGTAGACAACGCCACTCTAACCCGATTCTTTGCCTTCCACTTTCTCTTCCCCTTTATCATCGCAGCCATAACCCTAGTACACCTCCTGTTCCTACACGAAACCGGGTCTAACAACCCAGCTGGTTTAAACTCAGACATAGATAAAATCCCCTTCCACCCATACTACTCATACAAAGACCTTTTAGGTTTTACCCTAATACTTATTACATTAACCTCTCTCGCACTATTTTCCCCCAACCTTCTAGGAGACCCAGACAATTTTACCCCAGCCAACCCCCTAGTAACCCCACCACATATCAAACCAGAATGATATTTCCTCTTTGCTTACGCAATTCTTCGCTCTATTCCGAACAAACTTGGAGGAGTCCTCGCCCTTTTAGCCTCAATCTTGGTCCTAATACTAGTACCAATTCTTCACACTTCTAAACAACGAAGCCTCACATTCCGACCTATTTCACAGCTATTATTTTGATCCCTCGTTGCAGACGTAATTATCCTTACTTGAATCGGAGGAATGCCCGTCGAACACCCCTTCATCATTATCGGCCAAATCGCATCTTTAATCTATTTCTTGCTTTTCCTTATCATCATGCCCCTTGCAGGTTGAGCAGAAAACAA------------------------------------------"/>
                    <sequence id="seq_M. albomaculatus (LR1913)" taxon="M. albomaculatus (LR1913)" totalcount="4" value="------------------------CCCCTACTAAAAATCGCAAACAACGCACTAATTGACTTACCCGCCCCCTCTAACATCTCAGCCTGATGAAACTTTGGTTCCCTTCTAGGACTATGCCTCATCACCCAAATCCTCACCGGCCTCTTCCTAGCCATACACTACACCTCTGACATTTCCATAGCATTCTCATCCATCGCCCACATCTGCCGAGATGTAAACTATGGCTGATTAATTCGAAACATTCACGCTAACGGCGCATCCATATTCTTCATCTGCATTTACCTCCACATCGGACGAGGCCTTTATTACGGCTCATACCTCTACAAAGAGACATGAAACATTGGAGTTGTCTTACTCCTTCTAACAATAATAACCGCCTTCGTAGGTTATGTTTTACCCTGAGGCCAAATATCATTCTGAGGTGCAACCGTAATTACCAACCTTCTTTCCGCAATCCCATACATTGGCAACACCCTAGTACAGTGAATCTGAGGGGGCTTTTCAGTAGACAACGCCACTCTAACCCGATTCTTTGCCTTCCACTTTCTCTTCCCCTTTGTCATCGCAGCCATAACCCTAGTACACCTCCTGTTCCTACACGAAACCGGGTCTAACAACCCAGCTGGTTTAAACTCAGACATAGATAAAATCCCCTTCCACCCATACTACTCATACAAAGACCTTTTAGGTTTTACCCTAATACTTATTGCATTAACCTCTCTCGCACTATTTTCCCCCAACCTTCTAGGAGACCCAGACAATTTTACCCCAGCCAACCCCCTAGTAACCCCACCACATATCAAACCAGAATGATATTTCCTCTTTGCTTACGCAATTCTTCGCTCTATTCCGAACAAACTTGGAGGAGTCCTCGCCCTCTTAGCCTCAATCTTGGTCCTAATACTAGTACCAATTCTTCACACTTCTAAACAACGAAGCCTCACATTCCGACCTATTTCACAGCTATTATTTTGATCCCTCGTTGCAGACGTAATTATCCTTACTTGAATCGGAGGAATGCCCGTCGAACACCCCTTCATCATTATCGGCCAAATCGCATCTTTAATCTATTTCTTGCTTTTCCTTATCATCATGCCCCTTGCAGGTTGAGCAGAAAACAA------------------------------------------"/>
                    <sequence id="seq_M. albomaculatus (LR1984)" taxon="M. albomaculatus (LR1984)" totalcount="4" value="------------------------CCCCTACTAAAAATCGCAAACAACGCACTAATTGACTTACCCACCCCCTCTAACATCTCAGCCTGATGAAACTTTGGTTCCCTTCTAGGACTATGCCTCATCACCCAAATCCTCACCGGCCTCTTCCTAGCCATACACTACACCTCTGACATTTCCATAGCATTCTCATCCATCGCCCACATCTGCCGAGATGTAAACTATGGCTGATTAATTCGAAACATTCACGCTAACGGCGCATCCATATTCTTCATCTGCATTTACCTCCACATCGGACGAGGCCTTTATTACGGCTCATACCTCTACAAAGAGACATGAAACATTGGAGTTGTCTTACTCCTTCTAACAATAATAACCGCCTTCGTAGGTTATGTTTTACCCTGAGGCCAAATATCCTTCTGAGGTGCAACCGTAATTACCAACCTTCTTTCCGCAATCCCATACATTGGCAACACCCTAGTACAGTGAATCTGAGGGGGCTTTTCAGTAGACAACGCCACTCTAACCCGATTCTTCGCCTTCCACTTTCTCTTCCCCTTTGTCATCGCAGCCATAACCCTAGTACACCTCCTGTTCCTACACGAAACCGGGTCTAACAACCCAGCTGGTTTAAACTCAGACATAGATAAAATCCCCTTCCACCCATATTACTCATACAAAGACCTTTTAGGTTTTACCCTAATACTTATTGCATTAACCTCTCTCGCACTATTTTCCCCCAACCTTCTAGGAGACCCAGACAATTTTACCCCAGCCAACCCCCTAGTAACCCCACCACATATCAAACCAGAATGATATTTCCTCTTTGCTTACGCAATTCTTCGCTCTATTCCGAACAAACTTGGAGGAGTCCTCGCCCTCTTAGCCTCAATCTTGGTCCTAATACTAGTACCAATTCTTCACACTTCTAAACAACGAAGCCTCACATTCCGACCTATTTCACAGCTATTATTTTGATCCCTCGTTGCAGACGTAATTATCCTTACTTGAATCGGAGGAATGCCCGTCGAACACCCCTTCATCATTATCGGCCAAATCGCATCTTTAATCTATTTCTTGCTTTTCCTTATCATCATGCCCCTTGCAGGTTGAGCAGAAAACAA------------------------------------------"/>
                    <sequence id="seq_M. albomaculatus (LR1985)" taxon="M. albomaculatus (LR1985)" totalcount="4" value="-------------------------CCCTACTAAAAATCGCAAACAACGCACTAATTGACTTACCCACCCCCTCTAACATCTCAGCCTGATGAAACTTTGGTTCCCTTCTAGGACTATGCCTCATCATCCAAATCCTCACCGGCCTCTTCCTAGCCATACACTACACCTCTGACATTTCCATAGCATTCTCATCCATCGCCCACATCTGCCGAGATGTAAACTATGGCTGATTAATTCGAAACATTCACGCTAACGGCGCATCCATATTCTTCATCTGCATTTACCTCCACATCGGACGAGGCCTTTATTACGGCTCATACCTCTACAAAGAGACATGAAACATTGGAGTTGTCTTACTCCTTCTAACAATAATGACCGCCTTCGTAGGTTATGTTTTACCCTGAGGCCAAATATCCTTCTGAGGTGCAACCGTAATTACCAACCTTCTTTCCGCAATCCCATACATTGGCAACACCCTAGTACAGTGAATCTGAGGGGGCTTTTCAGTAGACAACGCCACTCTAACCCGATTCTTCGCCTTCCACTTTCTCTTCCCCTTTGTCATCGCAGCCATAACCCTAGTACACCTCCTGTTCCTACACGAAACCGGGTCTAACAACCCAGCTGGTTTAAACTCAGACATAGATAAAATCCCCTTCCACCCATATTACTCATACAAAGACCTTTTAGGTTTTACCCTAATACTTATTGCATTAACCTCTCTCGCACTATTTTCCCCCAACCTTCTAGGAGACCCAGACAATTTTACCCCAGCCAACCCCCTAGTAACCCCACCACATATCAAACCAGAATGATATTTCCTCTTTGCTTACGCAATTCTTCGCTCTATTCCGAACAAACTTGGAGGAGTCCTCGCCCTCTTAGCCTCAATCTTGGTCCTAATACTAGTTCCAATTCTTCACACTTCTAAACAACGAAGCCTCACATTCCGACCTATTTCACAGCTATTATTTTGATCCCTCGTTGCAGACGTAATTATCCTTACTTGAATCGGAGGAATGCCCGTCGAACACCCCTTCATCATTATCGGCCAAATCGCATCTTTAATCTATTTCTTGCTTTTCCTTATCATCATGCCCCTTGCAGGTTGAGCAGAAAACAA------------------------------------------"/>
                    <sequence id="seq_M. albomaculatus (LR1987)" taxon="M. albomaculatus (LR1987)" totalcount="4" value="------------------------CCCCTACTAAAAATCGCAAACAACGCACTAATTGACTTACCCACCCCCTCTAACATCTCAGCCTGATGAAACTTTGGTTCCCTTCTAGGACTATGCCTCATCACCCAAATCCTCACCGGCCTCTTCCTAGCCATACACTACACCTCTGACATTTCCATAGCATTCTCATCCATCGCCCACATCTGCCGAGATGTAAACTATGGCTGATTAATTCGAAACATTCACGCTAACGGCGCATCCATATTCTTCATCTGCATTTACCTCCACATCGGACGAGGCCTTTATTACGGCTCATACCTCTACAAAGAGACATGAAACATTGGAGTTGTCTTACTCCTTCTAACAATAATAACCGCCTTCGTAGGTTATGTTTTACCCTGAGGCCAAATATCCTTCTGAGGTGCAACCGTAATTACCAACCTTCTTTCCGCAATCCCATACATTGGCAACACCCTAGTACAGTGAATCTGAGGGGGCTTTTCAGTAGACAACGCCACTCTAACCCGATTCTTCGCCTTCCACTTTCTCTTCCCCTTTGTCATCGCAGCCATAACCCTAGTACACCTCCTGTTCCTACACGAAACCGGGTCTAACAACCCAGCTGGTTTAAACTCAGACATAGATAAAATCCCCTTCCACCCATATTACTCATACAAAGACCTTTTAGGTTTTACCCTAATACTTATTGCATTAACCTCTCTCGCACTATTTTCCCCCAACCTTCTAGGAGACCCAGACAATTTTACCCCAGCCAACCCCCTAGTAACCCCACCACATATCAAACCAGAATGATATTTCCTCTTTGCTTACGCAATTCTTCGCTCTATTCCGAACAAACTTGGAGGAGTCCTCGCCCTCTTAGCCTCAATCTTGGTCCTAATACTAGTACCAATTCTTCACACTTCTAAACAACGAAGCCTCACATTCCGACCTATTTCACAGCTATTATTTTGATCCCTCGTTGCAGACGTAATTATCCTTACTTGAATCGGAGGAATGCCCGTCGAACACCCCTTCATCATTATCGGCCAAATCGCATCTTTAATCTATTTCTTGCTTTTCCTTATCATCATGCCCCTTGCAGGTTGAGCAGAAAACAA------------------------------------------"/>
                    <sequence id="seq_M. albomaculatus (SA76223)" taxon="M. albomaculatus (SA76223)" totalcount="4" value="------------------------------------------------------------------------------------------------------------------------------ACCCAGATCCTCACCGGCCTCTTCCTAGCCATACACTACACCTCTGACATTTCCATAGCATTCTCATCCATCGCCCACATCTGCCGAGATGTAAACTATGGCTGATTAATTCGAAACATTCACGCTAACGGCGCATCCATATTCTTCATCTGCATTTACCTCCACATCGGACGAGGCCTTTATTACGGCTCATACCTCTACAAAGAGACATGAAACATTGGAGTTGTCTTACTCCTTCTAACAATAATAACCGCCTTCGTAGGTTATGTTTTACCCTGAGGCCAAATATCATTCTGAGGTGCAACCGTAATTACCAACCTTCTTTCCGCAATCCCATACATTGGCAACACCCTAGTACAGTGAATCTGAGGGGGCTTTTCAGTAGACAACGCCACTCTAACCCGATTCTTTGCCTTCCACTTTCTCTTCCCCTTTGTCATCGCAGCCATAACCCTAGTACACCTCCTGTTCCTACACGAAACCGGGTCTAACAACCCAGCTGGTTTAAACTCAGACATAGATAAAATCCCCTTCCACCCATACTACTCATACAAAGACCTTTTAGGTTTTACCCTAATACTTATTGCATTAACCTCTCTCGCACTATTTTCCCCCAACCTTCTAGGAGACCCAGACAATTTTACCCCAGCCAACCCCCTAGTAACCCCACCACATATCAAACCAGAATGATATTTCCTCTTTGCTTACGCAATTCTTCGCTCTATTCCGAACAAACTTGGAGGAGTCCTCGCCCTCTTAGCCTCAATCTTGGTCCTAATACTAGTACCAATTCTTCACACTTCTAAACAACGAAGCCTCACATTCCGACCTATTTCACAGCTATTATTTTGATCCCTCGTTGCAGACGTAATTATCCTTACTTGAATCGGAGGAATGCCCGTCGAACACCCCTTCATCATTATCGGCCAA--------------------------------------------------------------------------------------------------------------"/>
                    <sequence id="seq_M. armatus (LR2098)" taxon="M. armatus (LR2098)" totalcount="4" value="-------------------------CCCTACTAAAAATTGCAAACAACGCACTAGTTGACCTACCTGCTCCCTCCAATATCTCAGCATGATGAAACTTCGGCTCCCTCCTAGGACTATGCCTTATCACTCAAATTCTCACCGGCCTCTTCCTAGCCATACATTACACCTCCGACATCTCCATAGCATTCTCATCCGTAGCCCACATCTGCCGAGATGTAAATTATGGCTGACTCATCCGAAACATTCACGCCAACGGCGCATCCATATTCTTCATTTGTATTTATCTCCACATCGGACGAGGACTCTACTACGGCTCATACCTTTACAAAGAAACATGAAACATCGGAGTCATCCTCCTCCTCCTCACAATAATAACTGCCTTCGTAGGCTACGTCCTGCCCTGAGGCCAAATATCATTTTGAGGTGCAACCGTCATCACTAACCTTCTCTCCGCAGTACCATACATTGGAAACACCCTAGTACAATGAATTTGAGGGGGCTTCTCAGTAGACAATGCCACCCTAACCCGCTTCTTCGCCTTCCACTTCCTATTTCCATTTATTATTGCAGCTGCAACCATGGTCCACCTGCTATTCCTACACGAAACTGGCTCCAACAACCCAATGGGCCTAAACTCAGACACAGACAAAATCCCCTTCCACCCATACTATTCATACAAAGACCTTATAGGTTTTACCCTTTTACTCATTACACTTACCTCCCTCGCATTATTCTCCCCCAATCTCCTAGGAGACCCAGACAACTTCACCCCAGCCAACCCCCTGGTAACTCCGCCTCACATCAAGCCAGAATGATATTTCCTTTTCGCCTATGCAATTCTTCGCTCAATCCCAAACAAACTAGGAGGAGTCCTCGCCCTCCTAGCCTCCATCCTAGTTTTAATACTAGTCCCAATCCTCCACACCTCCAAACAACGAAGCCTAACATTCCGACCCATCTCACAACTCCTATTCTGAACCCTCATCGCAGACGTATTTATCCTCACCTGAATCGGAGGCATGCCCGTTGAACATCCATTCATCATTATCGGTCAAATCGCATCCCTAATTTACTTCTTACTTTTCCTCATCCTTATCCCCGCCACAGGCTGAGCAGAAAACAA------------------------------------------"/>
                    <sequence id="seq_M. aviceps (AMNH6465)" taxon="M. aviceps (AMNH6465)" totalcount="4" value="-----------------------CCCCCTACTAAAAATTGCAAACAACGCATTAATTGACCTTCCCACTCCCTCCAATATCTCCGCATGATGAAACTTTGGCTCCCTCCTAGGATTATGCCTCATTACTCAAATTCTCACCGGCCTCTTCCTAGCCATACACTACACCTCTGATATCTCCATAGCATTTTCATCCGTCACTCACATCTGCCGAGACGTAAACTACGGCTGATTAATTCGTAACATACACGCCAACGGTGCATCCATATTCTTTATCTGTATTTATCTTCACATCGGACGGGGACTATACTACGGCTCATATATTTATAAAGAGACATGATATATTGGCGTTATTCTTCTTCTCCTAACAATAATAACCGCCTTCGTGGGCTACGTGTTACCCTGAGGCCAAATATCATTCTGAGGCGCAACTGTAATCACCAACCTTCTTTCCGCAATCCCCTACATCGGCAATACCCTGGTACAATGAATCTGAGGAGGTTTCTCAGTAGATAATGCTACTTTAACCCGATTCTTTACCTTCCACTTTCTCCTCCCCTTTATCATTGCAGCTGCAACCCTAGTACACTTATTATTCTTACACCAAACCGGATCCAACAACCCAGCCGGTTTAAACTCAGATACAGATAAAATCCCCTTCCACCCATATTACTCATACAAAGATCTCTTAGGTTTCACCTTAATGCTTATTGCACTAACCTCCCTTGCATTATTTTCTCCCAACCTTCTAGGGGACCCAGATAATTTTATCCCAGCCAACCCCCTAGTAACTCCACCACATATTAAACCTGAATGATACTTTCTCTTCGCCTACGCAATTCTCCGCTCCATCCCTAACAAACTAGGCGGAGTCCTCGCTCTCTTGGCCTCAATCTTAATCCTAATACTAGTACCAATTCTCCACACCTCCAAACAACGAAGCCTAACATTCCGACCCATCTCGCAACTATTATTCTGAACGCTCATCGCAGACATGGCCATCCTTACTTGAATTGGAGGAATACCCGTCGAACATCCCTTCATTATTATCGGCCAAATTGCATCCCTTACTTACTTCCTCCTGTTCCTAATCCTCATACCCCTAGCAGGATGGGCAGAAAATAA------------------------------------------"/>
                    <sequence id="seq_M. aviceps (AMNH6510)" taxon="M. aviceps (AMNH6510)" totalcount="4" value="------------------------------------------------------------------------------ATCTCCGCATGATGAAACTTTGGCTCCCTTCTAGGATTATGCCTCATTACTCAAATTCTCACCGGCCTCTTCCTAGCCATACACTACACCTCTGACATCTCCATAGCATTTTCATCCGTCACCCACATCTGCCGAGACGTAAACTACGGCTGATTAATTCGTAACATACATGCCAACGGCGCATCCATATTCTTTATCTGTATTTATCTTCACGTCGGACGAGGGCTATACTACGGCTCATATATCTATAAAGAGACATGAAATATTGGCGTTATTCTTCTTCTCCTAACAATAATAACCGCCTTCGTGGGCTATGTCTTACCCTGAGGCCAAATATCATTCTGAGGCGCAACTGTAATCACTAACCTTCTTTCCGCAATCCCCTACATCGGCAATACCCTGGTACAATGAATCTGGGGGGGTTTCTCAGTAGATAATGCTACTTTAACCCGATTCTTTACCTTCCACTTTCTCTTCCCCTTCATCATTGCAGCTGCAACCCTAGTACACTTATTATTCTTACACCAAACCGGATCCAACAACCCAGCCGGTTTAAACTCAGATATAGATAAAATCCCCTTCCACCCATATTACTCATACAAAGATCTCTTAGGTTTCACCTTAATGCTTATTGCACTAACCTCCCTCGCATTATTCTCTCCCAACCTTCTAGGAGACCCAGATAATTTTATCCCAGCCAACCCCCTAGTAACTCCACCGCATATTAAACCTGAATGATACTTTCTCTTCGCCTACGCAATTCTCCGCTCCATCCCTAACAAATTAGGCGGAGTCCTCGCTCTCTTGGCCTCAATCTTAATCCTAATACTAGCACCAATTCTTCACACCTCCAAACAACGAAGCCTAACATTCCGACCCATCTCACAACTATTATTCTGAACTTTCATCGCAGACGTGGCCATCCTTACTTGAATTGGAGGAATACCCGTCGAACACCCCTTTATTATTATCGGCCAAATTGCATCCCTGACTTACTTCCTCCTATTCCTAATCCTCATACCCCTAACAGGATGGGCAGAAAATAA------------------------------------------"/>
                    <sequence id="seq_M. brachyrhinus (AMNH3033)" taxon="M. brachyrhinus (AMNH3033)" totalcount="4" value="---------------------CACCCCCTACTAAAAATCTCAAACAACGCACTAATTGACTTACCCACCCCCTCCAACATCTCAGCCTGATGAAACTTTGGTTCCCTTCTAGGACTATGCCTCATCACCCAAATCCTCACCGGCCTCTTCCTAGCCATACACTACACCTCTGACATTTCCATAGCATTCTCATCCATCACCCACATCTGCCGAGATGTAAACTATGGCTGATTAATTCGAAACATACACGCCAACGGCGCATCCATATTCTTCATCTGCATTTACCTCCACATCGGACGAGGCCTTTATTACGGCTCATACCTCTACAAAGAGACATGAAACATTGGAGTTGTTTTACTCCTTCTAACAATAATAACCGCCTTCGTAGGTTATGTTTTACCCTGAGGCCAAATATCATTCTGAGGTGCAACCGTAATTACCAACCTTCTTTCCGCAATCCCATACATTGGCAACACCCTAGTACAGTGAGTCTGAGGGGGCTTTTCAGTAGACAACGCCACTTTAGCCCGATTCTTTGCCTTCCACTTTCTCTTCCCCTTTGTCATCGCAGCCATAACCCTAGTACACCTCCTGTTCTTACACGAAACCGGATCTAACAACCCAGCCGGTTTAAACTCAGACATAGATAAAATCCCCTTCCACCCATATTACTCATACAAAGACCTTTTAGGTTTTACCCTAATACTTATTGCATTAACCTCTCTCGCACTATTTTCCCCCAACCTTCTAGGAGACCCAGACAATTTTACCCCAGCCAACCCCCTAGTAACCCCACCACATATCAAACCAGAATGATATTTCCTCTTTGCTTACGCAATCCTTCGCTCTATTCCGAACAAACTTGGAGGAGTCCTCGCCCTCTTAGCCTCAATCTTGGTTCTAATACTAGTACCAATTCTTCACACCTCTAAACAACGAAGCCTCACATTCCGACCCATTTCACAGCTATTATTTTGATCCCTCGTTGCAGACGTAATTATCCTTACTTGAATCGGAGGAATGCCCGTCGAATACCCCTTCATCATTATCGGCCAAGTCGCATCTTTAATCTATTTCTTGCTTTTCCTCATCATCATGCCCCTTGCAGGTTGAGCAGAAAACAA------------------------------------------"/>
                    <sequence id="seq_M. brachyrhinus (AMNH3177)" taxon="M. brachyrhinus (AMNH3177)" totalcount="4" value="------------------------------------------------------------------------------ATCTCAGCCTGATGAAACTTTGGTTCCCTTCTAGGACTATGCCTCATCACCCAAATCCTCACCGGCCTCTTCCTAGCCATACACTACACCTCTGACATTTCCATAGCATTCTCATCCATCACCCACATCTGCCGAGATGTAAACTATGGCTGATTAATTCGAAACATTCACGCCAACGGCGCATCCATATTCTTCATCTGCATTTACCTCCACATCGGACGAGGCCTTTATTACGGCTCATACCTCTACAAAGAGACATGAAACATTGGAGTTGTTTTACTCCTTCTAACAATAATAACCGCCTTCGTAGGTTATGTTTTACCCTGAGGCCAAATATCATTCTGAGGTGCAACCGTAATTACCAACCTTCTTTCCGCAATCCCATACATTGGCAACACCCTAGTACAGTGAGTCTGAGGGGGCTTTTCAGTAGACAACGCCACTTTAGCCCGATTCTTTGCCTTCCACTTTCTCTTCCCCTTTGTCATCGCAGCCATAACCCTAGTACACCTCCTGTTCTTACACGAAACCGGATCTAACAACCCAGCCGGTTTAAACTCAGACATAGATAAAATCCCCTTCCACCCATATTACTCATACAAAGACCTTTTAGGTTTTACCCTAATACTTATTGCATTAACCTCTCTCGCACTATTTTCCCCCAACCTTCTAGGAGACCCAGACAATTTTACCCCAGCCAACCCCCTAGTAACCCCACCACATATCAAACCAGAATGATATTTCCTCTTTGCTTACGCAATCCTTCGCTCTATTCCGAACAAACTTGGAGGAGTCCTCGCCCTCTTAGCCTCAATCTTGGTTCTAATACTAGTACCAATTCTTCACACCTCTAAACAACGAAGCCTCACATTCCGACCCATTTCACAGCTATTATTTTGATCCCTCGTTGCAGACGTAATTATCCTTACTTGAATCGGAGGAATGCCCGTCGAATACCCCTTCATCATTATCGGCCAAGTCGCATCTTTAATCTATTTCTTGCTTTTCCTCATCATCATGCCCCTTGCAGGTTGAGCAGAAAACAA------------------------------------------"/>
                    <sequence id="seq_M. brachyrhinus (AMNH3178) (reversed)" taxon="M. brachyrhinus (AMNH3178) (reversed)" totalcount="4" value="----------------------------------------CAAACAACGCACTAATTGACTTACCCACCCCCTCCAACATCTCAGCCTGATGAAACTTTGGTTCCCTTCTAGGACTATGCCTCATCACCCAAATCCTCACCGGCCTCTTCCTAGCCATACACTACACCTCTGACATTTCCATAGCATTCTCATCCATCACCCACATCTGCCGAGATGTAAACTATGGCTGATTAATTCGAAACATTCACGCCAACGGCGCATCCATATTCTTCATCTGCATTTACCTCCACATCGGACGAGGCCTTTATTACGGCTCATACCTCTACAAAGAGACATGAAACATTGGAGTTGTTTTACTCCTTCTAACAATAATAACCGCCTTCGTAGGTTATGTTTTACCCTGAGGCCAAATATCATTCTGAGGTGCAACCGTAATTACCAACCTTCTTTCCGCAATCCCATACATTGGCAACACCCTAGTACAGTGAGTCTGAGGGGGCTTTTCAGTAGACAACGCCACTTTAGCCCGATTCTTTGCCTTCCACTTTCTCTTCCCCTTTGTCATCGCAGCCATAACCCTAGTACACCTCCTGTTCTTACACGAAACCGGATCTAACAACCCAGCCGGTTTAAACTCAGACATAGATAAAATCCCCTTCCACCCATATTACTCATACAAAGACCTTTTAGGTTTTACCCTAATACTTATTGCATTAACCTCTCTCGCACTATTTTCCCCCAACCTTCTAGGAGACCCAGACAATTTTACCCCAGCCAACCCCCTAGTAACCCCACCACATATCAAACCAGAATGATATTTCCTCTTTGCTTACGCAATCCTTCGCTCTATTCCGAACAAACTTGGAGGAGTCCTCGCCCTCTTAGCCTCAATCTTGGTTCTAATACTAGTACCAATTCTTCACACCTCTAAACAACGAAGCCTCACATTCCGACCCATTTCACAGCTATTATTTTGATCCCTCGTTGCAGACGTAATTATCCTTACTTGAATCGGAGGAATGCCCGTCGAATACCCCTTCATCATTATCGGCCAAGTCGCATCTTTAATCTATTTCTTGCTTTTCCTCATCATCATGCCCCTTGCAGGTTGAGCAGAAAACAA------------------------------------------"/>
                    <sequence id="seq_M. brachyrhinus (AMNH5081) (reversed)" taxon="M. brachyrhinus (AMNH5081) (reversed)" totalcount="4" value="----------------------ACCCCCTACTAAAAATCGCAAACAACGCACTAATTGACTTACCCACCCCCTCCAACATCTCAGCCTGATGAAACTTTGGTTCCCTTCTAGGACTATGCCTCATCACCCAAATCCTCACCGGCCTCTTCCTAGCCATACACTACACCTCTGACATTTCCATAGCATTCTCATCCATCACCCACATCTGCCGAGATGTAAACTATGGCTGATTAATTCGAAACATTCACGCCAACGGCGCATCCATATTCTTCATCTGCATTTACCTCCACATCGGACGAGGCCTTTATTACGGCTCATACCTCTACAAAGAGACATGAAACATTGGAGTTGTTTTACTCCTTCTAACAATAATAACCGCCTTCGTAGGTTATGTTTTACCCTGAGGCCAAATATCATTCTGAGGTGCAACCGTAATTACCAACCTTCTTTCCGCAATCCCATACATTGGCAACACCCTAGTACAGTGAGTCTGAGGGGGCTTTTCAGTAGACAACGCCACTTTAGCCCGATTCTTTGCCTTCCACTTTCTCTTCCCCTTTGTCATCGCAGCCATAACCCTAGTACACCTCCTGTTCTTACACGAAACCGGATCTAACAACCCAGCCGGTTTAAACTCAGACATAGATAAAATCCCCTTCCACCCATATTACTCATACAAAGACCTTTTAGGTTTTACCCTAATACTTATTGCATTAACCTCTCTCGCACTATTTTCCCCCAACCTTCTAGGAGACCCAGACAATTTTACCCCAGCCAACCCCCTAGTAACCCCACCACATATCAAACCAGAATGATATTTCCTCTTTGCTTACGCAATCCTTCGCTCTATTCCGAACAAACTTGGAGGAGTCCTCGCCCTCTTAGCCTCAATCTTGGTTCTAATACTAGTACCAATTCTTCACACCTCTAAACAACGAAGCCTCACATTCCGACCCATTTCACAGCTATTATTTTGATCCCTCGTTGCAGACGTAATTATCCTTACTTGAATCGGAGGAATGCCCGTCGAATACCCCTTCATCATTATCGGCCAAGTCGCATCTTTAATCTATTTCTTGCTTTTCCTCATCATCATGCCCCTTGCAGGTTGAGCAGAAAACAA------------------------------------------"/>
                    <sequence id="seq_M. brachyrhinus (AMNH5297) (reversed)" taxon="M. brachyrhinus (AMNH5297) (reversed)" totalcount="4" value="--------------------ACACCCCCTACTAAAAATCGCAAACAACGCACTAATTGACTTACCCACCCCCTCTAACATCTCAGCCTGATGAAACTTTGGTTCCCTTCTAGGACTATGCCTCATCACCCAAATCCTCACCGGCCTCTTCCTAGCCATACACTACACCTCTGACATTTCCATAGCATTCTCATCCATCACCCACATCTGCCGAGATGTAAACTATGGCTGATTAATTCGAAACATTCACGCCAACGGCGCATCCATATTCTTCATCTGCATTTACCTCCACATCGGACGAGGCCTTTATTACGGCTCATACCTCTACAAAGAGACATGAAACATTGGAGTTGTTTTACTCCTTCTAACAATAATAACCGCCTTCGTAGGTTATGTTTTACCCTGAGGCCAAATATCATTCTGAGGTGCAACCGTAATTACCAACCTTCTTTCCGCAATCCCATACATTGGCAACACCCTAGTACAGTGAGTCTGAGGGGGCTTTTCAGTAGACAACGCCACTCTAGCCCGATTCTTTGCCTTCCACTTTCTCTTCCCCTTTGTCATCGCAGCCATAACCCTAGTACACCTCCTGTTCTTACACGAAACCGGATCTAACAACCCAGCCGGTTTAAACTCAGACATAGATAAAATCCCCTTCCACCCATATTACTCATACAAAGACCTCTTAGGTTTTACCCTAATACTTATTGCATTAACCTCTCTCGCACTATTTTCCCCCAACCTTCTAGGAGACCCAGACAATTTTACCCCAGCCAACCCCCTAGTAACCCCACCACATATCAAACCAGAATGATATTTCCTCTTTGCTTACGCAATCCTTCGCTCTATTCCGAACAAACTTGGAGGAGTCCTCGCCCTCTTAGCCTCAATCTTGGTTCTAATACTAGTACCAATTCTTCACACCTCTAAACAACGAAGCCTCACATTCCGACCCATTTCACAGCTATTATTTTGATCCCTCGTTGCAGACGTAATTATCCTTACTTGAATCGGAGGAATGCCCGTCGAACACCCCTTCATCATTATCGGCCAAGTCGCATCTTTAATCTATTTCTTGCTTCTCCTCATCATCATGCCCCTTGCAGGTTGAGCAGAAAACAA------------------------------------------"/>
                    <sequence id="seq_M. brachyrhinus (AMNH5298) (reversed)" taxon="M. brachyrhinus (AMNH5298) (reversed)" totalcount="4" value="---------------------CACCCCCTACTAAAAATCGCAAACAACGCACTAATTGACTTACCCACCCCCTCTAACATCTCAGCCTGATGAAACTTTGGTTCCCTTCTAGGACTATGCCTCATCACCCAAATCCTCACCGGCCTCTTCCTAGCCATACACTACACCTCTGACATTTCCATAGCATTCTCATCCATCACCCACATCTGCCGAGATGTAAACTATGGCTGATTAATTCGAAACATTCACGCCAACGGCGCATCCATATTCTTCATCTGCATTTACCTCCACATCGGACGAGGCCTTTATTACGGCTCATACCTCTACAAAGAGACATGAAACATTGGAGTTGTTTTACTCCTTCTAACAATAATAACCGCCTTCGTAGGTTATGTTTTACCCTGAGGCCAAATATCATTCTGAGGTGCAACCGTAATTACCAACCTTCTTTCCGCAATCCCATACATTGGCAACACCCTAGTACAGTGAGTCTGAGGGGGCTTTTCAGTAGACAACGCCACTCTAGCCCGATTCTTTGCCTTCCACTTTCTCTTCCCCTTTGTCATCGCAGCCATAACCCTAGTACACCTCCTGTTCTTACACGAAACCGGATCTAACAACCCAGCCGGTTTAAACTCAGACATAGATAAAATCCCCTTCCACCCATATTACTCATACAAAGACCTCTTAGGTTTTACCCTAATACTTATTGCATTAACCTCTCTCGCACTATTTTCCCCCAACCTTCTAGGAGACCCAGACAATTTTACCCCAGCCAACCCCCTAGTAACCCCACCACATATCAAACCAGAATGATATTTCCTCTTTGCTTACGCAATCCTTCGCTCTATTCCGAACAAACTTGGAGGAGTCCTCGCCCTCTTAGCCTCAATCTTGGTTCTAATACTAGTACCAATTCTTCACACCTCTAAACAACGAAGCCTCACATTCCGACCCATTTCACAGCTATTATTTTGATCCCTCGTTGCAGACGTAATTATCCTTACTTGAATCGGAGGAATGCCCGTCGAACACCCCTTCATCATTATCGGCCAAGTCGCATCTTTAATCTATTTCTTGCTTCTCCTCATCATCATGCCCCTTGCAGGTTGAGCAGAAAACAA------------------------------------------"/>
                    <sequence id="seq_M. brichardi (AMNH676)" taxon="M. brichardi (AMNH676)" totalcount="4" value="------------------------CCCCTACTAAAAATCGCAAACAACGCACTAATTGACTTACCCGCCCCCTCCAACATCTCAGCCTGATGAAACTTTGGTTCCCTTCTAGGACTATGCCTCATCACCCAAATCCTCACCGGCCTCTTCCTAGCCATACACTACACCTCTGACATTTCCATAGCATTCTCATCCATCACCCACATCTGCCGAGATGTAAACTATGGCTGATTAATTCGAAACATTCACGCCAACGGCGCATCCATATTCTTCATCTGCATTTACCTCCACATCGGACGAGGCCTTTATTACGGCTCATACCTCTACAAAGAGACATGAAACATTGGAGTTGTTTTACTCCTTCTAACAATAATAACCGCCTTCGTAGGTTATGTTTTACCCTGAGGCCAAATATCATTTTGAGGTGCAACCGTAATTACCAACCTTCTTTCCGCAATCCCATACATTGGCAACACCCTAGTACAGTGAATCTGAGGGGGCTTTTCAGTAGACAACGCCACTCTAGCCCGATTCTTTGCCTTCCACTTTCTCTTCCCCTTTGTCATCGCAGCCATAACCCTAGTACACCTCCTGTTCTTACACGAAACCGGATCTAACAACCCAGCCGGTTTAAACTCAGACATAGATAAAATCCCCTTCCACCCATATTACTCATACAAAGACCTTTTAGGTTTTACCCTAATACTCATTGCATTAACCTCTCTCGCACTATTTTCACCCAACCTTCTAGGAGACCCAGATAATTTTACCCCAGCCAATCCCCTAGTAACCCCACCACATATCAAACCAGAATGATATTTCCTCTTTGCTTACGCAATCCTTCGCTCTATTCCGAACAAACTTGGAGGAGTCCTCGCCCTCTTAGCCTCAATCTTGGTTCTAATACTAGTACCAATTCTTCACACCTCTAAACAACGAAGCCTCACATTCCGACCCATTTCACAGCTATTATTTTGATCCCTCGTTGCAGACGTAATTATCCTTACTTGAATCGGAGGAATGCCCGTCGAACACCCCTTCATCATTATCGGCCAAGTCGCATCTTTAATCTATTTCTTGCTTTTCCTCATCATCATGCCCCTTGCAGGTTGAGCAGAAAACAA------------------------------------------"/>
                    <sequence id="seq_M. brichardi (AMNH677) (reversed)" taxon="M. brichardi (AMNH677) (reversed)" totalcount="4" value="---------------------CACCCCCTACTAAAAATCGCAAACAACGCACTAATTGACTTACCCGCCCCCTCCAACATCTCAGCCTGATGAAACTTTGGTTCCCTTCTAGGACTATGCCTCATCACCCAAATCCTCACCGGCCTCTTCCTAGCCATACACTACACCTCTGACATTTCCATAGCATTCTCATCCATCACCCACATCTGCCGAGATGTAAACTATGGCTGATTAATTCGAAACATTCACGCTAACGGCGCATCCATATTCTTCATCTGCATTTACCTCCACATCGGACGAGGCCTTTATTACGGCTCATACCTCTACAAAGAGACATGAAACATTGGAGTTGTTTTACTCCTTCTAACAATAATAACCGCCTTCGTAGGTTATGTTTTACCCTGAGGCCAAATATCATTCTGAGGTGCAACCGTAATTACCAACCTTCTTTCCGCAATTCCATACATTGGCAACACCCTAGTACAGTGAATCTGAGGGGGCTTTTCAGTAGACAACGCCACTCTAGCCCGATTCTTTGCCTTCCACTTTCTCTTCCCCTTTGTCATCGCAGCCATAACCCTAGTACACCTCCTGTTCTTACACGAAACCGGATCTAACAACCCAGCCGGTTTAAACTCAGACATAGATAAAATCCCCTTCCACCCATATTACTCATACAAAGACCTTTTAGGTTTTACCCTAATACTTATTGCATTAACCTCTCTCGCACTATTTTCCCCCAACCTTCTAGGAGACCCAGACAATTTTACCCCAGCCAACCCCCTAGTAACCCCACCACATATCAAACCAGAATGATATTTCCTCTTTGCTTACGCAATCCTTCGCTCTATTCCGAACAAACTTGGAGGAGTCCTCGCCCTCTTAGCCTCAATCTTGGTTCTAATACTAGTACCAATTCTTCACACCTCTAAACAACGAAGCCTCACATTCCGACCCATTTCACAGCTATTATTTTGATCCCTCGTTGCAGACGTAATTATCCTTACTTGAATCGGAGGAATGCCCGTCGAACACCCCTTCATCATTATCGGCCAAGTCGCATCTTTAATCTATTTCTTGCTTTTCCTCATCATCATGCCCCTTGCAGGTTGAGCAGAAAACAA------------------------------------------"/>
                    <sequence id="seq_M. brichardi (AMNH779)" taxon="M. brichardi (AMNH779)" totalcount="4" value="-------------------CACACCCCCTACTAAAAATCTCAAACAACGCACTAATTGACTTACCCGCCCCCTCCAACATCTCAGCCTGATGAAACTTTGGTTCCCTTCTAGGACTATGCCTCATCACCCAAATCCTCACCGGCCTCTTCCTAGCCATACACTACACCTCTGACATTTCCATAGCATTCTCATCCATCACCCACATCTGCCGAGATGTAAACTATGGCTGATTAATTCGAAACATTCACGCCAACGGCGCATCCATATTCTTCATCTGCATTTACCTCCACATCGGACGAGGCCTTTATTACGGCTCATACCTCTACAAAGAGACATGAAACATTGGAGTTGTTTTACTCCTTCTAACAATAATAACCGCCTTCGTAGGTTATGTTTTACCCTGAGGCCAAATATCATTCTGAGGTGCAACCGTAATTACCAACCTTCTTTCCGCAATCCCATACATTGGCAACACCCTAGTACAGTGAATCTGAGGGGGCTTTTCAGTAGACAACGCCACTCTAGCCCGATTCTTTGCCTTCCACTTTCTCTTCCCCTTTGTCATCGCAGCCATAACCCTAGTACACCTCCTGTTCTTACACGAAACCGGATCTAACAACCCAGCCGGTTTAAACTCAGACATAGATAAAATCCCCTTCCACCCATATTACTCATACAAAGACCTTTTAGGTTTTACCCTAATACTTATTGCATTAACCTCTCTCGCACTATTTTCCCCCAACCTTCTAGGAGACCCAGACAATTTTACCCCAGCCAACCCCCTAGTAACCCCACCACATATCAAACCAGAATGATATTTCCTCTTTGCTTACGCAATCCTTCGCTCTATTCCGAACAAACTTGGAGGAGTCCTCGCCCTCTTAGCCTCAATCTTGGTTCTAATACTAGTACCAATTCTTCACACCTCTAAACAACGAAGCCTCACATTCCGACCCATTTCACAGCTATTATTTTGATCCCTCGTTGCAGACGTAATTATCCTTACTTGAATCGGAGGAATGCCCGTCGAACACCCCTTCATCATTATCGGCCAAGTCGCATCTTTAATCTATTTCTTGCTTTTCCTCATCATCATGCCCCTTGCAGGTTGAGCAGAAAACAA------------------------------------------"/>
                    <sequence id="seq_M. brichardi (AMNH780)" taxon="M. brichardi (AMNH780)" totalcount="4" value="---------------GAAACACACCCCCTACTAAAAATCGCAAACAACGCACTAATTGACTTACCCGCCCCCTCCAACATCTCAGCCTGATGAAACTTTGGTTCCCTTCTAGGACTATGCCTCATCACCCAAATCCTCACCGGCCTCTTCCTAGCCATACACTACACCTCTGACATTTCCATAGCATTCTCATCCATCACCCACATCTGCCGAGATGTAAACTATGGCTGATTAATTCGAAACATTCACGCCAACGGCGCATCCATATTCTTCATCTGCATTTACCTCCACATCGGACGAGGCCTTTATTACGGCTCATACCTCTACAAAGAGACATGAAACATTGGAGTTGTTTTACTCCTTCTAACAATAATAACCGCCTTCGTAGGTTATGTTTTACCCTGAGGCCAAATATCATTCTGAGGTGCAACCGTAATTACCAACCTTCTTTCCGCAATCCCATACATTGGCAACACCCTAGTACAGTGAATCTGAGGGGGCTTTTCAGTAGACAACGCCACTCTAGCCCGATTCTTTGCCTTCCACTTTCTCTTCCCCTTTGTCATCGCAGCCATAACCCTAGTACACCTCCTGTTCTTACACGAAACCGGATCTAACAACCCAGCCGGTTTAAACTCAGACATAGATAAAATCCCCTTCCACCCATATTACTCATACAAAGACCTTTTAGGTTTTACCCTAATACTTATTGCATTAACCTCTCTCGCACTATTTTCCCCCAACCTTCTAGGAGACCCAGACAATTTTACCCCAGCCAACCCCCTAGTAACCCCACCACATATCAAACCAGAATGATATTTCCTCTTTGCTTACGCAATCCTTCGCTCTATTCCGAACAAACTTGGAGGAGTCCTCGCCCTCTTAGCCTCAATCTTGGTTCTAATACTAGTACCAATTCTTCACACCTCTAAACAACGAAGCCTCACATTCCGACCCATTTCACAGCTATTATTTTGATCCCTCGTTGCAGACGTAATTATCCTTACTTGAATCGGAGGAATGCCCGTCGAACACCCCTTCATCATTATCGGCCAAGTCGCATCTTTAATCTATTTCTTGCTTTTCCTCATCATCATGCCCCTTGCAGGTTGAGCAGAAAACAA------------------------------------------"/>
                    <sequence id="seq_M. brichardi (AMNH858)" taxon="M. brichardi (AMNH858)" totalcount="4" value="--------------------ACACCCCCTACTAAAAATCGCAAACAACGCACTAATTGACTTACCCGCCCCCTCCAACATCTCAGCCTGATGAAACTTTGGTTCCCTTCTAGGACTATGCCTCATCACCCAAATCCTCACCGGCCTCTTCCTAGCCATACACTACACCTCTGACATTTCCATAGCATTCTCATCCATCACCCACATCTGCCGAGATGTAAACTATGGCTGATTAATTCGAAACATTCACGCCAACGGCGCATCCATATTCTTCATCTGCATTTACCTCCACATCGGACGAGGCCTTTATTACGGCTCATACCTCTACAAAGAGACATGAAACATTGGAGTTGTTTTACTCCTTCTAACAATAATAACCGCCTTCGTAGGTTATGTTTTACCCTGAGGCCAAATATCATTCTGAGGTGCAACCGTAATTACCAACCTTCTTTCCGCAATCCCATACATTGGCAACACCCTAGTACAGTGAATCTGAGGGGGCTTTTCAGTAGACAACGCCACTCTAGCCCGATTCTTTGCCTTCCACTTTCTCTTCCCCTTTGTCATCGCAGCCATAACCCTAGTACACCTCCTGTTCTTACACGAAACCGGATCTAACAACCCAGCCGGTTTAAACTCAGACATAGATAAAATCCCCTTCCACCCATATTACTCATACAAAGACCTTTTAGGTTTTACCCTAATACTTATTGCATTAACCTCTCTCGCACTATTTTCACCCAACCTTCTAGGAGACCCAGACAATTTTACCCCAGCCAACCCCCTAGTAACCCCACCACATATTAAACCAGAATGATATTTCCTCTTTGCTTACGCAATCCTTCGCTCTATTCCGAACAAACTTGGAGGAGTCCTCGCCCTCTTAGCCTCAATCTTGGTTCTAATACTAGTACCAATTCTTCATACCTCTAAACAACGAAGCCTCACATTCCGACCCATTTCACAGCTATTATTTTGATCCCTCGTTGCAGACGTAATTATCCTTACTTGAATCGGAGGAATGCCCGTCGAACACCCCTTCATCATTATCGGCCAAGTCGCATCTTTAATCTATTTCTTGCTTTTCCTCATCATCATGCCCCTTGCAGGTTGAGCAGAAAACAA------------------------------------------"/>
                    <sequence id="seq_M. brichardi (AMNH859)" taxon="M. brichardi (AMNH859)" totalcount="4" value="-----------------------CCCCCTACTAAAAATCGCAAACAACGCACTAATTGACTTACCCGCCCCCTCCAACATCTCAGCCTGATGAAACTTTGGTTCCCTTCTAGGACTATGCCTCATCACCCAAATCCTCACCGGCCTCTTCCTAGCCATACACTACACCTCTGACATTTCCATAGCATTCTCATCCATCACCCACATCTGCCGAGATGTAAACTATGGCTGATTAATTCGAAACATTCACGCCAACGGCGCATCCATATTCTTCATCTGCATTTACCTCCACATCGGACGAGGCCTTTATTACGGCTCATACCTCTACAAAGAGACATGAAACATTGGAGTTGTTTTACTCCTTCTAACAATAATAACCGCCTTCGTAGGTTATGTTTTACCCTGAGGCCAAATATCATTCTGAGGTGCAACCGTAATTACCAACCTTCTTTCCGCAATCCCATACATTGGCAACACCCTAGTACAGTGAATCTGAGGGGGCTTTTCAGTAGACAACGCCACTCTAGCCCGATTCTTTGCCTTCCACTTTCTCTTCCCCTTTGTCATCGCAGCCATAACCCTAGTACACCTCCTGTTCTTACACGAAACCGGATCTAACAACCCAGCCGGTTTAAACTCAGACATAGATAAAATCCCCTTCCACCCATATTACTCATACAAAGACCTTTTAGGTTTTACCCTAATACTTATTGCATTAACCTCTCTCGCACTATTTTCCCCCAACCTTCTAGGAGACCCAGACAATTTTACCCCAGCCAACCCCCTAGTAACCCCACCACATATCAAACCAGAATGATATTTCCTCTTTGCTTACGCAATCCTTCGCTCTATTCCGAACAAACTTGGAGGAGTCCTCGCCCTCTTAGCCTCAATCTTGGTTCTAATACTAGTACCAATTCTTCACACCTCTAAACAACGAAGCCTCACATTCCGACCCATTTCACAGCTATTATTTTGATCCCTCGTTGCAGACGTAATTATCCTTACTTGAATCGGAGGAATGCCCGTCGAACACCCCTTCATCATTATCGGCCAAGTCGCATCTTTAATCTATTTCTTGCTTTTCCTCATCATCATGCCCCTTGCAGGTTGAGCAGAAAACAA------------------------------------------"/>
                    <sequence id="seq_M. brichardi (AMNH860)" taxon="M. brichardi (AMNH860)" totalcount="4" value="---------------AAAACACACCCCCTACTAAAAATCGCAAACAACGCACTAATTGACTTACCCGCCCCCTCCAACATCTCAGCCTGATGAAACTTTGGTTCCCTTCTAGGACTATGCCTCATCACCCAAATCCTCACCGGCCTCTTCCTAGCCATACACTACACCTCTGACATTTCCATAGCATTCTCATCCATCACCCACATCTGCCGAGATGTAAACTATGGCTGATTAATTCGAAACATTCACGCCAACGGCGCATCCATATTCTTCATCTGCATTTACCTCCACATCGGACGAGGCCTTTATTACGGCTCATACCTCTACAAAGAGACATGAAACATTGGAGTTGTTTTACTCCTTCTAACAATAATAACCGCCTTCGTAGGTTATGTTTTACCCTGAGGCCAAATATCATTCTGAGGTGCAACCGTAATTACCAACCTTCTTTCCGCAATCCCATACATTGGCAACACCCTAGTACAGTGAATCTGAGGGGGCTTTTCAGTAGACAACGCCACTCTAGCCCGATTCTTTGCCTTCCACTTTCTCTTCCCCTTTGTCATCGCAGCCATAACCCTAGTACACCTCCTGTTCTTACACGAAACCGGATCTAACAACCCAGCCGGTTTAAACTCAGACATAGATAAAATCCCCTTCCACCCATATTACTCATACAAAGACCTTTTAGGTTTTACCCTAATACTTATTGCATTAACCTCTCTCGCACTATTTTCACCCAACCTTCTAGGAGACCCAGACAATTTTACCCCAGCCAACCCCCTAGTAACCCCACCACATATCAAACCAGAATGATATTTCCTCTTTGCTTACGCAATCCTTCGCTCTATTCCGAACAAACTTGGAGGAGTCCTCGCCCTCTTAGCCTCAATCTTGGTTCTAATACTAGTACCAATTCTTCATACCTCTAAACAACGAAGCCTCACATTCCGACCCATTTCACAGCTATTATTTTGATCCCTCGTTGCAGACGTAATTATCCTTACTTGAATCGGAGGAATGCCCGTCGAACACCCCTTCATCATTATCGGCCAAGTCGCATCTTTAATCTATTTCTTGCTTTTCCTCATCATCATGCCCCTTGCAGGTTGAGCAGAAAACAA------------------------------------------"/>
                    <sequence id="seq_M. brichardi (AMNH861)" taxon="M. brichardi (AMNH861)" totalcount="4" value="------------------------------------ATCGCAAACAACGCACTAATTGACTTACCCGCCCCCTCCAACATCTCAGCCTGATGAAACTTTGGTTCCCTTCTAGGACTATGCCTCATCACCCAAATCCTCACCGGCCTCTTCCTAGCCATACACTACACCTCTGACATTTCCATAGCATTCTCATCCATCACCCACATCTGCCGAGATGTAAACTATGGCTGATTAATTCGAAACATTCACGCCAACGGCGCATCCATATTCTTCATCTGCATTTACCTCCACATCGGACGAGGCCTTTATTACGGCTCATACCTCTACAAAGAGACATGAAACATTGGAGTTGTTTTACTCCTTCTAACAATAATAACCGCCTTCGTAGGTTATGTTTTACCCTGAGGCCAAATATCATTCTGAGGTGCAACCGTAATTACCAACCTTCTTTCCGCAATCCCATACATTGGCAACACCCTAGTACAGTGAATCTGAGGGGGCTTTTCAGTAGACAACGCCACTCTAGCCCGATTCTTTGCCTTCCACTTTCTCTTCCCCTTTGTCATCGCAGCCATAACCCTAGTACACCTCCTGTTCTTACACGAAACCGGATCTAACAACCCAGCCGGTTTAAACTCAGACATAGATAAAATCCCCTTCCACCCATATTACTCATACAAAGACCTTTTAGGTTTTACCCTAATACTTATTGCATTAACCTCTCTCGCACTATTTTCACCCAACCTTCTAGGAGACCCAGACAATTTTACCCCAGCCAACCCCCTAGTAACCCCACCACATATCAAACCAGAATGATATTTCCTCTTTGCTTACGCAATCCTTCGCTCTATTCCGAACAAACTTGGAGGAGTCCTCGCCCTCTTAGCCTCAATCTTGGTTCTAATACTAGTACCAATTCTTCATACCTCTAAACAACGAAGCCTCACATTCCGACCCATTTCACAGCTATTATTTTGATCCCTCGTTGCAGACGTAATTATCCTTACTTGAATCGGAGGAATGCCCGTCGAACACCCCTTCATCATTATCGGCCAAGTCGCATCTTTAATCTATTTCTTGCTTTTCCTCATCATCATGCCCCTTGCAGGTTGAGCAGAAAACAA------------------------------------------"/>
                    <sequence id="seq_M. cf. frenatus (SA73321)" taxon="M. cf. frenatus (SA73321)" totalcount="4" value="---------------------------------------------------------------CCCGCCCCTTCTAACATCTCTGCTTGATGAAACTTTGGTTCCCTCCTAGGATTATGCCTCATCACCCAAATCCTCACTGGCCTCTTCCTAGCCATACATTATACCTCTGACATCTCCATAGCATTTTCATCTATCGCCCACATCTGCCGAGACGTAAACTATGGTTGATTAATCCGTAATATGCACGCCAATGGCGCATCTGTATTTTTCATCTGTATCTACCTGCACATTGGACGAGGACTTTATTACGGCTCATATCTCTATAAAGAGACATGAAACATTGGCGTTATTCTTCTCCTCCTAACAATAATAACCGCCTTCGTGGGCTATGTACTACCCTGAGGTCAAATATCATTTTGAGGCGCAACTGTAATTACCAACCTTCTCTCCGCAATCCCCTACATCGGCAATACCCTCGTACAATGAATCTGAGGGGGCTTCTCAGTAGACAATGCCACTCTAACCCGATTCTTTACCTTCCACTTCCTCTTTCCCTTCATCATCACAGCTGCAACCCTAGTACATCTGCTATTCTTACACCAAACCGGATCCAACAACCCAGCTGGTTTAAACTCAGACACAGACAAAATCCCCTTCCACCCATACTACTCCTATAAAGATCTCTTGGGCTTCACCCTAATGCTCACCGCATTAACCTCCCTTGCACTATTTTTCCCCAACCTCCTGGGGGACCCAGACAATTTTACCCCAGCCAACCCCTTAATAACTCCACCACATATTAAACCCGAGTGGTACTTTCTCTTTGCCTACGCAATTCTTCGCTCCATCCCTAACAAACTAGGAGGAGTCCTTGCCCTCTTGGCCTCAATCCTAGTCCTGATACTAGTCCCGATCCTTCACACCTCTAAGCAACAAAGCCTAACATTCCGACCCATCTCCCAACTATTATTCTGAACCCTTATCGCAGATGTAATTATCCTTACTTGAATCGGAGGTATACCCGTCGAACATCCCTTCATTATCATTGGCCAAATCGCATCCCTGATCTACTTCCTACTTTTCCTCATCATTATACCCCTCGCAGGTTGAGCAGAGAACAA------------------------------------------"/>
                    <sequence id="seq_M. cf. frenatus (SA81489)" taxon="M. cf. frenatus (SA81489)" totalcount="4" value="------------------------CCCCTACTAAAAATTGCAAACAACGCACTAATTGACCTGCCCGCCCCTTCTAACATCTCTGCATGATGAAACTTTGGTTCCCTCCTAGGATTATGTCTCATCACCCAAATCCTCACTGGCCTCTTCCTAGCCATACATTACACCTCCGACATCTCCATAGCATTTTCATCTATCGCCCACATCTGCCGAGACGTAAACTATGGCTGATTAATCCGTAATATACACGCCAACGGCGCATCTGTATTTTTCATCTGTATTTACCTGCACATTGGACGAGGACTTTATTACGGCTCATATCTCTATAAAGAGACATGAAACATCGGCGTTATTCTTCTCCTTCTAACAATAATAACCGCCTTCGTGGGCTATGTACTACCCTGAGGTCAAATATCATTTTGAGGCGCAACTGTAATTACCAACCTTCTCTCCGCAATCCCCTACATCGGCAATACCCTCGTACAATGAATCTGAGGGGGCTTCTCAGTAGACAATGCCACTTTAACCCGATTCTTTACCTTCCACTTCCTCTTTCCCTTCATCATCACAGCTGCAACCCTAGTACATCTGCTATTCTTACACCAAACCGGATCCAACAACCCAGCTGGTTTAAACTCAGACACAGACAAAATCCCCTTCCACCCATACTACTCCTATAAAGATCTCTTGGGCTTCACCCTAATGCTCACCGCATTAACCTCCCTTGCACTATTTTTCCCTAACCTCCTGGGGGACCCAGACAATTTTACCCCAGCCAACCCCTTAATAACTCCGCCACATATTAAACCCGAATGGTACTTTCTCTTTGCCTACGCAATCCTTCGCTCCATCCCTAACAAACTAGGAGGAGTCCTTGCCCTCTTGGCCTCAATCCTAGTCCTAATACTAGTCCCAATTCTTCACACCTCCAAGCAACAAAGCCTAACATTCCGACCCATCTCCCAACTATTATTCTGAACCCTCGTCGCAGATGTAATTATCCTTACTTGAATCGGAGGTATACCCGTCGAACATCCCTTCATTATCATTGGCCAAATCGCATCCCTAATCTACTTCCTACTTTTCCTCATCATTATACCCCTCGCAGGTTGAGCAGAGAACAA------------------------------------------"/>
                    <sequence id="seq_M. cf. frenatus (SA81542)" taxon="M. cf. frenatus (SA81542)" totalcount="4" value="-------------------------CCCTACTAAAAATTGCAAACAACGCACTAATTGACCTGCCCGCCCCTTCTAACATCTCTGCATGATGAAACTTTGGTTCCCTCCTAGGATTATGTCTCATCACCCAAATCCTCACTGGCCTCTTCCTAGCCATACATTACACCTCCGACATCTCCATAGCATTTTCATCTATCGCCCACATCTGCCGAGACGTAAACTATGGCTGATTAATCCGTAATATACACGCCAACGGCGCATCTGTATTTTTCATCTGTATTTACCTGCACATTGGACGAGGACTTTATTACGGCTCATATCTCTATAAAGAGACATGAAACATCGGCGTTATTCTTCTCCTTCTAACAATAATAACCGCCTTCGTGGGTTATGTACTACCCTGAGGTCAAATATCATTTTGAGGCGCAACTGTAATTACCAACCTTCTCTCCGCAATCCCCTACATCGGCAATACCCTCGTACAATGAATCTGAGGGGGCTTCTCAGTAGACAATGCCACTTTAACCCGATTCTTTACCTTCCACTTCCTCTTTCCCTTCATCATCACAGCTGCAACCCTAGTACATCTGCTATTCTTACACCAAACCGGATCCAACAACCCAGCTGGTTTAAACTCAGACACAGACAAAATCCCCTTCCACCCATACTACTCCTATAAAGATCTCTTGGGCTTCACCCTAATGCTCACCGCATTAACCTCCCTTGCACTATTTTTCCCCAACCTCCTGGGGGACCCAGACAATTTTACCCCAGCCAACCCCTTAATAACTCCGCCACATATTAAACCCGAATGGTACTTTCTCTTTGCCTACGCAATCCTTCGCTCCATCCCTAACAAACTAGGAGGAGTCCTTGCCCTCTTGGCCTCAATCCTAGTCCTAATACTAGTCCCAATTCTTCACACCTCCAAGCAACAAAGCCTAACATTCCGACCCATCTCCCAACTATTATTCTGAACCCTCGTCGCAGATGTAATTATCCTTACTTGAATCGGAGGTATACCCGTCGAACATCCCTTCATTATCATTGGCCAAATCGCATCCCTAATCTACTTCCTACTTTTCCTCATCATTATACCCCTCGCAGGTTGAGCAGAGAACAA------------------------------------------"/>
                    <sequence id="seq_M. congicus (AMCC213008) (reversed)" taxon="M. congicus (AMCC213008) (reversed)" totalcount="4" value="---------------AAAACACACCCCCTACTGAAAATCGCAAACAACGCACTAATTGACCTACCCGCCCCCTCTAATATTTCAGCATGATGAAACTTTGGCTCCCTCTTAGGACTATGTCTTATTACCCAAATCCTCACCGGCCTCTTTCTAGCTATACACTATACCTCCGACATCACTATAGCATTCTCATCTGTTGCCCACATCTGCCGAGACGTAAACTATGGTTGACTAATCCGAAACATCCATGCCAACGGCGCATCCATATTCTTCATCTGCATCTACCTTCACATCGGACGAGGCCTTTACTACGGCTCGTATCTCTACAAAGAAACCTGAAATATCGGAGTCATTCTCCTCCTCTTAACAATAATAACCGCTTTCGTAGGCTATGTCTTACCCTGGGGCCAAATATCATTCTGAGGTGCAACCGTAATTACCAACCTCCTCTCCGCAATCCCCTACATCGGTAATACCCTTGTACAATGAATCTGAGGAGGCTTCTCAGTGGACAACGCCACCTTAACCCGATTCTTTGCCTTCCACTTCCTTTTTCCTTTCATCATCGCAGCCGCAACTATAGTGCACCTACTATTCCTACATGAAACCGGATCCAACAACCCAATCGGCCTAGACTCAAACGCAGACAAAATCCCCTTCCACCCCTACTACTCATATAAAGACCTTTTAGGCTTCACCCTAATGCTTATTACACTAACCGCCCTCACATTATTTTCCCCCAATCTCTTAGGAGACCCAGACAACTTCACCCCGGCCAACCCGCTAGTGACACCACCCCATATCAAGCCAGAATGATATTTTCTCTTCGCCTACGCAATTCTCCGCTCTATCCCAAATAAATTGGGAGGAGTTCTCGCTCTCCTAGCCTCAATCTTGGTACTTATACTAGTACCAACCCTTCACACCTCAAAACAACGAAGCCTTACATTCCGACCCATCTCACAACTTTTATTCTGAGCCCTAATTGCAGACGTATTCATCCTTACTTGAATCGGAGGCATGCCCGTTGAACATCCCTTCATCATTATCGGACAAATTGCATCT-----------------------------------------------------------------------------------------------------"/>
                    <sequence id="seq_M. congicus (AMNH6934)" taxon="M. congicus (AMNH6934)" totalcount="4" value="-------------------CACACCCCCTACTGAAAATCGCAAACAACGCACTAATTGACCTACCCGCCCCCTCTAATATTTCAGCATGATGAAACTTTGGCTCCCTCTTAGGACTATGTCTTATTACCCAAATCCTCACCGGCCTCTTTCTAGCTATACACTATACCTCCGACATCACTATAGCATTCTCATCTGTTGCCCACATCTGCCGAGACGTAAACTATGGTTGACTAATCCGAAACATCCATGCCAACGGCGCATCCATATTCTTCATTTGCATCTACCTTCACATCGGACGAGGCCTTTACTACGGCTCGTATCTCTACAAAGAAACCTGAAATATCGGAGTCATTCTCCTCCTCTTAACAATAATAACCGCTTTCGTAGGCTATGTCTTACCCTGGGGCCAGATATCATTCTGAGGTGCAACCGTAATTACCAACCTCCTCTCCGCAATCCCCTACATCGGTAATACCCTTGTACAATGAATCTGAGGAGGCTTCTCAGTGGACAACGCCACCTTAACCCGATTCTTTGCCTTCCACTTCCTTTTTCCTTTCATCATCGCAGCCGCAACTATAGTGCACCTACTATTCCTACATGAAACCGGATCCAACAACCCAATCGGCCTAGACTCAAACGCAGACAAAATCCCCTTCCACCCCTACTATTCATATAAAGACCTTATAGGCTTCGCCCTAATACTTATTACACTAACCGCCCTCACATTATTTTCCCCCAATCTTTTAGGAGACCCAGACAACTTCACCCCGGCCAACCCCCTAGTGACACCACCCCATATCAAGCCAGAATGATATTTTCTCTTCGCCTACGCAATTCTCGGCTCTATCCCAAATAAATTGGGAGGAGTTCTCGCCCTCCTAGCCTCAATCTGGGTGCTTATACTAGTACCAACCCTTCACACCTCAAAACAACGAAGCCTTACATTCCGACCCATCTCACAACTTTTATTCTGAACCCTAATTGCAGACGTATTCATCCTTACTTGAATCGGAGGCATGCCCGTCGAACATCCCTTCATCATTATCGGACAAATTGCATCTCTATTATACTTCCTACTTTTCCTTGTCCTTATACCCCTTGCAGGTTGGGCAGAAAACAA------------------------------------------"/>
                    <sequence id="seq_M. congicus (AMNH8021)" taxon="M. congicus (AMNH8021)" totalcount="4" value="---------------------CACCCCCTATTGAAAATCGCAAACAACGCACTAATTGACCTACCCGCCCCCTCTAATATTTCAGCATGATGAAACTTTGGCTCCCTTCTAGGACTATGCCTTATTACCCAAATCCTCACCGGCCTCTTTCTAGCTATACACTATACCTCTGACATCACCATGGCATTCTCATCTGTCGCTCACATCTGCCGAGACGTAAACTATGGCTGACTAATCCGAAACATCCATGCCAATGGCGCATCCATATTCTTCATCTGCATCTACCTCCACATCGGACGAGGCCTTTACTACGGCTCATATCTTTACAAAGAAACCTGAAACATTGGGGTCATTCTCTTCCTCTTAACAATAATAACCGCTTTCGTAGGCTATGTCTTACCCTGGGGCCAAATATCATTCTGAGGTGCAACCGTAATTACCAACCTCCTCTCCGCGATCCCATACATCGGCAATACCCTCGTACAATGAATCTGAGGAGGCTTCTCAGTAGACAACGCCACCCTAACCCGATTCTTTGCCTTCCACTTCCTTCTTCCTTTCATCATCGCAGCCGCAACTATAGTACACCTACTATTCTTACATGAAACCGGATCCAACAACCCAATCGGTCTAGACTCAAACGCAGATAAAATCCCCTTCCACCCCTACTACTCATATAAAGACCTTTTAGGCTTCACCCTAATGCTTATTACACTAACCACCCTCACATTATTCTCTCCCAATCTCTTAGGAGACCCAGACAACTTCACCCCAGCCAACCCACTAGTAACACCCCCCCATATCAAACCAGAATGATATTTCCTCTTCGCCTACGCAATTCTCCGCTCTATCCCAAATAAACTGGGGGGAGTTCTTGCCCTCCTAGCCTCAATCTTGGTGCTCATACTAGTGCCAATCCTCCACACCTCAAAACAACGAAGTCTCACATTCCGACCCATCTCACAACTTTTATTCTGAACCCTGATTGCAGACGTACTTATCCTTACTTGAATCGGAGGCATGCCCGTTGAACATCCCTTCATCATTATCGGACAAATTGCATCTCTATTATACTTCCTACTTTTCCTCATCCTTATACCTCTTGCAGGTTGGGCAGAAAACAA------------------------------------------"/>
                    <sequence id="seq_M. congicus (AMNH8050)" taxon="M. congicus (AMNH8050)" totalcount="4" value="---------------------CACCCCCTATTGAAATTCGCAAACAACGCACTAATTGACCTACCCGCCCCCTCAAATATTTCAGCATGATGAAACTTTGGCTCCCTTCTAGGACTATGCCTTATTACCCAAATCCTCACCGGCCTCTTTCTAGCTATACACTATACCTCTGACATCACCATGGCATTCTCATCTGTCGCTCACATCTGCCGAGACGTAAACTATGGCTGACTAATCCGAAACATCCATGCCAATGGCGCATCCATATTCTTCATCTGCATCTACCTCCACATCGGACGAGGCCTTTACTACGGCTCATATCTTTACAAAGAAACCTGAAACATTGGGGTCATTCTCTTCCTCTTAACAATAATAACCGCTTTCGTAGGCTATGTCTTACCCTGGGGCCAAATATCATTCTGAGGTGCAACCGTAATTACCAACCTCCTCTCCGCGATCCCATACATCGGCAATACCCTCGTACAATGAATCTGAGGAGGCTTCTCAGTAGACAACGCCACCCTAACCCGATTCTTTGCCTTCCACTTCCTCCTTCCTTTCATCATCGCAGCCGCAACTATAGTACACCTACTATTCTTACATGAAACCGGATCCAACAACCCAATCGGTCTAGACTCAAACGCAGATAAAATCCCCTTCCACCCCTACTACTCATATAAAGACCTTTTAGGCTTCACCCTAATGCTTATTACACTAACCACCCTCACATTATTCTCTCCCAATCTCTTAGGAGACCCAGACAACTTCACCCCAGCCAACCCACTAGTAACACCCCCCCATATCAAACCAGAATGATATTTCCTCTTCGCCTACGCAATTATCCGCTCTATCCCAAATAAACTGGGGGGAGTTCTTGCCCTCCTAGCCTCAATCTTGGTGCTCATACTAGTGCCAATCCTCCACACCTCAAAACAACGAAGTCTCACATTCCGACCCATCTCACAACTTTTATTCTGAACCCTGATTGCAGACGTACTTATCCTTACTTGAATCGGAGGCATGCCCGTTGAACATCCCTTCATCATTATCGGACAAATTGCATCTCTATTATACTTCCTACTTTTCCTCATCCTTATACCTCTTGCAGGTTGGGCAGAAAACAA------------------------------------------"/>
                    <sequence id="seq_M. congicus (AMNH9931)" taxon="M. congicus (AMNH9931)" totalcount="4" value="----------------------ACCCCCTACTGAAAATCGCAAACAACGCACTAATTGACCTACCCGCCCCCTCTAATATTTCAGCATGATGAAACTTTGGCTCCCTCTTAGGACTATGTCTTATTACCCAAATCCTCACCGGCCTCTTTCTAGCTATACACTATACCTCCGACATCACTATAGCATTCTCATCTGTTGCCCACATCTGCCGAGACGTAAACTATGGTTGACTAATCCGAAACATCCATGCCAACGGCGCATCCATATTCTTCATCTGCATCTACCTCCACATCGGACGAGGCCTTTACTACGGCTCGTATCTCTACAAAGAAACCTGAAATATCGGAGTCATTCTCCTCCTCTTAACAATAATAACCGCTTTCGTAGGCTATGTCTTACCCTGGGGCCAGATATCATTCTGAGGTGCAACCGTAATTACCAACCTCCTCTCCGCAATCCCCTACATCGGTAATACCCTTGTACAATGAATCTGAGGAGGCTTCTCAGTGGACAACGCCACCTTAACCCGATTCTTTGCCTTCCACTTCCTTTTTCCCTTCATCATCGCAGCCGCAACTATAGTGCACCTACTATTCCTACATGAAACCGGATCCAACAACCCAATCGGCCTAGACTCAAACGCAGACAAAATCCCCTTCCACCCCTACTATTCATATAAAGACCTTATAGGCTTCGCCCTAATACTTATTACACTAACCGCCCTCACATTATTTTCCCCCAATCTTTTAGGAGACCCAGACAACTTCACCCCGGCCAACCCCCTAGTGACACCACCCCATATCAAGCCAGAATGATATTTTCTCTTCGCCTACGCAATTCTCCGCTCTATCCCAAATAAATTGGGAGGAGTTCTCGCCCTCCTAGCCTCAATCTTGGTACTTATACTAGTACCAACCCTTCACACCTCAAAACAACGAAGCCTTACATTCCGACCCATCTCACAACTTTTATTCTGAACCCTAATTGCAGACGTATTCATCCTTACTTGAATCGGAGGCATGCCCGTCGAACATCCCTTCATCATTATCGGACAAATTGCATCTCTATTATACTTCCTACTTTTCCTTGTCCTTATACCCCTTGCAGGTTGGGCAGAAAACAA------------------------------------------"/>
                    <sequence id="seq_M. crassus (AMNH4227) (reversed)" taxon="M. crassus (AMNH4227) (reversed)" totalcount="4" value="---------------------CACCCCCTACTAAAAATTGCAAACAACGCATTAATTGACCTTCCCGCTCCCTCCAATATCTCCGCATGATGAAACTTTGGTTCCCTCCTAGGATTATGCCTCATTACTCAAATTCTCACCGGCCTCTTCCTAGCCATACACTACACCTCTGACATCTCCATAGCATTTTCATCCGTCACCCACATCTGCCGAGACGTAAACTACGGCTGATTAATTCGTAACATACATGCCAACGGCGCATCCATATTCTTTATCTGTATTTATCTTCACATCGGACGAGGACTATACTACGGCTCATATATCTATAAAGAGACATGAAATATTGGCGTTATTCTTCTTCTCCTAACAATAATAACCGCCTTCGTGGGCTATGTCTTACCCTGAGGCCAAATATCATTCTGAGGCGCAACTGTAATTACTAACCTTCTTTCCGCAATCCCCTACATCGGCAATACCCTGGTACAATGAATCTGAGGGGGTTTCTCAGTAGATAATGCTACTTTAACCCGATTCTTTACCTTCCACTTTCTCTTCCCCTTCATCATTGCAGCTGCAACCCTAGTACACTTATTATTCTTACACCAAACCGGATCCAACAACCCAGCCGGTTTAAACTCAGATATAGATAAAATCCCCTTCCACCCATATTACTCATACAAAGATCTCTTAGGTTTCACCTTAATGCTTATTGCACTAACCTCCCTTGCATTATTCTCTCCCAACCTTCTAGGGGACCCAGATAATTTTATCCCAGCCAACCCCCTAGTAACTCCACCGCATATTAAACCTGAATGATACTTTCTCTTCGCCTACGCAATTCTCCGCTCCATCCCTAACAAACTAGGCGGAGTCCTCGCTCTCTTGGCCTCAATCTTAATCCTAATACTAGCACCAATTCTTCACACCTCCAAACAACGAAGCCTAACATTCCGACCCATCTCGCAACTATTATTCTGAACTCTCATCGCAGACGTGGCCATCCTTACTTGAATTGGAGGAATACCCGTCGAACACCCCTTTATTATTATCGGCCAAATTGCATCCCTGACTTACTTCCTCCTGTTCCTAATCCTCATACCCCTAGCAGGATGGGCAGAAAATAA------------------------------------------"/>
                    <sequence id="seq_M. crassus (AMNH6611)" taxon="M. crassus (AMNH6611)" totalcount="4" value="-----------------------CCCCCTACTAAAAATTGCAAACAACGCATTAATCGACCTTCCCGCCCCCTCCAATATCTCCGCATGATGAAACTTTGGCTCCCTCCTAGGATTATGCCTCATCACTCAAATTCTTACCGGCCTCTTCCTAGCCATACACTACACCTCTGACATCTCCATAGCATTTTCATCCGTCACCCACATCTGCCGAGATGTAAACTACGGCTGACTAATCCGTAACATACACGCCAACGGTGCATCCATATTCTTTATCTGTATTTATCTTCACATCGGACGAGGACTATACTACGGCTCATATATCTATAAAGAGACATGAAACATTGGCGTTATCCTTCTTCTCCTAACAATAATAACCGCCTTCGTGGGCTATGTGTTACCCTGAGGCCAAATATCATTCTGAGGCGCAACTGTAATCACTAACCTTCTTTCCGCAATCCCCTATATCGGCAATACCCTGGTACAATGAGTCTGAGGGGGTTTCTCAGTAGATAATGCTACTTTAACCCGATTCTTTACCTTCCACTTTCTCTTCCCCTTCATCATTGCAGCTGCAACTCTAGTACACTTATTATTTTTACACCAAACCGGATCCAACAACCCAGTCGGTTTAAACTCAAATACAGATAAAATCCCCTTCCACCCATATTACTCTTACAAAGATCTCTTAGGTTTCACCTTAATGCTTATTGCACTAACCTCCCTTGCATTATTTTCTCCCAACCTTCTAGGGGACCCAGATAATTTTATCCCAGCCAACCCCTTAGTAACTCCACCACATATTAAACCTGAATGATATTTTCTCTTCGCCTACGCAATTCTCCGCTCCATCCCTAACAAACTAGGCGGAGTCCTTGCTCTCTTGGCCTCAATCTTAATCCTAATACTAGTACCAATTCTTCACACCTCCAAACAACGAAGCCTAACATTCCGACCCATCTCGCAACTATTATTCTGAACCCTCATCGCAGACGTAGCCATCCTCACTTGAATTGGAGGAATACCCGTCGAACATCCCTTCATTATTATCGGCCAAGTTGCATCCCTGACTTACTTCCTCCTGTTCCTAATCCTCATGCCCCTAACAGGATGGGCAGAAAATAA------------------------------------------"/>
                    <sequence id="seq_M. crassus (AMNH6612)" taxon="M. crassus (AMNH6612)" totalcount="4" value="-------------------------CCCTACTAAAAATTGCAAACAACGCATTAATTGACCTTCCCGCTCCCTCCAATATCTCCGCATGATGAAACTTTGGCTCCCTCCTAGGATTATGCCTCATTACTCAAATTCTCACCGGCCTCTTCCTAGCCATACACTACACCTCTGACATCTCCATAGCATTTTCATCCGTCACCCACATCTGCCGAGACGTAAACTACGGCTGATTAATTCGTAACATACATGCCAACGGCGCATCCATATTCTTTATCTGTATTTATCTTCACATCGGACGAGGGCTATACTACGGCTCATATATCTATAAAGAGACATGAAATATTGGCGTTATTCTTCTTCTCCTAACAATAATAACCGCCTTCGTGGGCTATGTCTTACCCTGAGGCCAAATATCATTCTGAGGCGCAACTGTAATTACTAACCTTCTTTCCGCAATCCCCTACATCGGCAATACCCTGGTACAATGAATCTGAGGAGGTTTCTCAGTAGATAATGCTACTTTAACCCGATTCTTTACCTTCCACTTTCTCTTCCCCTTCATCATTGCAGCTGCAACCCTAGTACACTTATTATTCTTACACCAAACCGGATCCAACAACCCAGCCGGTTTAAACTCAGATATAGATAAAATCCCCTTCCACCCATATTACTCATACAAAGATCTCTTAGGTTTCACCTTAATGCTTATTGCACTAACCTCCCTTGCATTATTCTCTCCCAACCTTCTAGGGGACCCAGATAATTTTATCCCAGCCAACCCCCTAGTAACTCCACCGCATATCAAACCTGAATGATACTTTCTCTTCGCCTACGCAATTCTCCGCTCCATCCCTAACAAACTAGGCGGAGTCCTCGCTCTCTTGGCCTCAATCTTAATCCTAATACTAGCACCAATTCTTCACACCTCCAAACAACGAAGCCTAACATTCCGACCCATCTCGCAACTATTATTCTGAACTCTCATCGCAGACGTGGCCATCCTTACTTGAATTGGAGGAATACCCGTCGAACACCCCTTTATTATTATCGGCCAAATTGCATCCCTGACTTACTTCCTCCTATTCCTAATCCTCATACCCCTAGCAGGATGGGCAGAAAATAA------------------------------------------"/>
                    <sequence id="seq_M. crassus (AMNH6613)" taxon="M. crassus (AMNH6613)" totalcount="4" value="-------------------CACACCCCCTACTAAAAATTGCAAACAACGCATTAATTGACCTTCCCGCCCCCTCCAATATCTCCGCATGATGAAACTTTGGCTCCCTCCTAGGATTATGCCTCATTACTCAAATTCTTACCGGCCTCTTCCTAGCCATACACTACACCGCTGATATCTCCATAGCATTTTCATCCGTCACTCACATCTGCCGAGACGTAAACTACGGCTGATTAATTCGTAACATACACGCCAACGGTGCATCCATATTCTTTATCTGTATTTATCTTCACATCGGACGAGGACTATACTACGGCTCATATATTTATAAAGAGACATGATATATTGGCGTTATTCTTCTTCTCCTAACAATAATAACCGCCTTCGTGGGCTACGTGTTACCCTGAGGCCAAATATCATTCTGAGGCGCAACTGTAATCACCAACCTTCTTTCCGCAATCCCCTACATCGGCAATACCCTGGTACAATGAATCTGAGGAGGTTTCTCAGTAGATAATGCTACTTTAACCCGATTCTTTACCTTCCACTTTCTCCTCCCCTTTATCATTGCAGCTGCAACCCTAGTACACTTATTATTCTTACACCAAACCGGATCCAACAACCCAGCCGGTTTAAACTCAGATACAGATAAAATCCCCTTCCACCCATATTACTCATACAAAGATCTCTTAGGTTTCACCTTAATGCTTATTGCACTAACCTCCCTTGCATTATTTTCTCCCAACCTTCTAGGGGACCCAGATAATTTTATCCCAGCCAACCCCCTAGTAACTCCACCACATATTAAACCTGAATGATACTTTCTCTTCGCCTACGCAATTCTCCGCTCCATCCCTAACAAACTAGGCGGAGTCCTCGCTCTCTTGGCCTCAATCTTAATCCTAATACTAGTACCAATTCTCCACACCTCCAAACAACGAAGCCTAACATTCCGACCCATCTCGCAACTATTATTCTGAACGCTCATCGCAGACATGGCCATCCTTACTTGAATTGGAGGAATACCCGTCGAACATCCCTTCATTATTATCGGCCAAATTGCATCCCTTACTTACTTCCTCCTGTTCCTAATCCTCATACCCCTAGCAGGATGGGCAGAAAATAA------------------------------------------"/>
                    <sequence id="seq_M. crassus (AMNH7049)" taxon="M. crassus (AMNH7049)" totalcount="4" value="---------------------CACCCCCTACTAAAAATTGCAAACAACGCATTAATTGACCTTCCCGCTCCCTCCAATATCTCCGCATGATGAAACTTTGGCTCCCTCCTAGGATTATGCCTCATTACTCAAATTCTCACCGGCCTCTTCCTAGCCATACACTACACCTCTGACATCTCCATAGCATTTTCATCCGTCACCCACATCTGCCGAGACGTAAACTACGGCTGATTAATTCGTAACATACATGCCAACGGCGCATCCATATTCTTTATCTGTATTTATCTTCACATCGGACGAGGGCTATACTACGGCTCATATATCTATAAAGAGACATGAAATATTGGCGTTATTCTTCTTCTCCTAACAATAATAACCGCCTTCGTGGGCTATGTCTTACCCTGAGGCCAAATATCATTCTGAGGCGCAACTGTAATTACTAACCTTCTTTCCGCAATCCCCTACATCGGCAATACCCTGGTACAATGAATCTGAGGGGGTTTCTCAGTAGATAGTGCTACTTTAACCCGATTCTTTACCCTCCACTTTCTCTTCCCCTTCATCATTACAGCTGCAACCCTAGTACACTTATTATTCTTACACCAAACCGGATCCAACAACCCAGCCGGTTTAAACTCAGATATAGATAAAATCCCCTTCCACCCATATTACTCATACAAAGATCTCTTAGGTTTCACCTTAATGCTTATTGCACTAACCTCCCTTGCATTATTCTCTCCCAACCTTCTAGGGGACCCAGATAATTTTATCCCAGCCAACCCCCTAGTAACTCCACCGCATATTAAACCTGAATGATACTTTCTCTTCGCCTACGCAATTCTCCGCTCCATCCCTAACAAACTAGGCGGAGTCCTCGCTCTCTTGGCCTCAATCTTAATCCTAATACTAGCACCAATTCTTCACACCTCCAAACAACGAAGCCTAACATTCCGACCCATCTCGCAACTATTATTCTGAACTCTCATCGCAGACGTGGCCATCCTTACTTGAATTGGAGGAATACCCGTCGAACGCCCCTTTATTATTATCGGCCAAATTGCATCCCTGACTTACTTCCTCCTATTCCTAATCCTCATACCCCTAGCAGGATGGGCAGAAAATAA------------------------------------------"/>
                    <sequence id="seq_M. crassus (AMNH7050)" taxon="M. crassus (AMNH7050)" totalcount="4" value="--------------------ACACCCCCTACTAAAAATTGCAAACAACGCATTAATCGACCTTCCCGCCCCCTCCAATATCTCCGCATGATGAAACTTTGGCTCCCTCCTGGGATTATGCCTCATCACTCAAATTCTTACCGGCCTCTTCCTAGCCATACACTACACCTCTGACATCTCCATAGCATTTTCATCCGTCACCCACATCTGCCGAGATGTAAACTACGGCTGACTAATCCGTAACATACACGCCAACGGTGCATCCATATTCTTTATCTGTATTTATCTTCACATCGGACGAGGACTATACTACGGCTCATATATCTATAAAGAGACATGAAACATTGGCGTTATCCTTCTTCTCCTAACAATAATAACCGCCTTCGTGGGCTATGTGTTACCCTGAGGCCAAATATCATTCTGAGGCGCAACTGTAATCACTAACCTTCTTTCCGCAATCCCCTATATCGGCAATACCCTGGTACAATGAGTCTGAGGGGGTTTCTCAGTAGATAATGCTACTTTAACCCGATTCTTTACCTTCCACTTTCTCTTCCCCTTCATCATTGCAGCTGCAACTCTAGTACACTTATTATTTTTACACCAAACCGGATCCAACAACCCAGTCGGTTTAAACTCAAATACAGATAAAATCCCCTTCCACCCATATTACTCTTACAAAGATCTCTTAGGTTTCACCTTAATGCTTATTGCACTAACCTCCCTTGCATTATTTTCTCCCAACCTTCTAGGGGACCCAGATAATTTTATCCCAGCCAACCCCTTAGTAACTCCACCACATATTAAACCTGAATGATATTTTCTCTTCGCCTACGCAATTCTCCGCTCCATCCCCAACAAACTAGGCGGAGTCCTTGCTCTCTTGGCCTCAATCTTAATCCTAATACTAGTACCAATTCTTCACACCTCCAAACAACGAAGCCTAACATTCCGACCCATCTCGCAACTATTATTCTGAACCCTCATCGCAGACGTAGCCATCCTCACTTGAATTGGAGGAATACCCGTCGAACATCCCTTCATTATTATCGGCCAAGTTGCATCCCTGACTTACTTCCTCCTGTTCCTAATCCTCATGCCCCTAACAGGATGGGCAGAAAATAA------------------------------------------"/>
                    <sequence id="seq_M. crassus (AMNH7051) (reversed)" taxon="M. crassus (AMNH7051) (reversed)" totalcount="4" value="---------------------CACCCCCTACTAAAAATTGCAAACAACGCATTAATTGACCTTCCCGCTCCCTCCAATATCTCCGCATGATGAAACTTTGGCTCCCTCCTAGGATTATGCCTCATTACTCAAATTCTCACCGGCCTCTTCCTAGCCATACACTACACCTCTGACATCTCCATAGCATTTTCATCCGTCACCCACATCTGCCGAGACGTAAACTACGGCTGATTAATTCGTAACATACATGCCAACGGCGCATCCATATTCTTTATCTGTATTTATCTTCACATCGGACGAGGGCTATACTACGGCTCATATATCTATAAAGAGACATGAAATATTGGCGTTATTCTTCTTCTCCTAACAATAATAACCGCCTTCGTGGGCTATGTCTTACCCTGAGGCCAAATATCATTCTGAGGCGCAACTGTAATTACTAACCTTCTTTCCGCAATCCCCTACATCGGCAATACCCTGGTACAATGAATCTGAGGGGGTTTCTCAGTAGATAGTGCTACTTTAACCCGATTCTTTACCCTCCACTTTCTCTTCCCCTTCATCATTGCAGCTGCAACCCTAGTACACTTATTATTCTTACACCAAACCGGATCCAACAACCCAGCCGGTTTAAACTCAGATATAGATAAAATCCCCTTCCACCCATATTACTCATACAAAGATCTCTTAGGTTTCACCTTAATGCTTATTGCACTAACCTCCCTTGCATTATTCTCTCCCAACCTTCTAGGGGACCCAGATAATTTTATCCCAGCCAACCCCCTAGTAACTCCACCGCATATTAAACCTGAATGATACTTTCTCTTCGCCTACGCAATTCTCCGCTCCATCCCTAACAAACTAGGCGGAGTCCTCGCTCTCTTGGCCTCAATCTTAATCCTAATACTAGCACCAATTCTTCACACCTCCAAACAACGAAGCCTAACATTCCGACCCATCTCGCAACTATTATTCTGAACTCTCATCGCAGACGTGGCCATCCTTACTTGAATTGGAGGAATACCCGTCGAACGCCCCTTTATTATTATCGGCCAAATTGCATCCCTGACTTACTTCCTCCTATTCCTAATCCTCATACCCCTAGCAGGATGGGCAGAAAATAA------------------------------------------"/>
                    <sequence id="seq_M. crassus (AMNH7052) (reversed)" taxon="M. crassus (AMNH7052) (reversed)" totalcount="4" value="-------------------CACACCCCCTACTAAAAATTGCAAACAACGCATTAATCGACCTTCCCGCCCCCTCCAATATCTCCGCATGATGAAACTTTGGCTCCCTCCTGGGATTATGCCTCATCACTCAAATTCTTACCGGCCTCTTCCTAGCCATACACTACACCTCTGACATCTCCATAGCATTTTCATCCGTCACCCACATCTGCCGAGATGTAAACTACGGCTGACTAATCCGTAACATACACGCCAACGGTGCATCCATATTCTTTATCTGTATTTATCTTCACATCGGACGAGGACTATACTACGGCTCATATATCTATAAAGAGACATGAAACATTGGCGTTATCCTTCTTCTCCTAACAATAATAACCGCCTTCGTGGGCTATGTGTTACCCTGAGGCCAAATATCATTCTGAGGCGCAACTGTAATCACTAACCTTCTTTCCGCAATCCCCTATATCGGCAATACCCTGGTACAATGAGTCTGAGGGGGTTTCTCAGTAGATAATGCTACTTTAACCCGATTCTTTACCTTCCACTTTCTCTTCCCCTTCATCATTGCAGCTGCAACTCTAGTACACTTATTATTTTTACACCAAACCGGATCCAACAACCCAGTCGGTTTAAACTCAAATACAGATAAAATCCCCTTCCACCCATATTACTCTTACAAAGATCTCTTAGGTTTCACCTTAATGCTTATTGCACTAACCTCCCTTGCATTATTTTCTCCCAACCTTCTAGGGGACCCAGATAATTTTATCCCAGCCAACCCCTTAGTAACTCCACCACATATTAAACCTGAATGATATTTTCTCTTCGCCTACGCAATTCTCCGCTCCATCCCCAACAAACTAGGCGGAGTCCTTGCTCTCTTGGCCTCAATCTTAATCCTAATACTAGTACCAATTCTTCACACCTCCAAACAACGAAGCCTAACATTCCGACCCATCTCGCAACTATTATTCTGAACCCTCATCGCAGACGTAGCCATCCTCACTTGAATTGGAGGAATACCCGTCGAACATCCCTTCATTATTATCGGCCAAGTTGCATCCCTGACTTACTTCCTCCTGTTCCTAATCCTCATGCCCCTAACAGGATGGGCAGAAAATAA------------------------------------------"/>
                    <sequence id="seq_M. cryptacanthus (LR2331)" taxon="M. cryptacanthus (LR2331)" totalcount="4" value="-------------------------CCCTACTAAAAATCGCAAACCACGCACTAATTGATTTACCCGCCCCCTCCAACATCTCTGCATGATGGAACTTTGGCTCCCTTCTAGGACTATGCCTCATCACCCAAATCCTCACCGGCCTCTTCCTAGCCATACACTACTCTTCCGACGTCTCCCTAGCATTCTCATCTATTGCCCACATTTGCCGAGACGTAAACTACGGCTGACTTATCCGAAGTATCCACGCCAACGGCGCATCCGTCTTCTTCATTTGCATTTACCTCCACATCGGACGAGGACTCTACTACGGCTCGTACCTTTACAAAGAAACATGAAACATCGGAGTAATCCTGCTCCTCCTAACAATAATAACTGCCTTCGTAGGTTATGTTTTACCTTGAGGCCAAATATCATTCTGAGGTGCAACCGTAATTACCAACCTCCTCTCCGCAATCCCCTATGTCGGCAACACCCTAGTACAATGAATCTGAGGGGGCTTCTCAGTAGACAACGCCACCCTAACCCGATTCTTTGCCTTCCACTTCCTCTTCCCCTTCATCATCGCAGCCGCAACCCTAGTCCACCTACTGTTCCTACACGAAACCGGATCCAATAACCCAGCCGGCCTAAACTCAGACACAGACAAAATCCCGTTCCACCCATATTACACATACAAAGATCTTGTAGGCTTTGCCCTCATACTCATTATACTAGTCTCCCTAACACTATTTTCCCCCAACCTTCTAGGAGACCCAGACAACTTCACCCCCGCCAACCCCCTAGCAACTCCACCCCACATTAAACCAGAATGATACTTCCTCTTTGCCTACGCAATCCTCCGCTCCATCCCTAATAAACTAGGGGGAGTCCTCGCCCTCCTAGCCTCAATCCTAGTGCTGATACTAGTGCCAATTCTACACACCTCTAAACAACGAAGCCTCACATTCCGACCCATCTCACAACTACTATTTTGGACCCTTATCGCAGACGTAGTCATCCTCACCTGAATCGGAGGCATACCTGTTGAACCCCCCTTCATCATCATCGGCCAAGTCGCATCCCTAATTTACTTCCTACTCTTCCTCATCCTTATACCCCTCGCAGGCTGAGCAGAAAACAA------------------------------------------"/>
                    <sequence id="seq_M. cryptacanthus (LR2332)" taxon="M. cryptacanthus (LR2332)" totalcount="4" value="-------------------------CCCTACTAAAAATCGCAAACCACGCACTAATTGATTTACCCGCCCCCTCCAACATCTCTGCATGATGGAACTTTGGCTCCCTTCTAGGACTATGCCTCATCACCCAAATCCTCACCGGCCTCTTCCTAGCCATACACTACTCTTCCGACGTCTCCCTAGCATTCTCATCTATTGCCCACATTTGCCGAGACGTAAACTACGGCTGACTTATCCGAAGTATCCACGCCAACGGCGCATCCGTCTTCTTCATTTGCATTTACCTCCACATCGGGCGAGGACTCTACTACGGCTCGTACCTTTACAAAGAAACATGAAACATCGGAGTAATCCTGCTCCTCCTAACAATAATAACTGCCTTCGTAGGTTATGTTTTACCTTGAGGCCAAATATCATTCTGAGGTGCAACCGTAATTACCAACCTCCTCTCCGCAATCCCCTATGTCGGCAACACCCTAGTACAATGAATCTGAGGGGGCTTCTCAGTAGACAACGCCACCCTAACCCGATTCTTTGCCTTCCACTTCCTCTTCCCCTTCATCATCGCAGCCGCAACCCTAGTCCACCTACTGTTCCTACACGAAACCGGATCCAATAACCCAGCCGGCCTAAACTCAGACACAGACAAAATCCCGTTCCACCCATATTACACATACAAAGATCTTGTAGGCTTTGCCCTCATACTTATCATACTAGTCTCCCTAACACTATTTTCCCCCAACCTTCTAGGAGACCCAGACAACTTCACCCCCGCCAACCCCCTAGTAACTCCACCCCACATCAAACCAGAATGATACTTCCTCTTTGCCTACGCAATCCTCCGCTCCATCCCTAATAAACTAGGGGGAGTCCTCGCCCTCCTAGCCTCAATCCTAGTGCTGATACTAGTGCCAATTCTACACACCTCTAAACAACGAAGCCTCACATTCCGACC------------------------------------------------------------------------------------------------------------------------------------------------------------------------------------------------------------------"/>
                    <sequence id="seq_M. cunningtoni (CU88753)" taxon="M. cunningtoni (CU88753)" totalcount="4" value="-------------------------------------------ACAACGCACTAATTGACCTACCCGCCCCCTCCAACATCTCAGCGTGATGAAACTTTGGCTCCCTCCTAGGATTATGCCTCATCACCCAAATCCTCACCGGCCTCTTCCTAGCCATACACTACACCTCTGACATCTCTATAGCATTCTCATCCATCGCCCACATCTGCCGAGATGTAAACTATGGCTGACTAATCCGAAACATCCACGCTAACGGCGCATCCATATTTTTCATCTGTATTTACCTCCACATCGGACGAGGTCTTTATTACGGCTCATACCTCTATAAAGAAACATGAAACATCGGGGTCGTCCTACTCCTCCTAACAATAATAACCGCCTTCGTAGGCTATGTTTTACCCTGAGGCCAAATATCATTCTGGGGCGCAACCGTAATTACCAACCTTCTTTCCGCGATCCCATACATCGGCAACATCCTAGTACAATGAATCTGAGGGGGCTTCTCAGTAGACAACGCCACCCTAACTCGATTCTTCGCCTTCCACTTCCTCTTTCCCTTCGTCATCGCAGCCATAACCCTAGTTCACCTCTTATTTTTACACGAAACCGGGTCCAACAACCCAGCTGGTTTAAACTCAGACATAGATAAAGTCCCCTTCCACCCATACTACACATACAAAGACCTCCTAGGCTTTACCTTAATACTCATTACACTAACCTCCCTCGCACTATTTTTCCCCAACCTCCTAGGGGACCCAGACAATTTTACCCCGGCCAACCCTCTAGTAACCCCACCACATATCAAACCAGAATGATACTTCCTCTTTGCTTACGCAATTCTTCGTTCCATTCCGAACAAACTAGGAGGGGTTCTCGCCCTCTTGGCCTCAATCTTGGTCTTAATACTAGTACCGATTCTTCATACCTCCAAACAACGAAGCCTCACATTCCGACCCATCTCACAACTATTATTTTGGTCCCTCGTCGCAGACGTAATCATCCTTACCTGAATCGGAGGTATGCCCGTCGAACACCCCTTCATCAT------------------------------------------------------------------------------------------------------------------------"/>
                    <sequence id="seq_M. cunningtoni (LR1922)" taxon="M. cunningtoni (LR1922)" totalcount="4" value="------------------------CCCCTACTAAAAATCGCAAACAACGCACTAATTGACCTACCCGCCCCCTCCAACATCTCAGCGTGATGAAACTTTGGCTCCCTCCTAGGATTATGCCTCATCACCCAAATCCTCACCGGCCTCTTCCTAGCCATACACTACACCTCTGACATCTCTATAGCATTCTCATCCATCGCCCACATCTGCCGAGATGTAAACTATGGCTGACTAATCCGAAACATCCATGCTAACGGCGCATCCATATTTTTCATCTGTATTTACCTCCACATCGGACGAGGTCTTTATTACGGCTCATACCTCTATAAAGAAACATGAAACATCGGGGTCGTCCTACTCCTCCTAACAATAATAACCGCTTTCGTAGGCTATGTTTTACCCTGAGGCCAAATATCATTCTGGGGCGCAACCGTAATTACCAACCTTCTTTCCGCGATCCCATACATCGGCAACATCCTAGTACAATGAATCTGAGGGGGCTTCTCAGTAGACAACGCCACCCTAACTCGATTCTTCACCTTCCACTTCCTCTTTCCCTTCGTCATCGCAGCCATAACCCTAGTTCATCTCTTATTTTTACACGAAACCGGGTCCAACAACCCAGCTGGTTTAAACTCAGACATAGATAAAGTCCCCTTCCACCCATACTACACATACAAAGACCTCCTAGGCTTTACCTTAATACTCATTACACTAACCTCCCTCGCACTATTTTCCCCCAACCTCCTAGGGGACCCAGACAATTTTACCCCGGCCAACCCTCTAGTAACCCCACCACATATCAAACCAGAATGATACTTCCTCTTTGCTTACGCAATTCTTCGTTCCATTCCGAACAAACTAGGAGGGGTTCTCGCCCTCTTGGCCTCAATCTTGGTCTTAATACTAGTACCGATTCTTCATACCTCCAAACAACGAGGCCTCACATTCCGACCCATCTCACAACTATTATTTTGGTCCCTCGTCGCAGACGTAATCATCCTTACCTGAATCGGAGGTATGCCCGTCGAACACCCCTTCATCATCATTGGTCAAATTGCATCTCTAATCTACTTCCTGCTTTTCCTCATCATCATACCCCTCGCAGGTTGGGCAGAAAACAA------------------------------------------"/>
                    <sequence id="seq_M. cunningtoni (LR1981)" taxon="M. cunningtoni (LR1981)" totalcount="4" value="------------------------CCCCTACTAAAAATCGCAAACAACGCACTAATTGACCTACCCGCCCCCTCCAACATCTCAGCGTGATGAAACTTTGGCTCCCTCCTAGGATTATGCCTCATCACCCAAATCCTCACCGGCCTCTTCCTAGCCATACACTACACCTCTGACATCTCTATAGCATTCTCATCCATCGCCCACATCTGCCGAGATGTAAACTATGGCTGACTAATCCGAAACATCCACGCTAACGGTGCATCCATATTTTTCATCTGTATTTACCTCCACATCGGACGAGGTCTTTATTACGGCTCATACCTCTATAAAGAAACATGAAACATCGGGGTCGTCCTACTCCTCCTAACAATAATAACCGCTTTCGTAGGCTATGTTTTACCCTGAGGCCAAATATCATTCTGGGGCGCAACCGTAATTACCAACCTTCTTTCCGCGATCCCATACATCGGCAACATCCTAGTACAATGAATCTGAGGGGGCTTCTCAGTAGACAACGCCACCCTAACTCGATTCTTCGCCTTCCACTTCCTCTTTCCCTTCGTCATCGCAGCCATAACCCTAGTTCATCTCTTATTTTTACACGAAACCGGGTCCAACAACCCAGCTGGTTTAAACTCAGACATAGATAAAGTCCCCTTCCACCCATACTACACATACAAAGACCTCCTAGGCTTTACCTTAATACTCATTACACTAACCTCCCTCGCACTATTTTCCCCCAACCTCCTAGGGGACCCAGACAATTTTACCCCGGCCAACCCTCTAGTAACCCCACCACATATCAAACCAGAATGATACTTCCTCTTTGCTTACGCAATTCTTCGCTCCATTCCGAACAAACTAGGAGGGGTTCTCGCCCTCTTGGCCTCAATCTTGGTCTTAATACTAGTACCGATTCTTCATACCTCCAAACAACGAAGCCTCACATTCCGACCCATCTCACAACTATTATTTTGGTCCCTCGTCGCAGACGTAATCATCCTTACCTGAATCGGAGGTATGCCCGTCGAACACCCCTTCATCATCATTGGTCAAATTGCATCTCTAATCTACTTCCTGCTTTTCCTCATCATCATACCCCTCGCAGGTTGGGCAGAAAACAA------------------------------------------"/>
                    <sequence id="seq_M. cunningtoni (LR2324)" taxon="M. cunningtoni (LR2324)" totalcount="4" value="-------------------------CCCTACTAAAAATCGCAAACAACGCACTAATTGACCTACCCGCCCCCTCCAACATCTCAGCGTGATGAAACTTTGGCTCCCTCCTAGGATTATGCCTCATCACCCAAATCCTCACCGGCCTCTTCCTAGCCATACACTACACCTCTGACATCTCTATAGCATTCTCATCCATCGCCCACATCTGCCGAGATGTAAACTATGGCTGACTAATCCGAAACATCCACGCTAACGGCGCATCCATATTTTTCATCTGTATTTACCTCCACATCGGACGAGGTCTTTATTACGGCTCATACCTCTATAAAGAAACATGAAACATCGGGGTCGTCCTACTCCTCCTAACAATAATAACCGCTTTCGTAGGCTATGTTTTACCCTGAGGCCAAATATCATTCTGGGGCGCAACCGTAATTACCAACCTTCTTTCCGCAATCCCATACATCGGCAACATCCTAGTACAATGAATCTGAGGGGGCTTCTCAGTAGACAACGCCACCCTAACTCGATTCTTCGCCTTCCACTTCCTCTTTCCCTTCGTCATCGCAGCCATAACCCTAGTTCATCTCTTATTTTTACACGAAACCGGGTCCAACAACCCAGCTGGTTTAAACTCAGACATAGATAAAGTCCCCTTCCACCCATACTACACATACAAAGACCTCCTAGGCTTTACCTTAATACTCATTACACTAACCTCCCTCGCACTATTTTCCCCCAACCTCCTAGGGGACCCAGACAATTTTACCCCGGCCAACCCTCTAGTAACCCCACCACATATCAAACCAGAATGATACTTCCTCTTTGCTTACGCAATTCTTCGCTCCATTCCGAACAAACTAGGAGGGGTTCTCGCCCTCTTGGCCTCAATCTTGGTCTTAATACTAGTACCGATTCTTCATACCTCCAAACAACGAAGCCTCACATTCCGACCCATCTCACAACTATTATTTTGGTCCCTCGTCGCAGACGTAATCATCCTTACCTGAATCGGAGGTATGCCCGTCGAACACCCCTTCATCATCATTGGTCAAATTGCATCTCTAATCTACTTCCTGCTTTTCCTCATCATCATACCCCTCGCAGGTTGGGCAGAAAACAA------------------------------------------"/>
                    <sequence id="seq_M. cunningtoni (SA76255)" taxon="M. cunningtoni (SA76255)" totalcount="4" value="------------------------CCCCTACTAAAAATCGCAAACAACGCACTAATTGACCTACCCGCCCCCTCCAACATCTCAGCGTGATGAAACTTTGGCTCCCTCCTAGGATTATGCCTCATCACCCAAATCCTCACCGGCCTCTTCCTAGCCATACACTACACCTCTGACATCTCTATAGCATTCTCATCCATCGCCCACATCTGCCGAGATGTAAACTATGGCTGACTAATCCGAAACATCCACGCTAACGGCGCATCCATATTTTTCATCTGTATCTACCTCCACATCGGACGAGGTCTTTATTACGGCTCATACCTCTATAAAGAAACATGAAACATCGGGGTCGTCCTACTCCTCCTAACAATAATAACCGCTTTCGTAGGCTATGTTTTACCCTGAGGCCAAATATCATTCTGGGGCGCAACCGTAATTACCAACCTTCTTTCCGCGATCCCATACATCGGCAACATCCTAGTACAATGAATCTGAGGGGGCTTCTCAGTAGACAACGCCACCCTAACTCGATTCTTCGCCTTCCACTTCCTCTTTCCCTTCGTCATCGCAGCCATAACCCTAGTTCATCTCTTATTTTTACACGAAACCGGGTCCAACAACCCAGCTGGTTTAAACTCAGACATAGATAAAGTCCCCTTCCACCCATACTACACATACAAAGACCTCCTAGGCTTTACCTTAATACTCATTACACTAACCTCCCTCGCACTATTTTTCCCCAACCTCCTAGGGGACCCAGACAATTTTACCCCGGCCAACCCTCTAGTAACCCCACCACATATCAAACCAGAATGATACTTCCTCTTTGCTTACGCAATTCTTCGTTCCATTCCGAACAAACTAGGAGGGGTTCTCGCCCTCTTGGCCTCAATCTTGGTCTTAATACTAGTACCGATTCTTCATACCTCCAAACAACGAAGCCTCACATTCCGACCCATCTCACAACTATTATTTTGGTCCCTCGTCGCAGACGTAATCATCCTTACCTGAATCGGAGGTATGCCCGTCGAACACCCCTTCATCATCATTGGTCAAATTGCATCTCTAATCTACTTCCTGCTTTTCCTCATCATCATACCCCTCGCAGGTTGGGCAGAAAACAA------------------------------------------"/>
                    <sequence id="seq_M. ellipsifer (CU88748)" taxon="M. ellipsifer (CU88748)" totalcount="4" value="------------------------CCCTTACTAAAAATCGCAAACAACGCATTAATTGACCTACCCGCCCCCTCTAATATCTCAGCGTGATGAAACTTTGGCTCCCTCCTAGGATTATGCCTCATCACCCAAATCCTCACCGGTCTCTTCCTGGCCATACACTACACCTCCGACATCTCCATAGCATTCTCATCTATTGCCCACATCTGTCGAGATGTAAACTACGGCTGACTAATCCGAAACATTCACGCTAACGGCGCATCCATATTTTTCATCTGTATTTATCTCCACATCGGACGAGGCCTTTATTATGGCTCGTATCTCAATAAAGAGACATGAAACATCGGAGTTATCCTTCTCCTCTTAACAATAATAACTGCTTTCGTAGGCTATGTTTTACCCTGAGGCCAAATATCATTCTGGGGCGCAACCGTAATTACTAACCTTCTTTCCGCAATCCCATACATTGGTAATACCCTAGTACAATGAATCTGAGGGGGCTTCTCAGTAGACAACGCCACCTTAACCCGATTCTTCGCCTTCCACTTCCTCTTTCCCTTCGTCATCGCAGCTATAACCTTAGTACACCTCCTGTTTTTACACGAAACCGGATCCAACAACCCAGCCGGTTTAGATTCAGACATAGACAAAGTCCCCTTCCACCCATACTACTCATATAAAGACCTTTTAGGCTTTACCCTAATACTCATTGCACTAACCTCCCTTGCACTATTTTCCCCCAACCTCCTAGGAGACCCAGACAATTTTACTCCAGCAAACCCCTTAGTAACCCCGCCGCATATTAAACCAGAATGATACTTCCTCTTTGCTTACGCAATTCTTCGTTCTATCCCGAATAAACTAGGAGGAGTCCTCGCCCTCTTAGCCTCAATCTTAGTTCTAATACTAGTACCAATTCTTCACACTTCCAAACAACGAAGCCTCACATTCCGACCCATCTCACAACTATTATTTTGATCCCTCGTCGCAGACGTAATTATCCTTACCTGAATCGGAGGAATGCCCGTCGAACACCCCTTCATCATCATCGGCCAAATCGCATCTCTAATCTACTTCCTACTTTTCCTCATTATTATACCCCTAGCAGGTTGAGCAGAAAACAA------------------------------------------"/>
                    <sequence id="seq_M. ellipsifer (LR1982)" taxon="M. ellipsifer (LR1982)" totalcount="4" value="------------------------CCCTTACTAAAAATCGCAAACAACGCATTAATTGACCTACCCGCCCCCTCTAATATCTCAGCGTGATGAAACTTTGGCTCCCTCCTAGGATTATGCCTCATCACCCAAATCCTCACCGGTCTCTTCCTGGCCATACACTACACCTCCGACATCTCCATAGCATTCTCATCTATTGCCCACATCTGTCGAGATGTAAACTACGGCTGACTAATCCGAAACATTCACGCTAACGGCGCATCCATATTTTTCATCTGTATTTATCTCCACATCGGACGAGGCCTTTATTATGGCTCGTATCTCAATAAAGAGACATGAAACATCGGAGTTATCCTTCTCCTCTTAACAATAATAACTGCTTTCGTAGGCTATGTTTTACCCTGAGGCCAAATATCATTCTGGGGCGCAACCGTAATTACTAACCTTCTTTCCGCAATCCCATACATTGGTAATACCCTGGTACAATGAATCTGAGGGGGCTTCTCAGTAGACAACGCCACCTTAACCCGATTCTTCGCCTTCCACTTCCTCTTTCCCTTCGTCATCGCAGCTATAACCTTAGTACACCTCCTGTTTTTACACGAAACCGGATCCAACAACCCAGCCGGTTTAGATTCAGACATAGACAAAGTCCCCTTCCACCCATACTACTCATATAAAGACCTTTTAGGCTTTACCCTAATACTCATTGCACTAACCTCCCTTGCACTATTTTCCCCTAACCTCCTAGGAGACCCAGACAATTTTACTCCAGCAAACCCCTTAGTAACCCCGCCACATATTAAACCAGAATGATATTTCCTCTTTGCTTACGCAATTCTTCGTTCTATCCCGAATAAACTAGGAGGAGTCCTCGCCCTTTTAGCCTCAATCTTAGTTCTAATACTAGTACCAATTCTTCACACTTCCAAACAACGAAGCCTCACATTCCGACCCATCTCACAACTATTATTTTGATCCCTCGTCGCAGACGTAATTATCCTTACCTGAATCGGAGGAATGCCCGTCGAACACCCCTTCATCATCATCGGCCAAATCGCATCTCTAATCTACTTCCTACTTTTCCTCATTATTATACCCCTAGCAGGTTGAGCAGAAAACAA------------------------------------------"/>
                    <sequence id="seq_M. ellipsifer (LR1983)" taxon="M. ellipsifer (LR1983)" totalcount="4" value="------------------------CCCTTACTAAAAATCGCAAACAACGCATTAATTGACCTACCCGCCCCCTCTAATATCTCAGCGTGATGAAACTTTGGCTCCCTCCTAGGATTATGCCTCATCACCCAAATCCTCACCGGTCTCTTCCTGGCCATACACTACACCTCCGACATCTCCATAGCATTCTCATCTATTGCCCACATCTGTCGAGATGTAAACTACGGCTGACTAATCCGAAACATTCACGCTAACGGCGCATCCATATTTTTCATCTGTATTTATCTCCACATCGGACGAGGCCTTTATTATGGCTCGTATCTCAATAAAGAGACATGAAACATCGGAGTTATCCTTCTCCTCTTAACAATAATAACTGCTTTCGTAGGCTATGTTTTACCCTGAGGCCAAATATCATTCTGGGGCGCAACCGTAATTACTAACCTTCTTTCCGCAATCCCATACATTGGTAATACCCTGGTACAATGAATCTGAGGGGGCTTCTCAGTAGACAACGCCACCTTAACCCGATTCTTCGCCTTCCACTTCCTCTTTCCCTTCGTCATCGCAGCTATAACCTTAGTACACCTCCTGTTTTTACACGAAACCGGATCCAACAACCCAGCCGGTTTAGATTCAGACATAGACAAAGTCCCCTTCCACCCATACTACTCATATAAAGACCTTTTAGGCTTTACCCTAATACTCATTGCACTAACCTCCCTTGCACTATTTTCCCCTAACCTCCTAGGAGACCCAGACAATTTTACTCCAGCAAACCCCTTAGTAACCCCGCCACATATTAAACCAGAATGATATTTCCTCTTTGCTTACGCAATTCTTCGTTCTATCCCGAATAAACTAGGAGGAGTCCTCGCCCTTTTAGCCTCAATCTTAGTTCTAATACTAGTACCAATTCTTCACACTTCCAAACAACGAAGCCTCACATTCCGACCCATCTCACAACTATTATTTTGATCCCTCGTCGCAGACGTAATTATCCTTACCTGAATCGGAGGAATGCCCGTCGAACACCCCTTCATCATCATCGGCCAAATCGCATCTCTAATCTACTTCCTACTTTTCCTCATTATTATACCCCTAGCAGGTTGAGCAGAAAACAA------------------------------------------"/>
                    <sequence id="seq_M. ellipsifer (LR1986)" taxon="M. ellipsifer (LR1986)" totalcount="4" value="------------------------CCCCTACTAAAAATCGCAAACAACGCATTAATTGACCTACCCGCCCCCTCTAATATCTCAGCGTGATGAAACTTTGGCTCCCTCCTAGGATTATGCCTCATCACCCAAATCCTCACCGGTCTCTTCCTGGCCATACACTATACCTCTGACATCTCCATAGCATTCTCATCTATTGCCCACATCTGTCGAGATGTAAACTACGGCTGACTAATCCGAAACATTCACGCTAACGGCGCATCCATATTTTTCATCTGTATTTATCTCCACATCGGACGAGGCCTTTATTATGGCTCGTATCTCAATAAAGAGACATGAAACATCGGAGTTATCCTCCTCCTCTTAACAATAATAACTGCTTTCGTAGGCTATGTTTTACCCTGAGGCCAAATATCATTCTGGGGCGCAACCGTAATTACTAACCTTCTTTCCGCAATCCCATACATTGGTAATACCCTGGTACAATGAATCTGAGGGGGCTTCTCAGTAGACAACGCCACCTTAACCCGATTCTTCGCCTTCCACTTCCTCTTTCCCTTCGTCATCGCAGCTATAACCTTAGTACACCTCCTGTTTTTACACGAAACCGGATCCAACAACCCAGCCGGTTTAGATTCAGACATAGACAAAGTCCCCTTCCACCCATACTACTCATATAAAGACCTTTTAGGCTTTACCCTAATACTCATTGCACTAACCTCCCTTGCACTATTTTCCCCTAACCTCCTAGGAGACCCAGACAATTTTACTCCAGCAAACCCCTTAGTAACCCCGCCACATATTAAACCAGAATGATATTTCCTCTTTGCTTACGCAATTCTTCGTTCTATCCCGAATAAACTAGGAGGAGTCCTCGCCCTTTTAGCCTCAATCTTAGTTCTAATACTAGTACCAATTCTTCACACTTCCAAACAACGAAGCCTCACATTCCGACCCATCTCACAACTATTATTTTGATCCCTCGTCGCAGACGTAATTATCCTTACCTGAATCGGAGGAATGCCCGTCGAACACCCCTTCATCATCATCGGCCAAATCGCATCTCTAATCTACTTCCTACTTTTCCTCATTATTATACCCCTAACAGGTTGAGCAGAAAACAA------------------------------------------"/>
                    <sequence id="seq_M. ellipsifer (LR2325)" taxon="M. ellipsifer (LR2325)" totalcount="4" value="------------------------------------------------------------------------------------------TGAAACTTTGGCTCCCTCCTAGGATTATGCCTCATCACCCAAATCCTCACCGGTCTCTTCCTGGCAATACACGACACCTCCGACATCTCCATAGCATTCTCATGTATTGCCCACATCTGTCGAGATGTAAACTACGGCTGACTAATCCGAAACATTCACGCTAACGGCGCATCCATATTTTTCATCTGCATTTATCTCCACATCGGACGAGGCCTTTATTATGGCTCGTATCTCAATAAAGAGACATGAAACATCGGAGTTATCCTTCTCCTCTTAACAATAATAACTGCTTTCGTAGGCTATGTTTTACCTTGAGGCCAAATATCATTCTGGGGCGCAACCGTAATTACTAACCTTCTTTCCGCAATCCCATACATTGGTAATACCCTGGTACAATGAATCTGAGGGGGCTTCTCAGTAGACAACGCCACCTTAACCCGATTCTTCGCCTTCCACTTCCTCTTTCCCTTCGTCATCGCAGCTATAACCTTAGTACACCTCCTGTTTTTACACGAAACCGGATCCAACAACCCAGCCGGTTTAGATTCAGACATAGACAAAGTCCCCTTCCACCCATACTACTCATATAAAGACCTTTTAGGCTTTACCCTAATACTCATTGCACTAACCTCCCTTGCACTATTTTCCCCTAACCTCCTAGGAGACCCAGACAATTTTACTCCAGCAAACCCCTTAGTAACCCCGCCACATATTAAACCAGAATGATATTTCCTCTTTGCTTACGCAATTCTTCGTTCTATCCCGAATAAACTAGGAGGAGTCCTCGCCCTTTTAGCCTCAATCTTAGTTCTAATACTAGTACCAATTCTTCACACTTCCAAACAACGAAGCCTCACATTCCGACCCATCTCACAACTATTATTTTGATCCCTCGTCGCAGACGTAATTATCCTTACCTGAATCGGAGGAATGCCCGTCGAACACCCCTTCACCATCATCGGCCAAATCGCATCTCTAATCTACTTCCTACTTTTCCTCATTATTATACCCCTAGCAGGTTGAGCAGAAAACAA------------------------------------------"/>
                    <sequence id="seq_M. ellipsifer (LR2326)" taxon="M. ellipsifer (LR2326)" totalcount="4" value="----------------------------TACTAAAAATCGCAAACAACGCATTAATTGACCTACCCGCCCCCTCTAATATCTCAGCGTGATGAAACTTTGGCTCCCTCCTAGGATTATGCCTCATCACCCAAATCCTCACCGGTCTCTTCCTGGCCATACACTACACCTCCGACATCTCCATAGCATTCTCATCTATTGCCCACATCTGTCGAGATGTAAACTACGGCTGACTAATCCGAAACATTCACGCTAACGGCGCATCCATATTTTTCATCTGTATTTATCTCCACATCGGACGAGGCCTTTATTATGGCTCGTATCTCAATAAAGAGACATGAAACATCGGAGTTATCCTTCTCCTCTTAACAATAATAACTGCTTTCGTAGGCTATGTTTTACCCTGAGGCCAAATATCATTCTGGGGCGCAACCGTAATTACTAACCTTCTTTCCGCAATCCCATACATTGGTAATACCCTGGTACAATGAATCTGAGGGGGCTTCTCAGTGGACAACGCCACCTTAACCCGATTCTTCGCCTTCCACTTCCTCTTTCCCTTCGTCATCGCAGCTATAACCTTAGTACACCTCCTGTTTTTACACGAAACCGGATCCAACAACCCAGCCGGTTTAGATTCAGACATAGACAAAGTCCCCTTCCACCCATACTACTCATATAAAGACCTTTTAGGCTTTACCCTAATACTCATTGCACTAACCTCCCTTGCACTATTTTCCCCTAACCTCCTAGGAGACCCAGACAATTTTACTCCAGCAAACCCCTTAGTAACCCCGCCACATATTAAACCAGAATGATATTTCCTCTTTGCTTACGCAATTCTTCGTTCTATCCCGAATAAACTAGGAGGAGTCCTCGCCCTTTTAGCCTCAATCTTAGTTCTAATACTAGTACCAATTCTTCACACTTCCAAACAACGAAGCCTCACATTCCGACCCATCTCACAACTATTATTTTGATCCCTCGTCGCAGACGTAATTATCCTTACCTGAATCGGAGGAATGCCCGTCGAACACCCCTTCATCATCATCGGCCAAATCGCATCTCTAATCTACTTCCTACTTTTCCTCATTATTATACCCCTAGCAGGTTGAGCAGAAAACAA------------------------------------------"/>
                    <sequence id="seq_M. ellipsifer (LR2327)" taxon="M. ellipsifer (LR2327)" totalcount="4" value="------------------------CCCTTACTAAAAATCGCAAACAACGCATTAATTGACCTACCCGCCCCCTCTAATATCTCAGCGTGATGAAACTTTGGCTCCCTCCTAGGATTATGCCTCATCACCCAAATCCTCACCGGTCTCTTCCTGGCCATACACTACACCTCCGACATCTCCATAGCATTCTCATCTATTGCCCACATCTGTCGAGATGTAAACTACGGCTGACTAATCCGAAACATTCACGCTAACGGCGCATCCATATTTTTCATCTGTATTTATCTCCACATCGGACGAGGCCTTTATTATGGCTCGTATCTCAATAAAGAAACATGAAACATCGGAGTTATCCTTCTCCTCTTAACAATAATAACTGCTTTCGTAGGCTATGTTTTACCCTGAGGCCAAATATCATTCTGGGGCGCAACCGTAATTACTAACCTTCTTTCCGCAATCCCATACATTGGTAATACCCTAGTACAATGAATCTGAGGGGGCTTCTCAGTAGACAACGCCACCTTAACCCGATTCTTCGCCTTCCACTTCCTCTTTCCCTTCGTCATCGCAGCTATAACCTTAGTACACCTCCTGTTTTTACACGAAACCGGATCCAACAACCCAGCCGGTTTAGATTCAGACATAGACAAAGTCCCCTTCCACCCATACTACTCATATAAAGACCTTTTAGGCTTTACCCTAATACTCATTGCACTAACCTCCCTTGCACTATTTTCCCCTAACCTCCTAGGAGACCCAGACAATTTTACTCCAGCAAACCCCTTAGTAACCCCGCCGCATATTAAACCAGAATGATACTTCCTCTTTGCTTACGCAATTCTTCGTTCTATCCCGAATAAACTAGGAGGAGTCCTCGCCCTTTTAGCCTCAATCTTAGTTCTAATACTAGTACCAATTCTTCACACTTCCAAACAACGAAGCCTCACATTCCGACCCATCTCACAACTATTATTTTGATCCCTCGTCGCAGACGTAATTATCCTTACCTGAATCGGAGGAATGCCCGTCGAACACCCCTTCATCATCATCGGCCAAATCGCATCTCTAATCTACTTCCTACTTTTCCTCATTATTATACCCCTAGCAGGTTGAGCAGAAAACAA------------------------------------------"/>
                    <sequence id="seq_M. ellipsifer (SA76186)" taxon="M. ellipsifer (SA76186)" totalcount="4" value="------------------------CCCCTACTAAAAATCGCAAACAACGCATTAATTGACCTACCCGCCCCCTCTAATATCTCAGCGTGATGAAACTTTGGCTCCCTCCTAGGATTATGCCTCATCACCCAAATCCTCACCGGTCTCTTCCTGGCCATACACTACACCTCTGACATCTCCATAGCATTCTCATCTATTGCCCACATCTGTCGAGATGTAAACTACGGCTGACTAATCCGAAACATTCACGCTAACGGCGCATCCATATTTTTTATCTGCATTTATCTCCACATCGGACGAGGCCTTTATTATGGCTCGTATCTCAATAAAGAGACATGAAACATCGGAGTTATCCTTCTCCTCTTAACAATAATAACTGCTTTCGTAGGCTATGTTTTACCCTGAGGCCAAATATCATTCTGGGGCGCAACCGTAATTACTAACCTTCTTTCCGCAATCCCATACATTGGTAATACCCTGGTACAATGAATCTGAGGGGGCTTCTCAGTAGACAACGCCACCTTAACCCGATTCTTCGCCTTCCACTTCCTCTTTCCCTTCGTCATCGCAGCTATAACCTTAGTACACCTCCTATTTTTACACGAAACCGGATCCAACAACCCAGCCGGTTTAGATTCAGACATAGACAAAGTCCCCTTCCACCCATACTACTCATATAAAGACCTTTTAGGCTTTACCCTAATACTCATCGCACTAACCTCCCTTGCACTATTTTCCCCTAACCTCCTAGGAGACCCAGACAATTTTACTCCAGCAAACCCCTTAGTAACCCCACCACATATTAAACCAGAATGATATTTCCTCTTTGCTTACGCAATTCTTCGTTCTATCCCGAATAAACTAGGAGGAGTCCTCGCCCTTTTAGCCTCAATCTTAGTTCTAATACTAGTACCAATTCTTCACACTTCCAAACAACGAAGCCTCACATTCCGACCCATCTCACAACTATTATTTTGATCCCTCGTCGCAGACGTAATTATCCTTACCTGAATCGGAGGAATGCCCGTCGAACACCCCTTCATCATCATCGGCCAAATCGCATCTCTAATCTACTTCCTACTTTTCCTCATTATTATACCCCTAGCAGGTTGAGCAGAAAACAA------------------------------------------"/>
                    <sequence id="seq_M. ellipsifer (SA79934)" taxon="M. ellipsifer (SA79934)" totalcount="4" value="---------------------------------------------------------------------------------------------------------------------------------------------------------------------------------------------------------------TGCCGAGATGTAAACTACGGCTGACTAATCCGAAACATTCACGCTAACGGCGCATCCATATTTTTCATCTGTATTTATCTCCACATCGGACGAGGCCTTTATTATGGCTCGTATCTCAATAAAAAGACATGAAACATCGGAGTTATCCTTCTCCTCTTAACAATAATAACTGCTTTCGTAGGCTATGTCTTACCCTGAGGCCAAATATCATTCTGGGGCGCAACCGTAATTACTAACCTTCTTTCCGCAATCCCATACATTGGTAATACCCTAGTACAATGAATCTGAGGGGGCTTCTCAGTAGACAACGCCACCTTAACCCGATTCTTCGCCTTCCACTTCCTCTTTCCCTTCGTCATCGCAGCTATAACCTTAGTACACCTCCTGTTTTTACACGAAACCGGATCCAACAACCCAGCCGGTTTAGATTCAGACATAGACAAAGTCCCCTTCCACCCATACTACTCATATAAAGACCTTTTAGGCTTTACCCTAATACTCATTGCACTAACCTCCCTTGCACTATTTTCCCCTAACCTCTTAGGAGACCCAGACAATTTTACTCCAGCAAACCCCTTAGTAACCCCGCCGCATATTAAACCAGAATGATACTTCCTCTTTGCTTACGCAATCCTTCGTTCTATCCCGAATAAACTAGGAGGAGTCCTCGCCCTTTTAGCCTCAATCTTAGTTCTAATACTAGTACCAATTCTTCACACTTCCAAACAACGAAGCCTCACATTCCGACCCATCTCACAACTATTATTTTGATCCCTCGTCGCAGACGTAATTATCCTTACCTGAATCGGAGGAATGCCCGTC-----------------------------------------------------------------------------------------------------------------------------------------"/>
                    <sequence id="seq_M. favus" taxon="M. favus" totalcount="4" value="-------------------------CCCTACTAAAAATTGCAAACAACGCACTAGTTGACCTACCTGCTCCCTCCAACATCTCAGCATGATGAAACTTCGGCTCCCTCCTAGGACTATGCCTTATCACTCAAATTCTCACCGGCCTCTTCCTAGCCATACATTACACCTCCGACATCTCCATAGCATTCTCATCCGTAGCCCACATCTGCCGAGATGTAAATTATGGCTGACTCATCCGAAACATTCACGCCAACGGCGCATCCATATTCTTCATTTGTATTTATCTCCACATCGGACGAGGACTCTACTACGGCTCATACCTTTACAAAGAAACATGAAACATCGGAGTCATCCTCCTCCTCCTCACAATAATAACTGCCTTCGTAGGCTACGTCCTGCCCTGAGGCCAAATATCATTTTGAGGTGCAACCGTTATCACCAACCTTCTCTCCGCAGTACCATACATTGGAAACACCCTAGTACAATGAATTTGAGGGGGCTTCTCAGTAGACAATGCCACCCTAACCCGCTTCTTCGCCTTCCACTTCCTATTTCCATTTATTATTGCAGCTGCAACCATGGTCCACCTGCTATTCCTACACGAAACTGGCTCCAACAACCCAATGGGCCTAAACTCAGACACAGACAAAATCCCCTTCCACCCATACTATTCATACAAAGACCTTATAGGTTTTACCCTTTTACTCATTACACTTACCTCCCTCGCATTATTCTCCCCCAATCTCCTAGGAGACCCAGACAACTTCACCCCAGCCAACCCCCTGGTAACTCCGCCCCACATCAAGCCAGAATGATATTTCCTTTTCGCCTATGCAATTCTTCGCTCAATCCCAAACAAACTAGGAGGAGTCCTCGCCCTCCTAGCCTCTATCCTAGTTTTAATACTAGTCCCAATCCTCCACACCTCCAAACAACGAAGCCTAACATTCCGACCCATCTCACAACTCCTATTCTGAACCCTCATCGCAGACGTATTTATCCTCACCTGAATCGGAGGCATGCCCGTTGAACATCCATTCATCATTATCGGTCAAATCGCATCCCTAATTTACTTCTTACTTTTCCTCATCCTTATCCCCGCCACAGGTTGAGCAGAAAACAA------------------------------------------"/>
                    <sequence id="seq_M. flavidus (SA79915)" taxon="M. flavidus (SA79915)" totalcount="4" value="------------------------------------------------------------------------------------------------------------------------------------ATCCTCACCGGCCTCTTCCTGGCTATACACTACACCTCTGACATCTCCATAGCATTCTCATCTATCGCCCACATCTGCCGAGATGTAAACTACGGCTGACTAATCCGAAACATTCACGCTAACGGCGCATCCATATTTTTTATCTGTATTTACCTCCACATCGGACGAGGCCTTTATTACGGCTCATACCTCTATAAAGAGACATGAAACATCGGAGTTATCCTACTCCTCCTAACAATAATAACCGCTTTCGTAGGCTATGTTTTACCCTGAGGCCAAATGTCATTCTGGGGCGCAACCGTAATTACTAACCTTCTTTCCGCAATCCCATATATTGGTAACACCCTAGTACAATGAATCTGAGGGGGCTTCTCAGTAGACAACGCCACCCTAACCCGATTCTTTGCCTTCCACTTCCTCTTCCCCTTCGTCATCGCAGCTATAACCCTAGTTCACCTCCTGTTTTTACACGAAACCGGGTCCAACAACCCGACTGGTTTAAACTCAGACATAGACAAAGTTCCCTTCCACCCATACTACTCATACAAAGACCTTCTAGGCTTTACCTTGATACTCATTACACTAACCTCTCTTGCACTATTCTCCCCCAACCTCCTAGGAGACCCAGACAATTTTACCCCAGCCAACCCCTTAGTAACCCCACCACATATTAAACCAGAGTGATACTTCCTCTTTGCTTACGCAATCCTTCGTTCTATCCCGAACAAACTAGGAGGAGTCCTCGCCCTTCTAGCCTCAATCCTGGTTCTAATACTAGTACCAATTCTTCACACTTCCAAACAACGAAGTCTCACATTCCGACCCATCTCACAACTATTATTTTGATCCCTCGTCGCAGACGTAATCATCCTCACCTGAATCGGAGGAATGCCTGTCGAACACCCCTTCATCATTATCGGCCAAATCGCATCTCTAATCCACTTCCTACTTTTCCTCA----------------------------------------------------------------------------"/>
                    <sequence id="seq_M. frenatus (CU90393)" taxon="M. frenatus (CU90393)" totalcount="4" value="-------------------------CCCTACTAAAAATTGCAAACAACGCACTAATTGACCTCCCCGCCCCTTCTAACATCTCTGCATGATGAAACTTTGGCTCCCTCCTAGGACTATGTCTTATTGCCCAAATCCTCACTGGCCTCTTCCTAGCCATACATTACACCTCTGACATCTCCATAGCATTTTCATCCATCGCCCATATCTGCCGAGACGTAAACTATGGCTGATTAATCCGTAATATACACGCCAACGGCGCATCTATATTTTTCATCTGCATCTACCTTCACATCGGACGAGGACTTTATTACGGCTCATACCTTTATAAAGAAACATGAAACGTTGGCGTTATTCTTCTCCTCTTAACAATAATAACCGCCTTCGTAGGCTACGTACTACCCTGAGGCCAAATATCATTCTGAGGCGCAACTGTAATCACCAACCTTCTCTCCGCAATCCCCTACATCGGCAATACCCTAGTACAATGAATCTGAGGGGGCTTTTCAGTAGACAATGCCACTCTAACCCGATTCTTTGCCTTCCACTTCCTCTTTCCCTTCATCATCACAGCTGCAACCCTAGTACACCTGCTATTCTTACACCAAACCGGGTCCAACAACCCAGCTGGTTTAAACTCAGACACAGACAAAATCCCCTTCCACCCATACTATTCGTACAAAGATCTTCTGGGCTTCACCCTAATGCTCATCGCATTAACCTCCCTTGCACTATTCTCCCCCAACCTCCTAGGGGACCCAGACAATTTCACCCCAGCCAACCCCCTAGTAACCCCACCACATATCAAACCCGAATGATACTTTCTCTTTGCCTACGCAATCCTTCGCTCCATCCCTAACAAACTAGGAGGAGTCCTCGCCCTCCTGGCCTCAATCCTAGTCCTAATACTAGTCCCGATTCTTCACACCTCTAAACAACGAAGCCTAACATTCCGACCCATCTCACAACTATTATTCTGAACCCTCGTCGCAGACGTAGTCATCCTCACCTGAATCGGAGGCATACCCGTCGAACACCCCTTCATTATTATTGGCCAAGTCGCATCCCTAATCTACTTCCTACTTTTCCTCATCATTATACCCCTCGCAGGTTGAGCAGAGAACAA------------------------------------------"/>
                    <sequence id="seq_M. frenatus (CU90415)" taxon="M. frenatus (CU90415)" totalcount="4" value="-------------------------CCCTACTAAAAATTGCAAACAACGCACTAATTGACCTCCCCGCCCCTTCTAACATCTCTGCATGATGAAACTTTGGCTCCCTCCTAGGACTATGTCTCATTGCCCAAATCCTCACTGGCCTCTTCCTAGCCATACATTACACTTCTGACATCTCCATAGCATTTTCATCCATCGCCCATATCTGCCGAGACGTAAACTATGGCTGATTAATCCGTAATATACACGCCAACGGCGCATCTATATTTTTCATCTGCATCTACCTTCACATCGGACGAGGACTTTATTACGGCTCATACCTTTATAAAGAAACATGAAACGTTGGCGTTATTCTTCTCCTCTTAACAATAATAACCGCCTTCGTAGGCTACGTACTACCCTGAGGCCAAATATCATTCTGAGGCGCAACTGTAATCACCAACCTTCTCTCCGCAATCCCCTACATCGGCAATACCCTAGTACAATGAATCTGAGGGGGCTTTTCAGTAGACAATGCCACTCTAACCCGATTCTTTGCCTTCCACTTCCTCTTTCCCTTCATCATCACAGCTGCAACCCTAGTACACCTGCTATTCTTACACCAAACCGGGTCCAACAACCCAGCTGGTTTAAACTCAGACACAGACAAAATCCCCTTCCACCCATACTATTCGTACAAAGATCTTCTGGGCTTCACCCTAATGCTCATCGCATTAACCTCCCTTGCACTATTCTCCCCCAACCTCCTAGGGGACCCAGACAATTTCACCCCAGCCAACCCCCTAATAACCCCACCACATATCAAACCCGAATGATACTTTCTCTTTGCCTACGCAATCCTTCGCTCCATCCCTAACAAACTAGGAGGGGTCCTCGCCCTCCTGGCCTCAATCCTAGTCCTAATACTTGTCCCGATTCTTCACACCTCCAAACAACGAAGCCTAACATTCCGACCCATCTCACAACTATTATTCTGAACCCTCGTCGCAGACGTAGTCATCCTCACCTGAATCGGAGGTATACCCGTCGAACACCCCTTCATTATTATTGGCCAAGTCGCATCCCTAATCTACTTCCTACTTTTCCTCATCATTATACCCCTCGCAGGTTGAGCAGAGAACAA------------------------------------------"/>
                    <sequence id="seq_M. frenatus (CU93791-1047)" taxon="M. frenatus (CU93791-1047)" totalcount="4" value="------------------------------------------------------------------------------------GCATGATGAAACTTTGGCTCCCTCCTAGGACTATGTCTGATTGCCCAAATCCTCACTGGCCTCTTCCTACCCATACATTACACCTCTGACATCTCCATAGCATTTTCATCCATCGCCCATATCTGCCGAGACGTAAACTATGGCTGATTAATCCGTAATATACACGCCAACGGCGCATCTATATTTTTCATCTGCATCTACCTCCACATCGGACGAGGACTTTATTACGGCTCATACCTTTATAAAGAAACATGAAACGTTGGCGTTATTCTTCTCCTCCTAACAATAATAACCGCCTTCGTGGGCTACGTACTACCCTGAGGCCAAATATCATTCTGAGGCGCAACTGTAATCACCAACCTTCTCTCCGCAATCCCCTACATCGGCGACACCCTAGTACAATGAATCTGAGGGGGCTTTTCAGTAGACAATGCCACTCTAACCCGATTCTTTGCCTTTCACTTCCTCTTTCCCTTCATCATCACAGCTGCAACCCTAGTACACCTGCTATTCTTACACCAAACCGGATCCAACAACCCAGCTGGTTTAAACTCAGACACAGACAAAATCCCCTTCCACCCATACTATTCGTACAAAGATCTTTTGGGCTTCACCCTAATGCTCATCACATTAACCTCCCTTGCACTATTTTCCCCCAACCTCCTAGGGGACCCAGACAATTTTACCCCAGCCAACCCCCTAATAACCCCACCACATATTAAACCCGAATGATACTTTCTCTTTGCCTACGCAATCCTTCGCTCCATCCCTAACAAACTAGGAGGAGTCCTCGCCCTCCTGGCCTCAATCCTAGTCCTAATACTAGTCCCAATTCTTCACACCTCCAAACAACGAAGCCTAACATTCCGACCCATCTCACAACTACTATTCTGAACTCTCGTCGCAGACGTAGTCATCCTCACTTGAATCGGAGGCATACCCGTCGAACACCCCTTCATTATTATTGGCCAAGTCGCATCCCTAATCTACTTCCTACTTTTCCTCATCATTATACCCCTCGCAGGTTGAGCAGAGAACAA------------------------------------------"/>
                    <sequence id="seq_M. frenatus (CU93791-1048)" taxon="M. frenatus (CU93791-1048)" totalcount="4" value="---------------------------------------------------------------------------AACATCTCTGCATGATGAAACTTTGGCTCCCTCCTAGGACTATGTCTCATTGCCCAAATCCTCACTGGCCTCTTCCTACCCATACATTACACCTCTGACATCTCCATAGCATTTTCATCCATCGCCCATATCTGCCGAGACGTAAACTATGGCTGATTAATCCGTAATATACACGCCAACGGCGCATCTATATTTTTCATCTGCATCTACCTCCACATCGGACGAGGACTTTATTACGGCTCATACCTTTATAAAAAAACATGAAACGTTGGCGTTATTCTTCTCCTCCTAACAATAATAACCGCCTTCGTGGGCTACGTACTACCCTGAGGCCAAATATCATTCTGAGGCGCAACTGTAATCACCAACCTTCTCTCCGCAATCCCCTACATCGGCGACACCCTAGTACAATGAATCTGAGGGGGCTTTTCAGTAGACAATGCCACTCTAACCCGATTCTTTGCCTTTCACTTCCTCTTTCCCTTCATCATCACAGCTGCAACCCTAGTACACCTGCTATTCTTACACCAAACCGGATCCAACAACCCAGCTGGTTTAAACTCAGACACAGACAAAATCCCCTTCCACCCATACTATTCGTACAAAGATCTTTTGGGCTTCACCCTAATGCTCATCACATTAACCTCCCTTGCACTATTTTCCCCCAACCTCCTAGGGGACCCAGACAATTTTACCCCAGCCAACCCCCTAATAACCCCACCACATATTAAACCCGAATGATACTTTCTCTTTGCCTACGCAATCCTTCGCTCCATCCCTAACAAACTAGGAGGAGTCCTCGCCCTCCTGGCCTCAATCCTAGTCCTAATACTAGTCCCAATTCTTCACACCTCCAAACAACGAAGCCTAACATTCCGACCCATCTCACAACTATTATTCTGAACTCTCGTCGCAGACGTAGTCATCCTCACTTGAATCGGAGGCATACCCGTCGAACACCCCTTCATTATTATTGGCCAAGTCGCATCCCTAATCTACTTCCTACTTTTCCTCATCATTATACCCCTCGCAGGTTGAGCAGAGAACAA------------------------------------------"/>
                    <sequence id="seq_M. frenatus (SA83188-1)" taxon="M. frenatus (SA83188-1)" totalcount="4" value="-------------------------CCCTACTAAAAATTGCAAACAACGCACTAATTGACCTCCCCGCCCCTTCTAACATCTCTGCATGATGAAACTTTGGCTCCCTCCTAGGACTATGTCTTATTGCCCAAATCCTCACTGGCCTCTTCCTAGCCATACATTACACCTCTGACATCTCCATAGCATTTTCATCCATCGCCCATATCTGCCGAGACGTAAACTATGGCTGATTAATCCGTAATATACACGCCAACGGCGCATCTATATTTTTCATCTGCATCTACCTTCACATCGGACGAGGACTTTATTACGGCTCATACCTTTATAAAGAAACATGAAACGTTGGCGTTATTCTTCTCCTCTTAACAATAATAACCGCCTTCGTAGGCTACGTACTACCCTGAGGCCAAATATCATTCTGAGGCGCAACTGTAATCACCAACCTTCTCTCCGCAATCCCCTACATCGGCAATACCCTAGTACAATGAATCTGAGGGGGCTTTTCAGTAGACAATGCCACTCTAACCCGATTCTTTGCCTTCCACTTCCTCTTTCCCTTCATCATCACAGCTGCAACCCTAGTACACCTGCTATTCTTACACCAAACCGGGTCCAACAACCCAGCTGGTTTAAACTCAGACACAGACAAAATCCCCTTCCACCCATACTATTCGTACAAAGATCTTCTGGGCTTCACCCTAATGCTCATCGCATTAACCTCCCTTGCACTATTCTCCCCCAACCTCCTAGGGGACCCAGACAATTTCACCCCAGCCAACCCCCTAGTAACCCCACCACATATCAAACCCGAATGATACTTTCTCTTTGCCTACGCAATCCTTCGCTCCATCCCTAACAAACTAGGAGGAGTCCTCGCCCTCCTGGCCTCAATCCTAGTCCTAATACTAGTCCCGATTCTTCACACCTCTAAACAACGAAGCCTAACATTCCGACCCATCTCACAACTATTATTCTGAACCCTCGTCGCAGACGTAGTCATCCTCACCTGAATCGGAGGCATACCCGTCGAACACCCCTTCATTATTATTGGCCAAGTCGCATCCCTAATCTACTTCCTACTTTTCCTCATCATTATACCCCTCGCAGGTTGAGCAGAGAACAA------------------------------------------"/>
                    <sequence id="seq_M. frenatus (SA83188-2)" taxon="M. frenatus (SA83188-2)" totalcount="4" value="-----------------------------ACTAAAAATTGCAAACAACGCACTAATTGACCTCCCCGCCCCTTCTAACATCTCTGCATGATGAAACTTTGGCTCCCTCCTAGGACTATGTCTTATTACCCAAATCCTCACTGGCCTCTTCCTAGCCATACATTACACCTCTGACATCTCCATAGCATTTTCATCCATCGCCCATATCTGCCGAGACGTAAACTATGGCTGATTAATCCGTAATATACACGCCAACGGCGCATCTATATTTTTCATCTGCATCTACCTTCACATCGGACGAGGACTTTATTACGGCTCATACCTTTATAAAGAAACATGAAACGTTGGCGTTATTCTTCTCCTCTTAACAATAATAACCGCCTTCGTGGGCTACGTACTACCCTGAGGCCAAATATCATTCTGAGGCGCAACTGTAATCACCAACCTTCTCTCCGCAATCCCCTACATCGGCAATACCCTAGTACAATGAATCTGAGGGGGCTTTTCAGTAGACAATGCCACTCTAACCCGATTCTTTGCCTTCCACTTCCTCTTTCCCTTCATCATCACAGCTGCAACCCTAGTACACCTGCTATTCTTACACCAAACCGGGTCCAATAACCCAGCTGGTTTAAACTCAGACACAGACAAAATCCCCTTCCACCCATACTATTCGTACAAAGATCTTCTGGGCTTCACCCTAATGCTCATCGCATTAACCTCCCTTGCACTATTCTCCCCCAACCTCCTAGGGGACCCAGACAATTTCACCCCAGCCAACCCCCTAATAACCCCACCACATATCAAACCCGAATGATACTTTCTCTTTGCCTACGCAATCCTTCGCTCCATCCCTAACAAACTAGGAGGAGTCCTCGCCCTCCTGGCCTCAATCCTAGTCCTAATACTAGTCCCGATTCTTCACACCTCTAAACAACGAAGCCTAACATTCCGACCCATCTCACAACTATTATTCTGAACCCTCGTCGCAGACGTAGTCATCCTCCCCTGAATCGGAGGTATACCCGTCGAACACCC---------------------------------------------------------------------------------------------------------------------------------"/>
                    <sequence id="seq_M. liberiensis (AMNH8920)" taxon="M. liberiensis (AMNH8920)" totalcount="4" value="----------------------------------------------ACGCACTAATCGACCTACCCGCCCCCTCCAATATTTCAGCATGGTGAAACTTTGGCTCCCTCCTAGGATTATGCCTCATTACCCAGATTCTTACCGGTCTTTTTCTAGCCATACACTATACCTCTGACATCTCTATAGCATTTTCATCCATTGCCCACATTTGCCGAGACGTTAACTACGGCTGACTAATTCGAAATATCCACGCCAACGGCGCATCCATGTTCTTCATCTGCATCTACCTTCACATTGGACGAGGACTCTATTATGGCTCATACCTCTATAAAGAAACATGAAACATCGGAGTTATTTTACTTCTCCTAACAATAATAACCGCCTTCGTAGGCTACGTCTTACCCTGAGGCCAAATATCATTCTGAGGCGCAACCGTAATTACAAATCTCCTCTCTGCAATCCCGTACATTGGAAATATACTCGTACAATGAATCTGAGGGGGCTTCTCTGTAGATAATGCCACCTTAACCCGATTCTTTGCTTTTCATTTCCTCTTTCCCTTCATCATCGCAGCTGCAACCATAGTACACTTACTATTTCTACACGAAACTGGCTCCA-CAACCCCATAGGCCTAAACTCAGACATAGATAAAATTCCCTTCCACCCCTACTACTCATATAAAGACCTCATCGGCTTTGCCTTAAAACTCTTCGCACTAATTTCCCTCGCACTATTTTTTCCCAACCTCCTAGGAGACCCCGACAACTTTATTCCCGCAAACCCCCTAATAACCCCTCCCCATATCAAACCAGAATGGTATTTCCTGTTTGCCTACGCAATCCTCCGCTGTATTCCAAATAAACTGGGAGGAGTTCTCGCCCTCTTGGCCTCAATTTTAGTATTAATAGTAGTACCAATTCTCCACACCTCTAAACAACGAAGCCTCACATTCCGACCCATTTCACAACTATTATTCTGGACCCTTATTGCAGACGTGATTATCCTCACTTGAATTGGGGGAATACCTGTTGAACACCCCTTCATTATCATCGGCCAAGTCGCATCCCTTATTTACTTTTTACTTTTCCTCTTTCTTATGCCTCTTACAGGTTGGGTAGAAAACAA------------------------------------------"/>
                    <sequence id="seq_M. liberiensis (AMNH9027)" taxon="M. liberiensis (AMNH9027)" totalcount="4" value="--------------------------------------------------------------------------CAATATTTCAGCATGATGAAACTTTGGCTCCCTCCTAGGATTATGCCTCATTACTCAGATTCTTACCGGCCTCTTCCTAGCCATACACTATACCTCTGACATCTCTATAGCATTTTCATCCGTTGCCCACATTTGCCGAGACGTTAACTATGGTTGACTAATTCGAAACATCCACGCCAACGGCGCATCCATATTCTTCATCTGCATCTACCTTCACATTGGACGAGGACTTTACTATGGCTCATACCTCTATAAAGAAACATGAAACATCGGAGTTATTTTACTTCTCCTAACAATAATAACCGCCTTCGTAGGCTACGTCTTGCCCTGAGGCCAAATATCATTCTGAGGCGCAACCGTAATTACAAATCTTCTCTCTGCAATCCCGTACATTGGAAATATACTTGTACAATGAATCTGAGGGGGCTTCTCTGTAGATAATGCCACCTTAACCCGCTTCTTTGCTTTTCACTTCCTCTTTCCCTTCATCATCGCAGCTGCAACCATAGTACACTTACTATTCCTACACGAAACTGGCTCCAACAACCCCATAGGCCTAAACTCAGACATAGATAAAATTCCCTTCCACCCCTACTACTCATATAAAGACCTCATCGGCTTTACCTTAATACTCTTCGCACTAATTTCCCTCGCACTATTTTTTCCCAACCTCCTAGGAGACCCCGACAACTTTAACCCCGCAAACCCCCTAATAACCCCTCCCCATATCAAACCAGAGTGGTATTTCCTATTCGCCTACGCAATCCTCCGCTCTATTCCAAACAAACTAGGAGGAGTTCTCGCCCTCTTGGCCTCAGTTTTAGTGTTAATAGTAGTACCAATTCTCCACACCTCTAAACAACGAAGCCTCACATTCCGGCCCATTTCACAACTATTATTCTGAGCCCTTATCGCAGACGTTATTGTCCTCACTTGAATTGGGGGAATACCTGTTGAACACCCCTTCATTATCATCGGCCAAGTCGCATCCCTTATCTACTTCCTACTTTTCCTCTTTCTCATACCTCTTACAGGTTGGGTAGAAAACAA------------------------------------------"/>
                    <sequence id="seq_M. micropectus (SA77451)" taxon="M. micropectus (SA77451)" totalcount="4" value="------------------------------------------------------------------------------------------------------------------------------ACCCAAATCCTCACCGGCCTCTTCCTAGCCATACACTACACCTCTGACATCTCTATAGCATTCTCATCTATTGCCCACATCTGCCGAGATGTAAACTATGGCTGATTAATCCGAAACATTCACGCTAACGGCGCATCTATATTTTTCATCTGTATTTATCTCCACATCGGACGGGGCCTTTATTATGGTTCATACCTTAATAAAGAGACATGAAACATCGGAGTTATCCTACTCCTCCTAACAATAATAACCGCTTTTGTAGGTTATGTTTTACCCTGAGGCCAAATATCATTCTGGGGCGCAACCGTAATCACCAACCTCCTTTCCGCAATCCCATACATTGGCAACACCCTAGTACAATGAATCTGAGGGGGCTTCTCAGTAGACAACGCCACCCTAACCCGATTCTTTGCCTTCCACTTCCTCTTTCCCTTTGTCATCGCAGCTATAACCTTAGTACACCTTTTGTTTTTACACGAAACCGGGTCCAACAACCCAGTCGGYTTAAACTCAGACATAGACAAAATTCCCTTCCACCCATACTATTCATATAAAGACCTCCTAGGCTTTGTTTTAATACTTATTACACTAACCTCCCTCGCACTATTTTCCCCCAATCTCCTAGGAGACCCAGACAACTTCACCCCAGCCAACCCCCTAGTAACTCCCCCACATATTAAACCAGAATGATACTTCCTTTTTGCTTACGCAATCCTTCGCTCTATTCCAAACAAACTAGGGGGCGTCCTCGCCCTCTTAGCCTCAATCTTGGTCCTGATACTAGTACCAATCCTCCACACTTCCAAACAACGAAGCCTCACATTTCGACCCATCTCACAATTACTATTMTGATCCCTCGTCGCAGACGTAATTATTCTTACTTGAATCGGAGGTATGCCTGTTGAACACCCCTTCATCATCATCGGCCAAATTGCATC------------------------------------------------------------------------------------------------------"/>
                    <sequence id="seq_M. micropectus (SA79935)" taxon="M. micropectus (SA79935)" totalcount="4" value="----------------------------------------CAAATAACGCATTAATTGACCTACCCGCCCCTTCCAACATCTCAGCATGATGAAACTTTGGCTCTCTCTTAGGATTATGCCTCATTACCCAAATCCTCACCGGCCTCTTCCTAGCCATACACTACACCTCTGACATCTCTATAGCATTCTCATCTATTGCCCACATCTGCCGAGATGTAAACTATGGCTGATTAATCCGAAACATTCACGCTAACGGCGCATCTATATTTTTCATCTGTATTTATCTCCACATCGGACGGGGCCTTTATTATGGTTCATACCTTAATAAAGAGACATGAAACATCGGAGTTATCCTACTCCTCCTAACAATAATAACCGCTTTTGTAGGTTATGTTTTACCCTGAGGCCAAATATCATTCTGGGGCGCAACCGTAATCACCAACCTCCTTTCCGCAATCCCATACATTGGCAACACCCTAGTACAATGAATCTGAGGGGGCTTCTCAGTAGACAACGCCACCCTAACCCGATTCTTTGCCTTCCACTTCCTCTTTCCCTTTGTCATCGCAGCTATAACCTTAGTACACCTCTTGTTTTTACACGAAACCGGGTCCAACAACCCAGTCGGCTTAAACTCAGACATAGACAAAATTCCCTTCCACCCATACTATTCATATAAAGACCTCCTAGGCTTTGTTTTAATACTTATTACACTAACCTCCCTCGCACTATTTTTTCCCAATCTCCTAGGAGACCCAGACAACTTCACCCCAGCCAACCCCCTAGTAACTCCCCCACATATTAAACCAGAATGATACTTCCTTTTTGCTTACGCAATCCTTCGCTCTATTCCAAACAAACTAGGGGGCGTCCTCGCCCTCTTAGCCTCAATCTTGGTCCTGATACTAGTACCAATCCTCCACACTTCCAAACAACGAAGCCTCACATTTCGACCCATCTCACAATTACTATTCTGATCCCTCGTCGCAGACGTAATTATTCTTACTTGAATCGGAGGTATGCCTGTTGAACACCCCTTCATCATCATCGGCCAAATCGCATCCCTAATCTACTTCCTACTCTTCCTCATCATCATGCCCCTCACAGGTTGAGCAGAAAACAA------------------------------------------"/>
                    <sequence id="seq_M. moorii (CU88755A)" taxon="M. moorii (CU88755A)" totalcount="4" value="-----------------------CCCTCTACTAAAAATTGCAAACAACGCACTAATTGACTTACCCGCCCCTTCCAACATCTCAGCATGATGAAACTTCGGCTCCCTTCTAGGATTATGCCTCATCACCCAAATTCTCACCGGTCTCTTTCTAGCCATACATTACACCTGTGATATTTCCATATCATTTTCATCTATCGCCCACATCTGCCGAGATGTAAACTACGGCTGACTAATCCGAAACATTCACGCTAACGGCGCATCCATATTCTTCATCTGTATTTACCTCCACATCGGACGAGGCCTTTATTACGGCTCATATGTTAATAAAGAAACATGAAACATCGGAGTTATTCTACTTCTCCTAACAATAATAACTGCTTTCGTAGGCTATGTTTTACCCTGAGGCCAGATATCATTCTGGGGCGCAACCGTAATTACCAACCTTCTCTCCGCAATCCCATATATTGGTAACACCCTAGTACAATGAATCTGAGGGGGTTTCTCGGTAGACAACGCCACCCTAACCCGATTCTTCGCCTTCCACTTTCTCTTTCCCTTCATTATTGCAGCCATAACCCTAGTACACCTTTTGTTCTTACACGAAACCGGGTCCAACAACCCAGCCGGTTTAAACTCAGACATAGACAAAGTCCCTTTCCACCCATACTACTCATACAAAGACCTCCTAGGCTTTACCCTAATACTTATTGCACTTACCTCCCTCGCCTTGTTTTCCCCCAACCTCCTAGGGGACCCAGACAATTTTACCCCAGCAAACCCCCTAGTAACCCCGCCACATATTAAACCAGAGTGATACTTCCTCTTTGCTTACGCAATTCTCCGTTCTATTCCAAACAAACTAGGAGGAGTCCTCGCCCTCCTAGCCTCAATCTTGGTCCTAATACTAGTACCAATCCTCCACACTTCCAAACAACGAAGCCTCACATTCCGACCCATCTCGCAACTATTATTTTGATCCCTCGTCGCAGACGTAATTATCCTTACCTGAATCGGAGGTATGCCCGTTGAACACCCCTTCATCATCATTGGCCAAATCGCATCTCTAATCTACTTCCTGCTTTTCCTTATCATCATACCCCTCGCAGGTTGAGCAGAAAACAA------------------------------------------"/>
                    <sequence id="seq_M. moorii (CU88755B)" taxon="M. moorii (CU88755B)" totalcount="4" value="---------------------------CTACTAAAAATTGCAAACAACGCACTAATTGACTTACCCGCCCCTTCCAACATCTCAGCATGATGAAACTTCGGCTCCCTTCTAGGATTATGCCTCATCACCCAAATTCTCACCGGTCTCTTTCTAGCCATACATTACACCTGTGATATTTCCATAGCATTTTCATCTATCGCCCACATCTGCCGAGATGTAAACTACGGCTGACTAATCCGAAACATTCACGCTAACGGCGCATCCATATTCTTCATCTGTATTTACCTCCACATCGGACGAGGCCTTTATTACGGCTCATATGTTAATAAAGAAACATGAAACATCGGAGTTATTCTACTTCTCCTAACAATAATAACTGCTTTCGTAGGCTATGTTTTACCCTGAGGCCAGATATCATTCTGGGGCGCAACCGTAATTACCAACCTTCTCTCCGCAATCCCATATATTGGTAACACCCTAGTACAATGAATCTGAGGGGGTTTCTCGGTAGACAACGCCACCCTAACCCGATTCTTCGCCTTCCACTTTCTCTTTCCCTTCATTATTGCAGCCATAACCCTAGTACACCTTTTGTTCTTACACGAAACCGGGTCCAACAACCCAGCCGGTTTAAACTCAGACATAGACAAAGTCCCTTTCCACCCATACTACTCATACAAAGACCTCCTAGGCTTTACCCTAATACTTATTGCACTTACCTCCCTCGCCTTGTTTTCCCCCAACCTCCTAGGGGACCCAGACAATTTTACCCCAGCAAACCCCCTGGTAACCCCGCCACATATTAAACCAGAGTGATACTTCCTCTTTGCTTACGCAATTCTCCGTTCTATTCCAAACAAACTAGGAGGAGTCCTCGCCCTCCTAGCCTCAATCTTGGTCCTAATACTAGTACCAATCCTCCACACTTCCAAACAACGAAGCCTCACATTCCGACCCATCTCGCAACTATTATTTTGATCCCTCGTCGCAGACGTAATTATCCTTACCTGAATCGGAGGTATGCCCGTTGAACACCCCTTCATCATCATTGGCCAAATCGCATCTCTAATCTACTTCCTGCTTTTCCTTATCATCATACCCCTCGCAGGTTGAGCAGAAAACAA------------------------------------------"/>
                    <sequence id="seq_M. moorii (LR0301)" taxon="M. moorii (LR0301)" totalcount="4" value="-------------------------CCCTACTAAAAATTGCAAACAACGCACTAATTGACTTACCCGCCCCTTCCAACATCTCAGCATGATGAAACTTCGGCTCCCTTCTAGGATTATGCCTCATCACCCAAATTCTCACCGGTCTCTTTCTAGCCATACATTACACCTCTGATATTTCCATAGCATTTTCATCTATCGCCCACATCTGCCGAGATGTAAACTACGGCTGACTAATCCGAAACATTCACGCTAACGGCGCATCCATATTCTTCATCTGTATTTACCTCCACATCGGACGAGGCCTTTATTACGGCTCATATGTTAATAAAGAAACATGAAACATCGGAGTTATTCTACTTCTCCTAACAATAATAACTGCTTTCGTAGGCTATGTTTTACCCTGAGGCCAGATATCATTCTGGGGCGCAACCGTAATTACCAACCTTCTCTCCGCAATCCCATATATTGGTAACACCCTAGTACAATGAATCTGAGGGGGTTTCTCGGTAGACAACGCCACCCTAACCCGATTCTTCGCCTTCCACTTTCTCTTTCCCTTCATTATTGCAGCTATAACCCTAGTACACCTTTTGTTCTTACACGAAACCGGGTCCAACAACCCAGCCGGTTTAAACTCAGACATAGACAAAGTCCCTTTCCACCCATACTACTCATACAAAGACCTCCTAGGCTTTACCCTAATACTTATTGCACTTACCTCCCTCGCCTTGTTTTCCCCCAACCTCCTAGGGGACCCAGACAATTTTACCCCAGCAAACCCCCTAGTAACCCCGCCACATATTAAACCAGAGTGATACTTCCTCTTTGCTTACGCAATTCTCCGTTCTATTCCAAACAAACTAGGAGGAGTCCTCGCCCTCCTAGCCTCAATCTTGGTCCTAATACTAGTACCAATCCTCCACACTTCCAAACAACGAAGCCTCACATTCCGACCCATCTCGCAACTATTATTTTGATCCCTCGTCGCAGACGTAATTATCCTTACCTGAATCGGAGGTATGCCCGTTGAACACCCCTTCATCATCATTGGCCAAATCGCATCTCTAATCTACTTCCTGCTTTTCCTTATCATCATACCCCTCGCAGGTTGAGCAGAAAACAA------------------------------------------"/>
                    <sequence id="seq_M. moorii (SA76168)" taxon="M. moorii (SA76168)" totalcount="4" value="-------------------------CCCTACTAAAAATTGCAAACAACGCACTAATTGACTTACCCGCCCCTTCCAACATCTCAGCATGATGAAACTTCGGCTCCCTTCTAGGATTATGCCTCATCACCCAAATTCTCACCGGTCTCTTTCTAGCCATACATTACACCTCTGATATTTCCATAGCATTTTCATCTATCGCCCACATCTGCCGAGATGTAAACTACGGCTGACTAATCCGAAACATTCACGCTAACGGCGCATCCATATTCTTCATCTGTATTTACCTCCACATCGGACGAGGCCTTTATTACGGCTCATATGTTAATAAAGAAACATGAAACATCGGAGTTATTCTACTTCTCCTAACAATAATAACTGCTTTCGTAGGCTATGTTTTACCCTGAGGCCAGATATCATTCTGGGGCGCAACCGTAATTACCAACCTTCTCTCCGCAATCCCATATATTGGTAACACCCTAGTACAATGAATCTGAGGGGGTTTCTCGGTAGACAACGCCACCCTAACCCGATTCTTCGCCTTCCACTTTCTCTTTCCCTTCATTATTGCAGCTATAACCCTAGTACACCTTTTGTTCTTACACGAAACCGGGTCCAACAACCCAGCCGGTTTAAACTCAGACATAGACAAAGTCCCTTTCCACCCATACTACTCATACAAAGACCTCCTAGGCTTTACCCTAATACTTATTGCACTTACCTCCCTCGCCTTGTTTTCCCCCAACCTCCTAGGGGACCCAGACAATTTTACCCCAGCAAACCCCCTAGTAACCCCGCCACATATTAAACCAGAGTGATACTTCCTCTTTGCTTACGCAATTCTCCGTTCTATTCCAAACAAACTAGGAGGAGTCCTCGCCCTCCTAGCCTCAATCTTGGTCCTAATACTAGTACCAATCCTCCACACTTCCAAACAACGAAGCCTCACATTCCGACCCATCTCGCAACTATTATTTTGATCCCTCGTCGCAGACGTAATTATCCTTACCTGAATCGGAGGTATGCCCGTTGAACACCCCTTCATCATCATTGGCCAAATCGCATCTCTAATCTACTTCCTGCTTTTCCTTATCATCATACCCCTCGCAGGTTGAGCAGAAAACAA------------------------------------------"/>
                    <sequence id="seq_M. niger (AMCC196802) (reversed)" taxon="M. niger (AMCC196802) (reversed)" totalcount="4" value="-------------------CACACCCCCTACTAAAAATTGCAAATAACGCACTAATTGATTTACCCGCCCCCACTAATATCTCAGCATGATGAAACTTCGGCTCCCTCCTAGGATTATGCCTCATTATCCAAATCCTCACCGGGCTCTTCCTAGCCATACACTACACCTCCGATATCTCCATAGCCTTTACATCTATTACTCACATCTGTCGAGATGTAAATTATGGCTGACTGATTCGAAATATTCATGCCAACGGCGCATCCATGTTTTTCATCTGTATTTACCTCCACATCGGACGAGGCCTCTATTATGGCTCGTACCTTTACAAAGAAACATGAAATATTGGAGTTATTTTACTCCTCCTAACAATAATAACTGCCTTCGTAGGCTACGTCTTACCTTGAGGCCAAATATCATTCTGAGGCGCAACCGTAATCACCAACCTACTCTCCGCAGTCCCCTACATGGGGAACACACTAGTTCAATGAATCTGAGGGGGCTTCTCAGTAGACAACGCTACCCTAACTCGATTTTTCGCCTTCCACTTCCTCTTCCCCTTCGTCATTGCAGCTGCAACTATAGTACACCTGCTATTCCTACATGAAACTGGGTCCAACAACCCAATTGGCCTAAGCTCAGATGCAGACAAAATTCCTTTCCATCCATACTATTCCTATAAAGACCTCATAGGCTTCGCCCTAATACTTATTATATTAACCTCCCTCGCACTATTTTCCCCTAACCTCCTAGGAGACCCTGACAATTTTACCCCAGCAAACCCACTAGTCACCCCTCCTCACATCAAACCAGAATGATACTTCCTCTTCGCTTACGCAATTCTCCGCTCTATCCCAAACAAACTAGGAGGGGTCATCGCTCTCCTAGCCTCAATCTTAGTACTGATACTCGTGCCAATTCTTCACACCTCCAAACAACAAAGCCTCACATTCCGCCCTATCTCACAATTACTATTCTGAACCCTCATCGCAGACGTAGCCATCCTTACCTGAATCGGAGGCATGCCCGTTGAACACCCTTTCATTGTTATTGGCCAAATCGCATCCCTAATTTATTTCCTACTCTTCCTCCTTCTTATGCCCCTCGCAGGCTGGGCAGAAAATAA------------------------------------------"/>
                    <sequence id="seq_M. niger (AMCC211922) (reversed)" taxon="M. niger (AMCC211922) (reversed)" totalcount="4" value="--------------------------------------------------------------------------CAAGATTTCAACATGATGGAACTTCGGCTCCCTCCTGGGACTATGCCTTATCATCCAAATTCTCACCGGCCTCTTCTTAGCTATACACTATACCTCCGACATCTCCCTAGCTTTTACATCTGTTACTCACATCTGTCGAGATGTTACCTACGGCTGACTAATCCGAAACATTCACGCCAACGGCGCATCCATATTCTTCATCTGTATTTATCTCCACATCGGACGGGGACTTTATTATGGCTCGTATCTTTACAAAGAGACATGAAATATTGGAGTTATCTTACTCCTCCTAACAATAATAACCGCTTTCGTAGGCTATGTCCTACCTTGAGGCCAAATATCATTCTGAGGCGCAACTGTGATTACCAACCTACTCTCCGCAGTCCCATACATAGGAAACACACTAGTACAGTGAATCTGGGGGGGTTTCTCAGTAGACAACGCTACCCTAACCCGATTCTTTGCCTTCCACTTCCTCCTCCCCTTCATCATCACAGCTGCAACTATAGTACACCTGCTATTCCTACATGAAACTGGGTCCAACAACCCAATCGGCCTAAACTCAGATGCAGACAAAATTCCCTTCCACCCGTACTATTCCTACAAGGACCTCATAGGCTTTGCCCTAGTACTTATTACACTAACCTCCCTCACACTATTTTCCCCCAACCTCCTTGG-GACCCTGACAATTTTACCCCAGCCAACCCATTAATAACCCCCCCCCACATCAAACCAGAATGATATTTCCTTTTTGCCTACGCAATTCTCCGCTCCATCCCAAATAAACTGGGGGGGGTCATCGCCCTCCTCGCCTCAATCTTAATCCTAATACTAGTACCGATTCTTCACACCTCTAAGCAACAAAGCCTCACATTTCGCCCTATCTCACAGCTACTATTCTGAGCCCTCGTCGCAGACGTAGCTATCCTCACCTGAATTGGAGGCATACCCGTGGAACACCCTTTTATTATTATCGGCCAAATCGCATCCCTAATCTACTTCCTACTCTTCCTCCTTCTTATGCCCCTCGCAGGTTGAGCAGAAAATAA------------------------------------------"/>
                    <sequence id="seq_M. niger (AMCC211923) (reversed)" taxon="M. niger (AMCC211923) (reversed)" totalcount="4" value="-------------------CACACCCCTTACTAAAAATTGCAAATAATGCACTTATTGATTTACCCGCCCCCACCAATATTTCAACATGATGGAACTTCGGCTCCCTCCTGGGACTATGCCTTATCATCCAAATTCTCACCGGCCTCTTCTTAGCTATACACTATACCTCCGACATCTCCCTAGCTTTTACATCTGTTACTCACATCTGTCGAGATGTTAACTACGGCTGACTAATCCGAAACATTCACGCCAACGGCGCATCCATATTCTTCATCTGTATTTATCTCCACATCGGACGGGGACTTTATTATGGCTCGTATCTTTACAAAGAGACATGAAATATTGGAGTTATCTTACTCCTCCTAACAATAATAACCGCTTTCGTAGGCTATGTCCTACCTTGAGGCCAAATATCATTCTGAGGCGCAACTGTGATTACCAACCTACTCTCCGCAGTCCCATACATAGGAAACACACTAGTACAGTGAATCTGGGGGGGTTTCTCAGTAGACAACGCTACCCTAACCCGATTCTTTGCCTTCCACTTCCTCCTCCCCTTCATCATCACAGCTGCAACTATAGTACACCTGCTATTCCTACATGAAACTGGGTCCAACAACCCAATCGGCCTAAACTCAGATGCAGACAAAATTCCCTTCCACCCGTACTATTCCTACAAGGACCTCATAGGCTTTGCCCTAGTACTTATTACACTAACCTCCCTCACACTATTTTCCCCCAACCTCCTTGGAGACCCTGACAATTTTACCCCAGCCAACCCATTAATAACCCCCCCCCACATCAAACCAGAATGATATTTCCTTTTTGCCTACGCAATTCTCCGCTCCATCCCAAATAAACTGGGAGGGGTCATCGCCCTCCTCGCCTCAATCTTAATCCTAATACTAGTACCGATTCTTCACACCTCTAAGCAACAAAGCCTCACATTTCGCCCTATCTCACAGCTACTATTCTGAGCCCTCGTCGCAGACGTAGCTATCCTCACCTGAATTGGAGGCATACCCGTGGAACACCCTTTTATTATTATCGGCCAAATCGCATCCCTAATCTACTTCCTACTCTTCCTCCTTCTTATGCCCCTCGCAGGTTGAGCAGAAAATAAAATCCTCAAAAAATGCAATGATAGCTCAGCGCCAGAGCGCCG"/>
                    <sequence id="seq_M. nigromarginatus (LR2330)" taxon="M. nigromarginatus (LR2330)" totalcount="4" value="----------------------------------------------ACGCACTAATTGACCTCCCCGCCCCCTCCAACATTTCAGCATGATGAAACTTCGGCTCCCTCCTAGGGCTATGCCTCATCACCCAAATTCTCACCGGCCTATTTCTGGCCATGCACTATACCTCCGACATCTCTATGGCATTCTCTTCCGTCGCCCACATCTGCCGAGATGTAAACTACGGCTGACTAATCCGAAACATCCACGCCAACGGCGCATCCATATTCTTCATTTGTATTTACCTCCACATCGGGCGAGGACTTTACTATGGCTCATACCTCTACAAAGAAACATGAAACATCGGGGTTATCCTGCTTCTCCTGACAATAATAACCGCCTTCGTGGGTTATGTCCTTCCCTGAGGCCAAATATCATTCTGAGGCGCTACCGTAATCACTAACCTCCTTTCCGCAATCCCATACATCGGCAACATCCTTGTCCAATGGATCTGAGGCGGCTTCTCAGTAGACAACGCCACCCTAACCCGATTCTTCGCCTTCCACTTCCTCTTCCCTTTTGTTATCGCAGCTGCAACCCTCGTTCACCTATTATTTCTACACGAGACCGGCTCCAACAACCCCACCGGTCTAAACTCAGACTCTGACAAAATCCCCTTCCACCCATACTACTCTTATAAAGACCTCATAGGCTTNNNNNNNNNNNNN---NNNNNNNNNNNNNNNNNNNNNNNNNNNNNNNNNNNNNNNNNNNNNNNNNNNNNNNNNNNNNNNNNNNNNNNNNNNNNNNNNNNNNNNCACATCAAGCCAGAGTGATATTTTNTTTTTGCCTACGCAATCCTCCGCTCTATCCCAAACAAGCTAGGCGGGGTTCTCGCTCTATTAGCCTCAATCCTAGTTCTGATGCTCGTGCCCATTCTCCACACCTCTAAGCAACGAAGCCTTACATTCCGACCTATCTCACAACTACTATTCTGAACCCTCATCGCAGACGTAGTAATCCTCACCTGAATTGGGGGCATGCCTGTTGAACACCCCTTCATTGTTATCGGCCAAATCGCATCCCTAATCTACTTCCTCCTCTTCCTCGTCCTTATACCCCTCGCAGGCTGAGCAGAAAACAAGATCCTCAAAAAATGCAATGATAGCTCAGCATCAGAGCGCCG"/>
                    <sequence id="seq_M. ophidium (LR2320)" taxon="M. ophidium (LR2320)" totalcount="4" value="------------------------CCCCTACTAAAAATCGCAAACAACGCACTAATTGACCTACCCGCCCCCTCCAACATCTCAGCATGATGAAACTTTGGCTCCCTCCTAGGATTATGCCTTATTACCCAGATCCTTACTGGCCTCTTCCTAGCTATACATTACACCTCCGACATCTCCATAGCATTTTCATCTATCGCCCACATCTGCCGAGACGTTAACTATGGCTGACTAATCCGAAACATTCACGCTAACGGCGCATCCATATTTTTCATCTGCATTTACCTTCATATCGGACGAGGCCTTTATTATGGTTCATACGTCAATAAAGAGACATGAAACATCGGAGTTATCCTGCTCCTCTTAACAATAATAACCGCTTTCGTAGGCTATGTTTTACCCTGAGGCCAAATATCATTCTGAGGCGCAACCGTAATTACCAACCTTCTTTCCGCAGTCCCATACATCGGCAACACCCTAGTACAATGAATCTGAGGGGGCTTCTCAGTAGACAACGCCACCCTGACCCGATTCTTCGCCTTCCACTTCCTCTTCCCCTTTATCATCGCAGCTATAACCCTAGTACACCTCCTATTTTTACACGAAACCGGGTCCAACAACCCAGCCGGTTTAAACTCAGACATAGACAAAGTCCCTTTCCACCCCTACTACTCATACAAAGACCTCCTAGGTTTTACCCTAATACTCATTGCACTAACTTCCCTCGCACTATTCTCCCCCAACCTCCTAGGGGACCCAGACAATTTTACCCCAGCCAACCCCCTAGTAACCCCACCACATATCAAACCAGAATGATACTTCCTCTTTGCCTACGCAATTCTCCGTTCCATTCCAAACAAACTAGGAGGAGTCCTCGCCCTTCTAGCCTCAATCTTAGTCCTGATACTAGTACCAGCCCTCCACACTTCCAAACAACGAAGCCTTACGTTCCGACCCATCTCACAACTATTATTTTGATCCCTTGTCGCAGACGTAGTTATTCTTACTTGAATCGGAGGCATGCCCGTCGAACACCCCTTCATCATCATTGGCCAAATCGCATCTCTAATCTACTTCCTGCTCTTCCTCATCATCATGCCCCTCGCAGGCTGAGCAGAAAACAACATTCTTAAAAAATGCAATGATAGCTCAGCGCCA--------"/>
                    <sequence id="seq_M. ophidium (LR2321)" taxon="M. ophidium (LR2321)" totalcount="4" value="------------------------CCCCTACTAAAAATCGCAAACAACGCACTAATTGACCTACCCGCCCCCTCCAACATCTCAGCATGATGAAACTTTGGCTCCCTCCTAGGATTATGCCTTATTACCCAGATCCTTACTGGCCTCTTCCTAGCTATACATTACACCTCCGACATCTCCATAGCATTTTCATCTATCGCCCACATCTGCCGAGACGTTAACTATGGCTGACTAATCCGAAACATTCACGCTAACGGCGCATCCATATTTTTCATCTGCATTTACCTTCATATCGGACGAGGCCTTTATTATGGTTCATACGTCAATAAAGAGACATGAAACATCGGAGTTATCCTGCTCCTCTTAACAATAATAACCGCTTTCGTAGGCTATGTTTTACCCTGAGGCCAAATATCATTCTGAGGCGCAACCGTAATTACCAACCTTCTTTCCGCAGTCCCATACATCGGCAACACCCTAGTACAATGAATCTGAGGGGGCTTCTCAGTAGACAACGCCACCCTGACCCGATTCTTCGCCTTCCACTTCCTCTTCCCCTTTATCATCGCAGCTATAACCCTAGTACACCTCCTATTTTTACACGAAACCGGGTCCAACAACCCAGCCGGTTTAAACTCAGACATAGACAAAGTCCCTTTCCACCCCTACTACTCATACAAAGACCTCCTAGGTTTTACCCTAATACTCATTGCACTAACTTCCCTCGCACTATTCTCCCCCAACCTCCTAGGGGACCCAGACAATTTTACCCCAGCCAACCCCCTAGTAACCCCACCACATATCAAACCAGAATGATACTTCCTCTTTGCCTACGCAATTCTCCGTTCCATTCCAAACAAACTAGGAGGAGTCCTCGCCCTTCTAGCCTCAATCTTAGTCCTGATACTAGTACCAGCCCTCCACACTTCCAAACAACGAAGCCTTACGTTCCGACCCATCTCACAACTATTATTTTGATCCCTTGTCGCAGACGTAGTTATTCTTACTTGAATCGGAGGCATGCCCGTCGAACACCCCTTCATCATCATTGGCCAAATCGCATCTCTAATCTACTTCCTGCTCTTCCTCATCATCATGCCCCTCGCAGGCTGAGCAGAAAACAACATTCTTAAAAAATGCAATGATAGCTCAGCGCCA--------"/>
                    <sequence id="seq_M. ophidium (SA79825)" taxon="M. ophidium (SA79825)" totalcount="4" value="---------------------------------AAAATCGCAAACAACGCACTAATTGACCTACCCGCCCCCTCCAACATCTCAGCATGATGAAACTTTGGCTCCCTCCTAGGATTATGCCTTATTACCCAGATCCTTACTGGCCTCTTCCTAGCTATACATTACACCTCCGACATCTCCATAGCATTTTCATCTATCGCCCACATCTGCCGAGACGTTAACTATGGCTGACTAATCCGAAACATTCACGCTAACGGCGCATCCATATTTTTCATCTGCATTTACCTTCATATCGGACGAGGCCTTTATTATGGTTCATACGTCAATAAAGAGACATGAAACATCGGAGTTATCCTGCTCCTCTTAACAATAATAACCGCTTTCGTAGGCTATGTTTTACCCTGAGGCCAAATATCATTCTGAGGCGCAACCGTAATTACCAACCTTCTTTCCGCAGTCCCATACATCGGCAACACCCTAGTACAATGAATCTGAGGGGGCTTCTCAGTAGACAACGCCACCCTGACCCGATTCTTCGCCTTCCACTTCCTCTTCCCCTTTATCATCGCAGCTATAACCCTAGTACACCTCCTATTTTTACACGAAACCGGGTCCAACAACCCAGCCGGTTTAAACTCAGACATAGACAAAGTCCCTTTCCACCCCTACTACTCATACAAAGACCTCCTAGGTTTTACCCTAATACTCATTGCACTAACTTCCCTCGCACTATTCTCCCCCAACCTCCTAGGGGACCCAGACAATTTTACCCCAGCCAACCCCCTAGTAACCCCACCACATATCAAACCAGAATGATACTTCCTCTTTGCCTACGCAATTCTCCGTTCCATTCCAAACAAACTAGGAGGAGTCCTCGCCCTTCTAGCCTCAATCTTAGTCCTGATACTAGTACCAGCCCTCCACACTTCCAAACAACGAAGCCTTACGTTCCGACCCATCTCACAACTATTATTTTGATCCCTTGTCGCAGACGTAGTTATTCTTACTTGAATCGGAGGCATGCCCGTCGAACACCCCTTCATCATCATTGGCCAAATCGCATCTCTAATCTACTTCCTGCTCTTCCTCATCATCATGCCCCTCGCAGGCTGAGCAGAAAACAACATT--------------------------------------"/>
                    <sequence id="seq_M. ophidium (SA79899-1)" taxon="M. ophidium (SA79899-1)" totalcount="4" value="-------------------------CCCTACTAAAAATCGCAAACAACGCACTAATTGACCTACCCGCCCCCTCCAACATCTCAGCATGATGAAACTTTGGCTCCCTCCTAGGATTATGCCTTATTACCCAGATCCTTACTGGCCTCTTCCTAGCTATACATTACACCTCCGACATCTCCATAGCATTTTCATCTATCGCCCACATCTGCCGAGACGTTAACTATGGCTGACTAATCCGAAACATTCACGCTAACGGCGCATCCATATTTTTCATCTGCATTTACCTTCATATCGGACGAGGCCTTTATTATGGTTCATACGTCAATAAAGAGACATGAAACATCGGAGTTATCCTGCTCCTCTTAACAATAATAACCGCTTTCGTAGGCTATGTCTTACCCTGAGGCCAAATATCATTCTGAGGCGCAACCGTAATTACCAACCTTCTTTCCGCAGTCCCATACATCGGCAACACCCTAGTACAATGAATCTGAGGGGGCTTCTCAGTAGACAACGCCACCCTGACCCGATTCTTTGCCTTCCACTTCCTCTTCCCCTTTATCATCGCAGCTATAACCCTAGTACACCTCCTATTTTTACACGAAACCGGATCCAACAACCCAGCTGGTTTAAACTCAGACATAGACAAAGTCCCTTTCCACCCCTACTACTCATACAAAGACCTCCTAGGTTTTACCCTGATACTCATTGCACTAACTTCCCTCGCACTATTCTCCCCCAACCTCCTAGGGGACCCAGACAATTTTACCCCAGCCAACCCCCTAGTAACCCCACCACATATCAAACCAGAATGATACTTCCTCTTTGCCTACGCAATTCTCCGTTCTATTCCAAACAAACTAGGAGGAGTCCTCGCCCTTCTAGCCTCAATCTTAGTCCTGATACTAGTACCAGCCCTCCACACTTCCAAACAACGAAGCCTTACGTTCCGACCCATCTCACAACTATTATTTTGATCCCTTGTCGCAGACGTAATTATTCTTACTTGAATCGGAGGCATGCCCGTCGAACACCCCTTCATCATCATTGGCCAAATCGCATCTCTAATCTACTTCCTGCTTTTCCTCATCATCATGCCCCTCGCAGGCTGAGCAGAAAACAACAT---------------------------------------"/>
                    <sequence id="seq_M. paucipinis (AMNH6617)" taxon="M. paucipinis (AMNH6617)" totalcount="4" value="------------------------------------------------------------------------------ATTTCTGCATGATGAAATTTTGGCTCCCTCCTAGGACTTTGTCTTATTACCCAAATCCTTACTGGTCTTTTTCTAGCTATACACTACACCTCTGACATCACCTTGGCATTCTCGTCCGTTGCCCATATCTGCCGAGACGTAAATTACGGCTGACTAATTCGAAACATCCACGCCAACGGCGCATCCATATTCTTCATCTGCATTTACCTCCACATCGGACGAGGCCTTTACTACGGCTCGTACCTCTATAAAGAAACTTGAAACATCGGAGTTATTCTACTCCTCCTCACAATAATAACCGCTTTCGTAGGCTACGTCCTACCTTGGGGCCAAATATCATTCTGAGGTGCAACCGTAATCACCAACCTCCTCTCCGCAATCCCTTACATCGGTAATACCCTTGTACAATGAATCTGAGGGGGCTTCTCAGTAGACAACGCCACACTAACCCGATTCTTCGCCTTCCACTTTCTTTTTCCCTTTATCATCGCAGCCGCAACCATGGTACACCTCCTATTCCTACATGAAACCGGATCCAACAATCCAATCGGCCTAAGCTCAGACGCAGACAAAATCCCCTTCCACCCCTACTACTCATACAAAGACCTCATAGGCTTCGCCCTAATACTCATTGCACTAACCTCCCTCACACTATTTTCCCCCAACCTTTTAGGAGACCCAGACAATTTCACCCCAGCTAACCCCCTAGTAACACCACCTCATATTAAGCCAGAGTGATACTTCCTCTTTGCCTACGCAATCCTCCGCTCTATTCCAAACAAACTAGGAGGAGTCCTCGCCCTCCTAGCCTCAATTTTGGTACTAATACTAGTACCAACCCTCCACACCTCAAAACAACGAAGCCTTATATTCCGACCCATCTCACAAATTCTCTTCTGAACCCTAATTGCAGACGTAATTATCCTCACTTGAATCGGAGGCATGCCCGTCGAACACCCCTTTATCATCATCGGCCAAATCGCATCTCTACTCTACTTCCTACTTTTCCTCATCCTTATACCCCTCGCAGGCTGAGTAGAAAACAAAATTCTCAAAAAATGCAATGATAGCTCAGCGCCAGAGCGCCG"/>
                    <sequence id="seq_M. paucipinis (AMNH10216)" taxon="M. paucipinis (AMNH10216)" totalcount="4" value="--------------------TCACCCCTTACTAAAAATCGCAAACGACGCACTAATTGACCTACCCGCTCCCTCCAACATTTCTGCATGATGAAATTTTGGCTCCCTCCTAGGACTTTGTCTTATTACCCAAATCCTTACTGGTCTTTTTCTAGCTATACACTACACCTCTGACATCACCTTGGCATTCTCGTCCGTTGCCCATATCTGCCGAGACGTAAATTACGGCTGACTAATTCGAAACATCCACGCCAACGGCGCATCCATATTCTTCATCTGCATTTACCTCCACATCGGACGAGGCCTTTACTACGGCTCGTACCTCTATAAAGAAACTTGAAACATCGGAGTTATTCTACTCCTCCTCACAATAATAACCGCTTTCGTAGGCTACGTCCTACCTTGGGGCCAAATATCATTCTGAGGTGCAACCGTAATCACCAACCTCCTCTCCGCAATCCCTTACATCGGTAATACCCTTGTACAATGAATCTGGGGGGGCTTCTCAGTAGACAACGCCACACTAACCCGATTCTTCGCCTTCCACTTTCTTTTTCCCTTTATCATCGCAGCCGCAACCATGGTACACCTCCTATTCCTACATGAAACCGGATCCAACAATCCAATCGGCCTAAGCTCAGACGCAGACAAAATCCCCTTCCACCCCTACTACTCATACAAAGACCTCATAGGCTTCGCCCTAATACTCATTGCACTAACCTCCCTCACACTATTTTCCCCCAACCTTTTAGGAGACCCAGACAATTTCACCCCAGCTAACCCCCTAGTAACACCACCTCATATTAAGCCAGAGTGATACTTCCTCTTTGCCTACGCAATCCTCCGCTCTATTCCAAACAAACTAGGAGGAGTCCTCGCCCTCCTAGCCTCAATTTTGGTACTAATACTAGTACCAACCCTCCACACCTCAAAACAACGAAGCCTTATATTCCGACCCATCTCACAAATTCTCTTCTGAGCCCTAATTGCAGACGTAATTATCCTCACTTGAATCGGAGGCATGCCCGTCGAACACCCCTATATCATCATCGGCCAAATCGCATCTCTACTCTACTTCCTACTTTTCCTCATCCTTATACCCCTCGCAGGCTGAGTAGAAAACAAAATTCTCAAAAAATGCAATGATAGCTCAGCGCCAGAG-----"/>
                    <sequence id="seq_M. plagiostomus (AMNH0175)" taxon="M. plagiostomus (AMNH0175)" totalcount="4" value="----------------------ACCCCCTACTAAAAATCGCAAACAACGCACTAATTGACCTACCCGCCCCCTCTAATATCTCAGCGTGATGAAACTTTGGCTCCCTCCTAGGATTATGCCTCATCACCCAAATCCTCACCGGCCTTTTCCTGGCCATACACTACACCTCCGACATCTCCATAGCATTCTCATCTATTGCCCACATCTGCCGAGATGTAAACTACGGCTGACTAATCCGAAACATTCACGCCAACGGCGCATCCATATTTTTTATCTGTATTTACCTCCACGTCGGACGAGGCCTTTATTACGGTTCATATCTCTATAAAGAGACATGAAACATCGGAGTTATCCTACTCCTCCTAACAATAATGACCGCTTTCGTAGGCTATGTTTTACCCTGAGGCCAAATATCATTCTGGGGCGCAACCGTAATTACTAACCTTCTTTCCGCAATCCCATATATTGGTAACACCCTAGTACAATGAATCTGAGGAGGCTTCTCAGTAGACAACGCCACCCTAACCCGATTCTTTGCCTTCCACTTCCTCTTCCCCTTCGTCATCGCAGCCATAACCCTAGTACACCTCCTGTTTTTACACGAAACCGGGTCCAACAACCCAGCTGGATTAAACTCAGACATAGACAAAGTTCCCTTCCACCCATACTACTCATACAAAGACCTTTTAGGCTTTACCTTAATACTTATTGCACTAACCTCCCTCGCACTATTTTCCCCCAACCTCCTAGGAGACCCAGACAACTTTACCCCAGCCAACCCCCTAGTAACCCCACCACATATCAAACCAGAATGATACTTCCTCTTTGCCTACGCAATCCTTCGTTCTATTCCGAACAAACTAGGAGGAGTCCTCGCCCTTCTAGCCTCAATCCTAGTTCTTATACTAGTGCCAATTCTTCACACTTCTAAACAACGAACCCTCACATTCCGACCCATCTCACAACTATTATTTTGATCCCTCGTCGCAGACGTAATCATCCTTACCTGAATCGGAGGAATGCCTGTCGAACACCCCTTTATCATTATCGGCCAAATCGCATCTCTAATCTATTTCCTACTTTTCCTCATTATTTTACCCCTCGCAGG-TGAGCAGAAAACAATATT--------------------------------------"/>
                    <sequence id="seq_M. plagiostomus (SA80306)" taxon="M. plagiostomus (SA80306)" totalcount="4" value="-------------------------CCCTACTAAAAATCGCAAACAACGCACTAGTTGACCTACCCGCCCCCTCTAATATCTCAGCGTGATGAAACTTTGGCTCCCTCCTAGGATTATGCCTCATCACCCAAATCCTCACCGGCCTCTTCCTGGCCATACACTACACCTCTGACATCTCCACAGCATTCTCATCTATCGCCCACATCTGTCGAGATGTAAACTACGGCTGACTAATCCGAAACATTCACGCTAACGGCGCATCCATATTTTTTATCTGTATTTACCTCCACATCGGACGAGGCCTTTATTACGGTTCATATCTCTATAAAGAGACATGAAACATCGGAGTTATCCTACTCCTCCTAACAATAATGACCGCTTTCGTAGGCTATGTTTTACCCTGAGGCCAAATATCATTCTGGGGCGCAACCGTAATTACTAACCTTCTTTCCGCAATCCCATATATTGGTAACACCCTAGTACAATGAATCTGAGGGGGCTTCTCAGTAGACAACGCCACCCTAACCCGATTCTTTGCCTTCCACTTCCTCTTCCCCTTCGTCATCGCAGCCATAACCCTAGTACACCTCCTGTTTTTACACGAAACCGGGTCCAACAACCCAGCTGGTTTAAACTCAGACATAGACAAAGTCCCCTTCCACCCATACTACTCATACAAAGACCTTTTAGGCTTTACCTTAATACTTATTGCACTAACCTCCCTCGCACTATTTTCCCCTAACCTCCTAGGAGACCCAGACAATTTTACCCCGGCCAACCCCCTAGTAACCCCACCACATATCAAACCAGAATGATACTTTCTCTTTGCCTACGCAATCCTCCGTTCTATTCCGAACAAACTAGGAGGAGTCCTCGCCCTTCTAGCCTCAATCCTAGTTCTTATACTAGTGCCAATTCTTCACACTTCTAAACAACGAACCCTTACATTCCGACCCATCTCACAACTATTATTTTGATCCCTCGTCGCAGACGTAATCATCCTTACCTGAATCGGAGGAATGCCTGTCGAACACCCCTTTATCATTATCGGCCAAATCGCATCTCTAATCTATTTCCTACTTTTCCTCATTATTTTACCCCTCGCAGGTTGAGCAGAAAACAATATT--------------------------------------"/>
                    <sequence id="seq_M. platysoma (CU88754A)" taxon="M. platysoma (CU88754A)" totalcount="4" value="-------------------------CCCTACTAAAAATCGCAAATAACGCACTAATTGACCTGCCCGCCCCCTCCAACATCTCAGCATGATGAAATTTTGGCTCTCTCCTAGGATTATGTCTCATCACCCAAATCCTTACCGGCCTCTTTCTGGCCATACATTATACCTCCGACATCTCCATAGCATTCTCATCTATCGCCCACATCTGTCGAGACGTGAACTATGGTTGATTAATCCGAAACATTCACGCCAACGGTGCATCTATATTTTTTATCTGTATTTATCTTCACATCGGGCGGGGCCTTTATTATGGCTCATACCTCTATAAAGAGACATGAAACATCGGAGTTGTCCTACTTCTCCTAACAATAATAACCGCCTTCGTGGGTTATGTCCTACCCTGAGGCCAAATATCATTCTGGGGCGCAACCGTAATTACTAACCTTCTTTCCGCAATTCCATACATCGGTAACACCCTAGTACAGTGAATCTGAGGGGGCTTCTCAGTAGACAACGCCACCCTAACCCGATTCTTTGCCTTCCACTTCCTCTTCCCCTTCATCATCGCAGCTATAACCCTAGTGCACCTCTTGTTTTTACACGAAACCGGATCCAACAACCCAGCTGGTTTAAACTCAGATATAGACAAAATTCCCTTCCACCCATACTACTCATACAAAGACCTCCTAGGCTTTACTTTAATACTTATTACACTAACCTCCCTCGCATTATTTTCGCCTAATCTCTTAGGAGACCCGGACAATTTCACCCCGGCCAACCCCCTAGTAACTCCCCCACATATTAAACCAGAATGATATTTTCTCTTTGCTTACGCAATTCTTCGTTCTATTCCTAATAAACTAGGAGGGGTCCTCGCCCTTCTAGCCTCAATCTTGGTCTTGATATTAGTGCCAATCCTTCACACCTCCAAACAACGAAGCCTTACATTCCGACCCATCTCACAACTATTATTTTGGTCCCTCGTCGCAGACGTAATTATTCTTACTTGAATCGGAGGTATGCCTGTCGAACACCCCTTCATCATCATCGGCCAAATCGCATCCCTAATTTACTTCCTGCTTTTTCTTATCATCATACCTCTCACAGGTTGAGCAGA------------------------------------------------"/>
                    <sequence id="seq_M. platysoma (CU88754B)" taxon="M. platysoma (CU88754B)" totalcount="4" value="------------------------CCCCTACTAAAAATCGCAAATAACGCACTAATTGACCTGCCCGCCCCCTCCAACATCTCAGCATGATGAAATTTTGGCTCTCTCCTAGGATTATGTCTCATCACCCAAATCCTTACCGGCCTCTTTCTGGCCATACATTATACCTCCGACATCTCCATAGCATTCTCATCTATCGCCCACATCTGTCGAGACGTGAACTATGGTTGATTAATCCGAAACATTCACGCCAACGGTGCATCTATATTTTTTATCTGTATTTATCTTCACATCGGGCGGGGCCTTTATTATGGCTCATACCTCTATAAAGAGACATGAAACATCGGAGTTGTCCTACTTCTCCTAACAATAATAACCGCCTTCGTGGGTTATGTCCTACCCTGAGGCCAAATATCATTCTGGGGCGCAACCGTAATTACTAACCTTCTTTCCGCAATTCCATACATCGGTAACACCCTAGTACAGTGAATCTGAGGGGGCTTCTCAGTAGACAACGCCACCCTAACCCGATTCTTTGCCTTCCACTTCCTCTTCCCCTTCATCATCGCAGCTATAACCCTAGTGCACCTCTTGTTTTTACACGAAACCGGATCCAACAACCCAGCTGGTTTAAACTCAGATATAGACAAAATTCCCTTCCACCCATACTACTCATACAAAGACCTCCTAGGCTTTACTTTAATACTTATTACACTAACCTCCCTCGCATTATTTTCGCCTAATCTCTTAGGAGACCCGGACAATTTCACCCCGGCCAACCCCCTAGTAACTCCCCCACATATTAAACCAGAATGATATTTTCTCTTTGCTTACGCAATTCTTCGTTCTATTCCTAATAAACTAGGAGGGGTCCTCGCCCTTCTAGCCTCAATCTTGGTCTTGATATTAGTGCCAATCCTTCACACCTCCAAACAACGAAGCCTTACATTCCGACCCATCTCACAACTATTATTTTGGTCCCTCGTCGCAGACGTAATTATTCTTACTTGAATCGGAGGTATGCCTGTCGAACACCCCTTCATCATCATCGGCCAAATCGCATCCCTAATTTACTTCCTGCTTTTTCTTATCATCATACCTCTCACAGGTTGAGCAGAGAATAACATTCTTAAAAAATGCAATGATAGCTCAGCACCA--------"/>
                    <sequence id="seq_M. platysoma (CU89311)" taxon="M. platysoma (CU89311)" totalcount="4" value="------------------------CCCCTACTAAAAATCGCAAATAACGCACTAATTGACCTGCCCGCCCCCTCCAACATCTCAGCATGATGAAATTTTGGCTCTCTCCTAGGATTATGTCTCATCACCCAAATCCTTACCGGCCTCTTTCTGGCCATACATTATACCTCCGACATCTCCATAGCATTCTCATCTATCGCCCACATCTGTCGAGACGTGAACTATGGTTGATTAATCCGAAACATTCACGCCAACGGTGCATCTATATTTTTTATCTGTATTTATCTTCACATCGGGCGGGGCCTTTATTATGGCTCATACCTCTATAAAGAGACATGAAACATCGGAGTTGTCCTACTTCTCCTAACAATAATAACCGCCTTCGTGGGTTATGTCCTACCCTGAGGCCAAATATCATTCTGGGGCGCAACCGTAATTACTAACCTTCTTTCCGCAATTCCATACATCGGTAACACCCTAGTACAGTGAATCTGAGGGGGCTTCTCAGTAGACAACGCCACCCTAACCCGATTCTTTGCCTTCCACTTCCTCTTCCCCTTCATCATCGCAGCTATAACCCTAGTGCACCTCTTGTTTTTACACGAAACCGGATCCAACAACCCAGCTGGTTTAAACTCAGATATAGACAAAATTCCCTTCCACCCATACTACTCATACAAAGACCTCCTAGGCTTTACTTTAATACTTATTACACTAACCTCCCTCGCATTATTTTCGCCTAATCTCTTAGGAGACCCGGACAATTTCACCCCGGCCAACCCCCTAGTAACTCCCCCACATATTAAACCAGAATGATATTTTCTCTTTGCTTACGCAATTCTTCGTTCTATTCCTAATAAACTAGGAGGGGTCCTCGCCCTTCTAGCCTCAATCTTGGTCTTGATATTAGTGCCAATCCTTCACACCTCCAAACAACGAAGCCTTACATTCCGACCCATCTCACAACTATTATTTTGGTCCCTCGTCGCAGACGTAATTATTCTTACTTGAATCGGAGGTATGCCTGTCGAACACCCCTTCATCATCATCGGCCAAATCGCATCCCTAATTTACTTCCTGCTTTTTCTTATCATCATACCTCTCACAGGTTGAGCAGAGAATAACATTCTTAAAAAATGCAATGATAGCTCAGCACCA--------"/>
                    <sequence id="seq_M. robertsi (AMNH3027)" taxon="M. robertsi (AMNH3027)" totalcount="4" value="---------------------------------------------------------------------------------TCTGCATGATGAAATTTTGGCTCCCTCCTAGGACTATGTCTTATCACCCAAATCCTCACTGGTCTTTTCCTAGCCATACACTACACCTCTGACATCACCATGGCATTCTCATCCGTTGCCCACATCTGCCGAGACGTAAACTACGGCTGACTAATTCGAAACATTCACGCCAACGGCGCATCCATATTCTTCATCTGTATTTACCTCCACATCGGACGAGGCCTTTACTACGGCTCGTACCTCTACAAAGAAACTTGAAACATCGGAGTTATTCTACTCCTCCTAACAATAATAACCGCTTTCGTAGGCTACGTCCTACCTTGGGGCCAAATATCATTCTGAGGTGCAACCGTAATCACCAACCTCCTCTCCGCAATCCCCTACATCGGCAATACCCTTGTACAATGAGTCTGGGGGGGTTTCTCAGTAGACAACGCCACCCTAGCCCGATTCTTCGCCTTCCACTTTCTTTTTCCCTTTGTCATCGCAGCAGTAACCATAGTACACCTTCTGTTCCTACACGAGACCGGATCTAACAACCCAATCGGCCTAAGCTCAGACGCAGACAAAATTCCCTTCCACCCCTACTACTCATACAAAGACCTTATAGGCTTCGCCCTAATACTCATTGCACTAACCTCCCTCACACTATTTTCCCCCAACCTTTTAGGAGACCCAGACAACTTCACCCCGGCTAACCCCCTAATAACACCGCCCCACATCAAACCAGAGTGATACTTCCTCTTTGCCTACGCAATCCTCCGCTCTATTCCAAACAAACTAGGAGGGGTCCTCGCCCTCCTAGCCTCAATTTTAGTACTAATACTAGTGCCAGCTCTCCACACCTCAAAACAACGAAGCCTCACATTCCGACCCATCTCACAAATTCTCTTCTGAACCCTAATTGCAGACGTAATTATTCTCACTTGAATCGGAGGCATGCCCGTCGAGCACCCCTTCATCATCATCGGCCAAATTGCATCTCTACTCTACTTCCTGCTTTTCCTCGTCCTTATACCCCTCGCAGGCTGAGCAGAGAACAAAATTCTTAAAAAATGCAATGATAGCTCAGCACC---------"/>
                    <sequence id="seq_M. robertsi (AMNH3091)" taxon="M. robertsi (AMNH3091)" totalcount="4" value="--------------------------------------------------------------------------------CTCTGCATGATGAAATTTTGGCTCCCTCCTAGGACTATGTCTTATCACCCAAATCCTCACTGGTCTTTTCCTAGCCATACACTACACCTCTGACATCACCATGGCATTCTCATCCGTTGCCCACATCTGCCGAGACGTAAACTACGGCTGACTAATTCGAAACATTCACGCCAACGGCGCATCCATATTCTTCATCTGTATTTACCTCCACATCGGACGAGGCCTTTACTACGGCTCGTACCTCTACAAAGAAACTTGAAACATCGGAGTTATTCTACTCCTCCTAACAATAATAACCGCTTTCGTAGGCTACGTCCTACCTTGGGGCCAAATATCATTCTGAGGTGCAACCGTAATCACCAACCTCCTCTCCGCAATCCCCTACATCGGCAATACCCTTGTACAATGAGTCTGGGGAGGTTTCTCAGTAGACAACGCCACCCTAGCCCGATTCTTCGCCTTCCACTTTCTTTTTCCCTTTGTCATCGCAGCAGTAACCATAGTACACCTTCTGTTCCTACACGAGACCGGATCTAACAACCCAATCGGCCTAAACTCAGACGCAGACAAAATTCCCTTCCACCCCTACTACTCATACAAAGACCTTATAGGCTTCGCCCTAATACTCATTGCACTAACCTCCCTCACACTATTTTCCCCCAACCTTTTAGGAGACCCAGACAACTTCACCCCAGCTAACCCCCTAATAACACCGCCCCACATCAAACCAGAGTGATACTTCCTCTTTGCCTACGCAATCCTCCGCTCTATTCCAAACAAACTAGGAGGGGTCCTCGCCCTCCTAGCCTCAATTTTAGTACTAATACTAGTGCCAGCTCTCCACACCTCAAAACAACGAAGCCTCACATTCCGACCCATCTCACAAATTCTCTTCTGAGCCCTAATTGCAGACGTAATTATTCTCACTTGAATCGGAGGCATGCCCGTCGAGCACCCCTTCATCATCATCGGCCAAATTGCATCTCTACTCTACTTCCTGCTTTTCCTCGTCCTTATACCCCTCGCAGGCTGAGCAGAGAACAAAATTCTTAAAAAATGCAATGATAGCTCAGCACCAGAGTGCCG"/>
                    <sequence id="seq_M. robertsi (AMNH3092)" taxon="M. robertsi (AMNH3092)" totalcount="4" value="--------------------------------------------------------------------------------CTCTGCATGATGAAATTTTGGCTCCCTCCTAGGACTATGTCTTATCACCCAAATCCTCACTGGTCTTTTCCTAGCCATACACTACACCTCTGACATCACCATGGCATTCTCATCCGTTGCCCACATCTGCCGAGACGTAAACTACGGCTGACTAATTCGAAACATTCACGCCAACGGCGCATCCATATTCTTCATCTGTATTTACCTCCACATCGGACGAGGCCTTTACTACGGCTCGTACCTCTACAAAGAAACTTGAAACATCGGAGTTATTCTACTCCTCCTAACAATAATAACCGCTTTCGTAGGCTACGTCCTACCTTGGGGCCAAATATCATTCTGAGGTGCAACCGTAATCACCAACCTCCTCTCCGCAATCCCCTACATCGGCAATACCCTTGTACAATGAGTCTGGGGAGGTTTCTCAGTAGACAACGCCACCCTAGCCCGATTCTTCGCCTTCCACTTTCTTTTTCCCTTTGTCATCGCAGCAGTAACCATAGTACACCTTCTGTTCCTACACGAGACCGGATCTAACAACCCAATCGGCCTAAGCTCAGACGCAGACAAAATTCCCTTCCACCCCTACTACTCATACAAAGACCTTATAGGCTTCGCCCTAATACTCATTGCACTAACCTCCCTCACACTATTTTCCCCCAACCTTTTAGGAGACCCAGACAACTTCACCCCGGCTAACCCCCTAATAACACCGCCCCACATCAAACCAGAGTGATACTTCCTCTTTGCCTACGCAATCCTCCGCTCTATTCCAAACAAACTAGGAGGGGTCCTCGCCCTCCTAGCCTCAATTTTAGTACTAATACTAGTGCCAGCTCTCCACACCTCAAAACAACGAAGCCTCACATTCCGACCCATCTCACAAATTCTCTTCTGAGCCCTAATTGCAGACGTAATTATTCTCACTTGAATCGGAGGCATGCCCGTCGAGCACCCCTTCATCATCATCGGCCAAATTGCATCTCTACTCTACTTCCTGCTTTTCCTCGTCCTTATACCCCTCGCAGGCTGAGCAGAGAACAAAATTCTTAAAAAATGCAATGATAGCTCAGCACCAGA------"/>
                    <sequence id="seq_M. seiteri (AMNH6160)" taxon="M. seiteri (AMNH6160)" totalcount="4" value="-------------------------------------------------------------------------------TCTCAGCATGATGAAATTTCGGCTCCCTCCTAGGACTATGCCTCATCACCCAGATCCTCACTGGCCTCTTCCTAGCCATACACTACACCTCTGACATCACCATAGCATTCTCATCCGTTGCCCACATTTGCCGAGACGTAAACTACGGCTGACTAATCCGAAACATCCACGCCAACGGCGCATCCATGTTCTTCATCTGTATTTATCTCCACATCGGACGAGGCCTATATTACGGCTCCTACCTCTACAAAGAAACCTGAAACATTGGGGTCATCCTCCTTCTCCTAACAATAATAACCGCCTTCGTAGGCTACGTTTTACCCTGAGGTCAAATGTCATTCTGAGGCGCAACCGTAATCACCAACCTTCTCTCCGCAGTCCCATACATTGGGAATGCCCTTGTACAATGAATCTGAGGAGGCTTCTCAGTAGACAGCGCAACCCTAACCCGATTCTTCGCCTTCCACTTCCTTTTCCCTTTCATCATCGCAGCTGCAACCATAGTACACCTGCTATTCTTACACGAAACCGGATCCAACAACCCAATAGGCCTAAACTCAGATACAGATAAAATCCCCTTCCACCCATATTACTCATACAAAGACCTTATCGGTTTTACCTTAATACTTATTATATTAATCTCTCTCGCATTATTTTCCCCCAACCTTCTAGGAGACCCAGACAACTTCACCCCAGCCAACCCCTTAGTAACCCCACCCCACATCAAACCAGAGTGATACTTTCTTTTTGCCTACGCAATCCTCCGCTCTATCCCAAACAAACTAGGGGGGGTCCTCGCCCTCCTGGCCTCAATCCTCGTACTAACACTTATACCAGCCCTCCACACCTCCAAACAACGAAGTCTCACATTCCGCCCTATCTCACAGTTTCTATTCTGAGCCCTCATCGCAAACGTAATAATCCTCACTTGAATCGGAGGCATGCCCGTCGAACATCCATTCATTGTCATCGGCCAAATCGCATCCCTAGCCTATTTCCTACTTTTCCTCGTCCTTATACCCCTCGCAGGCTGAGCAGAAAACAAAATTCTCTAAAAATGCAATGATAGCTCAGCGCTAGAGCGCCG"/>
                    <sequence id="seq_M. seiteri (AMNH6326) (reversed)" taxon="M. seiteri (AMNH6326) (reversed)" totalcount="4" value="-------------------CACACCCCCTCCTAAAAATCGCAAACAGCGCACTAATTGACCTACCCGCCCCCTCTAACATCTCAGCATGATGAAATTTCGGCTCCCTCCTAGGACTATGCCTCATCACCCAGATCCTCACTGGCCTCTTCCTAGCCATACACTACACCTCTGACATCACCATAGCATTCTCATCCGTTGCCCACATTTGCCGAGACGTAAACTACGGCTGACTAATCCGAAACATCCACGCCAACGGCGCATCCATGTTCTTCATCTGTATTTATCTCCACATCGGACGAGGCCTATATTACGGCTCCTACCTCTACAAAGAAACCTGAAACATTGGGGTCATCCTCCTTCTCCTAACAATAATAACCGCCTTCGTAGGCTACGTTTTACCCTGAGGTCAAATGTCATTCTGAGGCGCAACCGTAATCACCAACCTTCTCTCCGCAGTCCCATACATTGGGAATGCCCTTGTACAATGAATCTGAGGAGGCTTCTCAGTAGACAACGCAACCCTAACCCGATTCTTCGCCTTCCACTTCCTTTTCCCTTTCATCATCGCAGCTGCAACCATAGTACACCTGCTATTCTTACACGAAACCGGATCCAACAACCCAATAGGCCTAAACTCAGATACAGATAAAATCCCCTTCCACCCATATTACTCATACAAAGACCTTATCGGTTTTACCTTAATACTTATTATATTAATCTCTCTCGCATTATTTTCCCCCAACCTTCTAGGAGACCCAGACAACTTCACCCCAGCCAACCCCTTAGTAACCCCACCCCACATCAAACCAGAGTGATACTTTCTTTTTGCCTACGCAATCCTCCGCTCTATCCCAAACAAACTAGGGGGGGTCCTCGCCCTCCTGGCCTCAATCCTCGTACTAACACTTATACCAGCCCTCCACACCTCCAAACAACGAAGTCTCACATTCCGCCCTATCTCACAGTTTCTATTCTGAGCCCTCATCGCAAACGTAATAATCCTCACTTGAATCGGAGGCATGCCCGTCGAACATCCATTCATTGTCATCGGCCAAATCGCATCCCTAGCCTATTTCCTACTTTTCCTCGTCCTTATACCCCTCGCAGGCTGAGCAGAAAACAAAATTCTCTAAAAATGCAATGATAGCTCAGCGCTAGAGCGCCG"/>
                    <sequence id="seq_M. shiranus (SA78373-1)" taxon="M. shiranus (SA78373-1)" totalcount="4" value="----------------------------TACTAAAAATTGTAAACAACGCACTAATTGACCTGCCCGCCCCTTCTAACATCTCTGCATGATGGAACTTTGGCTCCCTCCTAGGATTATGTCTTATTACCCAAATCCTCACTGGCCTCTTCCTAGCCATACATTATACCTCTGACATCTCCATAGCATTCTCATCCATCGCCCACATCTGCCGAGACGTAAACTATGGCTGATTAATCCGTAACATTCACGCCAACGGCGCATCTATATTTTTCATCTGCATCTACCTTCACATCGGACGAGGGCTTTATTACGGCTCGTATCTCTACAAAGAAACATGAAACGTTGGCGTCATTCTCCTTCTCTTAACAATAATAACCGCCTTCGTGGGCTATGTTCTACCCTGAGGCCAAATATCATTTTGAGGCGCAACTGTAATTACCAACCTTCTCTCCGCAATTCCCTACATCGGCAATACCCTAGTACAATGAATCTGAGGGGGCTTTTCAGTAGACAATGCCACTCTAACCCGATTCTTTGCTTTCCACTTCCTCTTCCCCTTCATCATCACAGCTACAACCCTAGTACACCTCCTATTCTTACACCAAACTGGATCCAACAACCCAGCCGGTTTAAACTCAGACACAGACAAAATCCCCTTCCACCCATACTACTCATACAAAGATCTTTCGGGCTTCACCCTTATGCTCATCGCATTAACCTCCCTCGCACTATTTTCCCCCAACCTCCTGGGAGACCCAGACAATTTTACCCCAGCCAACCCTCTAATAACCCCACCACATATCAAACCCGAATGGTACTTTCTCTTTGCCTACGCAATCCTTCGCTCCATCCCTAATAAACTAGGGGGAGTCCTCGCCCTCCTGGCCTCAATCCTAGTCCTAATACTAGTCCCAATTCTTCACACCTCTAAACAACGAAGCTTAACATTCCGACCCATTTCACAACTATTATTCTGAACCCTCGTCGCAGACGTAGTCATCCTCACTTGAATCGGAGGTAAACCCGTCGAACACCCCTTCATCATTATTGGCCAAATCGCATCACTAATCTACTTCCTACTTTTCCTCATCATTATACCCCTCACAGGTTGAGCAGAGAACAAGATT--------------------------------------"/>
                    <sequence id="seq_M. shiranus (SA78373-2)" taxon="M. shiranus (SA78373-2)" totalcount="4" value="-------------------------CCCTACTAAAAATTGTAAACAACGCACTAATTGACCTGCCCGCCCCTTCTAACATCTCTGCATGATGGAACTTTGGCTCCCTCCTAGGATTATGTCTTATTACCCAAATCCTCACTGGCCTCTTCCTAGCCATACATTATACCTCTGACATCTCCATAGCATTCTCATCCATCGCCCACATCTGCCGAGACGTAAACTATGGCTGATTAATCCGTAACATTCACGCCAACGGCGCATCTATATTTTTCATCTGCATCTACCTTCACATCGGACGAGGGCTTTATTACGGCTCGTATCTCTACAAAGAAACATGAAACGTTGGCGTCATTCTCCTTCTCTTAACAATAATAACCGCCTTCGTGGGCTATGTTCTACCCTGAGGCCAAATATCATTTTGAGGCGCAACTGTAATTACCAACCTTCTCTCCGCAATTCCCTACATCGGCAATACCCTAGTACAATGAATCTGAGGGGGCTTTTCAGTAGACAATGCCACTCTAACCCGATTCTTTGCTTTCCACTTCCTCTTCCCCTTCATCATCACAGCTACAACCCTAGTACACCTCCTATTCTTACACCAAACTGGATCCAACAACCCAGCCGGTTTAAACTCAGACACAGACAAAATCCCCTTCCACCCATACTACTCATACAAAGATCTTTCGGGCTTCACCCTTATGCTCATCGCATTAACCTCCCTCGCACTATTTTCCCCCAACCTCCTGGGAGACCCAGACAATTTTACCCCAGCCAACCCTCTAATAACCCCACCACATATCAAACCCGAATGGTACTTTCTCTTTGCCTACGCAATCCTTCGCTCCATCCCTAATAAACTAGGGGGAGTCCTCGCCCTCCTGGCCTCAATCCTAGTCCTAATACTAGTCCCAATTCTTCACACCTCTAAACAACGAAGCTTAACATTCCGACCCATTTCACAACTATTATTCTGAACCCTCGTCGCAGACGTAGTCATCCTCACTTGAATCGGAGGTAAACCCGTCGAACACCCCTTCATCATTATTGGCCAAATCGCATCACTAATCTACTTCCTACTTTTCCTCATCATTATACCCCTCACAGGTTGAGCAGAGAACAAGATT--------------------------------------"/>
                    <sequence id="seq_M. shiranus (SA78373-3)" taxon="M. shiranus (SA78373-3)" totalcount="4" value="-------------------------CCCTACTAAAAATTGTAAACAACGCACTAATTGACCTGCCCGCCCCTTCTAACATCTCTGCATGATGGAACTTTGGCTCCCTCCTAGGATTATGTCTTATTACCCAAATCCTCACTGGCCTCTTCCTAGCCATACATTATACCTCTGACATCTCCATAGCATTCTCATCCATCGCCCACATCTGCCGAGACGTAAACTATGGCTGATTAATCCGTAACATTCACGCCAACGGCGCATCTATATTTTTCATCTGCATCTACCTTCACATCGGACGAGGGCTTTATTACGGCTCGTATCTCTACAAAGAAACATGAAACGTTGGCGTCATTCTCCTTCTCTTAACAATAATAACCGCCTTCGTGGGCTATGTTCTACCCTGAGGCCAAATATCATTTTGAGGCGCAACTGTAATTACCAACCTTCTCTCCGCAATTCCCTACATCGGCAATACCCTAGTACAATGAATCTGAGGGGGCTTTTCAGTAGACAATGCCACTCTAACCCGATTCTTTGCTTTCCACTTCCTCTTCCCCTTCATCATCACAGCTACAACCCTAGTACACCTCCTATTCTTACACCAAACTGGATCCAACAACCCAGCCGGTTTAAACTCAGACACAGACAAAATCCCCTTCCACCCATACTACTCATACAAAGATCTTTCGGGCTTCACCCTTATGCTCATCGCATTAACCTCCCTCGCACTATTTTCCCCCAACCTCCTGGGAGACCCAGACAATTTTACCCCAGCCAACCCTCTAATAACCCCACCACATATCAAACCCGAATGGTACTTTCTCTTTGCCTACGCAATCCTTCGCTCCATCCCTAATAAACTAGGGGGAGTCCTCGCCCTCCTGGCCTCAATCCTAGTCCTAATACTAGTCCCAATTCTTCACACCTCTAAACAACGAAGCTTAACATTCCGACCCATTTCACAACTATTATTCTGAACCCTCGTCGCAGACGTAGTCATCCTCACTTGAATCGGAGGTAAACCCGTCGAACACCCCTTCATCATTATTGGCCAAATCGCATCACTAATCTACTTCCTACTTTTCCTCATCATTATACCCCTCACAGGTTGAGCAGAGAACAAGATT--------------------------------------"/>
                    <sequence id="seq_M. signatus (SA76807)" taxon="M. signatus (SA76807)" totalcount="4" value="-----------------------------ACTGAAAATCGAAAACAACGCACTAATTGACCTACCCACCCCCCCTAATATTTCAGCATGATGAAACTTCGGCTCCCTTCTAGGACTATGTCTTATTACCCAGATCCTCACCGGTCTCTTTCTAGCTATACACTATACCTCTGATATCACTATAGCATTCTCATCTGTCGCCCACATCTGCCGAGACGTAAACTATGGCTGACTAATCCGAAACATCCATGCCAATGGCGCATCCATATTCTTCATCTGCATCTACCTCCACATCGGACGAGGCCTTTACTACGGCTCATATCTTTACAAAGAAACCTGAAATATCGGAGTCATTCTCCTCCTTTTAACAATAATAACCGCTTTCGTAGGCTATGTCTTACCCTGAGGCCAAATATCATTCTGAGGTGCAACCGTAATTACCAACCTCCTCTCCGCAATCCCCTACATCGGTAATACTCTCGTGCAATGAATCTGAGGGGGCTTCTCAGTAGACAACGCCACCCTAGCCCGATTCTTTGCCTTTCACTTTCTTTTTCCTTTCATCATCGCAGCCACAACCATAGTACACCTACTATTCCTACATGAAACCGGATCCAACAACCCAATCGGCCTAGACTCAAACGCAGACAAAATCCCCTTCCACCCCTACTACTCATATAAAGACCTTTTAGGCTTCACCCTAATACTTATTACACTAACCGCCCTCACATTGTTCTCCCCCAATCTTTTAGGAGACCCAGACAACTTCACCCCAGCCAACCCACTAGTAACACCACCCCATATCAAGCCAGAATGATATTTCCTCTTCGCCTACGCAATTCTCCGCTCTATCCCAAATAAACTGGGAGGAGTTCTTGCCCTCTTAGCCTCAATCTTGGTACTCATACTAGTACCAATCCTCCATACCTCAAAACAACGAAGTCTCACATTCCGACCCATCTCACAACTTTTATTCTGAACCCTAATTGCAGACGTACTTATCCTTACTTGAATCGGAGGCATGCCCGTTGAACATCCCTTCATCATTATTGGACAAATTGCATCTCTATTATACTTCCTACTTTTCCTTGTCCTTATACCCCTTGCAGGCTGGGCAGAAAACAA------------------------------------------"/>
                    <sequence id="seq_M. signatus (SA77063)" taxon="M. signatus (SA77063)" totalcount="4" value="------------------------------------------------------------------------------------------------------------------------------ACCCAGATCCTCACCGGTCTCTTTCTAGCTATACACTATACCTCTGATATCACTATAGCATTCTCATCTGTCGCCCACATCTGCCGAGACGTAAACTATGGCTGACTAATCCGAAACATCCATGCCAATGGCGCATCCATATTCTTCATCTGCATCTACCTCCACATCGGACGAGGCCTTTACTACGGCTCATATCTTTACAAAGAAACCTGAAATATCGGAGTCATTCTCCTCCTTTTAACAATAATAACCGCTTTCGTAGGCTATGTCTTACCCTGAGGCCAAATATCATTCTGAGGTGCAACCGTAATTACCAACCTCCTCTCCGCAATCCCCTACATCGGTAATACTCTCGTGCAATGAATCTGAGGGGGCTTCTCAGTAGACAACGCCACCCTAGCCCGATTCTTTGCTTTTCACTTTCTTTTTCCTTTCATCATCGCAGCCACAACCATAGTACACCTACTATTCCTACATGAAACCGGATCCAACAACCCAATCGGCCTAGACTCAAACGCAGACAAAATCCCCTTCCACCCCTACTACTCATATAAAGACCTTTTAGGCTTCACCCTAATACTTATTACACTAACCGCCCTCACATTGTTCTCCCCCAATCTTTTAGGAGACCCAGACAACTTCACCCCAGCCAACCCACTAGTAACACCACCCCATATCAAGCCAGAATGATATTTCCTCTTCGCCTACGCAATTCTCCGCTCTATCCCAAATAAACTGGGAGGAGTTCTTGCCCTCTTAGCCTCAATCTTGGTACTCATACTAGTACCAATCCTCCATACCTCAAAACAACGAAGTCTCACATTCCGACCCATCTCACAACTTTTATTCTGA--------------------------------------------------------------------------------------------------------------------------------------------------------------------------------------------"/>
                    <sequence id="seq_M. simbi (AMNH714)" taxon="M. simbi (AMNH714)" totalcount="4" value="-------------------CACACCCCCTACTAAAAATTGCAAACAACGCACTAATTGACCTCCCCGCCCCTTCTAATATCTCTGCATGATGAAACTTTGGTTCCCTCCTAGGACTATGCCTCATTACTCAAATTCTCACCGGTCTTTTCCTAGCCATACACTACACCTCCGACATCTCCATAGCATTCTCATCCGTCACTCACATCTGCCGAGACGTAAATTACGGCTGATTAATTCGTAACATACATGCCAACGGCGCATCCATATTCTTTATCTGTATTTACCTTCACATCGGCCGAGGACTATACTACGGCTCATATACCTACAAAGAGACATGAAACATTGGAGTTATCCTCCTTCTCCTAACAATAATAACCGCCTTCGTGGGCTATGTATTACCCTGAGGCCAAATATCATTCTGAGGCGCAACTGTAATCACCAACCTTCTTTCCGCAATCCCCTACATCGGTAACACCCTAGTACAATGAATCTGAGGGGGCTTCTCAGTAGACAATGCCACCTTATCCCGATTCTTTACCTTCCACTTCCTCTTCCCCTTCGTCATTGCAGCTGCAACCCTAGTACACTTACTATTCTTACACCAAACCGGATCCAACAACCCAGCCGGTTTAAACTCAGATACAGATAAAATCCCCTTCCACCCATACTACTCGTACAAAGATCTCTTAGGTTTTACCCTAATGCTTATTGCACTAACCTCTCTTGCATTATTTTCTCCCAACCTTCTAGGAGACCCAGACAATTTCACCCCAGCCAATCCCCTAGTAACTCCACCACATATTAAACCCGAATGATACTTTCTCTTTGCCTACGCAATCCTCCGCTCCATCCCCAACAAACTAGGTGGAGTTCTCGCCCTTTTGGCCTCAATCCTAGTCCTAATACTAGTCCCAATTCTTCATACCTCTAAACAACGAGGCTTAATATTCCGACCCATCTCACAACTATTATTTTGAACTCTCATCGCAGACGTGGCCATCCTTACCTGAATCGGAGGTATACCCGTCGAACATCCCTTCATTATTATCGGCCAAATTGCATCCCTAATTTACTTCCTCCTTTTCCTAATTATTATACCCCTCACAGGATGGGCAGAAAACAAGATCCTTAAAAAATGCAATGATAGCTCAGCGTTAGAGCGCCG"/>
                    <sequence id="seq_M. simbi (AMNH715)" taxon="M. simbi (AMNH715)" totalcount="4" value="--------------------ACACCCCCTACTAAAAATTGCAAACAACGCACTAATTGACCTCCCCGCCCCTTCTAATATCTCTGCATGATGAAACTTTGGTTCCCTCCTAGGACTATGCCTCATTACTCAAATTCTCACCGGTCTTTTCCTAGCCATACACTACACCTCCGACATCTCCATAGCATTCTCATCCGTCACTCACATCTGCCGAGACGTAAATTACGGCTGATTAATTCGTAACATACACGCCAACGGCGCATCCATATTCTTTATCTGTATTTATCTTCACATCGGCCGAGGACTATACTACGGCTCATATACCTACAAAGAGACATGAAACATTGGAGTTATCCTCCTTCTCCTAACAATAATAACCGCCTTCGTGGGCTATGTATTACCCTGAGGCCAAATATCATTCTGAGGCGCAACTGTAATCACCAACCTTCTTTCCGCAATCCCCTACATCGGTAACACCCTAGTACAATGAATCTGAGGGGGCTTCTCAGTAGACAATGCCACCTTATCCCGATTCTTTACCTTCCACTTCCTCTTCCCCTTCGTCATTGCAGCTGCAACCCTAGTACACTTACTATTCTTACACCAAACCGGATCCAACAACCCAGCCGGTTTAAACTCAGATACAGATAAAATCCCCTTCCACCCATACTACTCGTACAAAGATCTCTTAGGTTTTACCCTAATGCTTATTGCACTAACCTCTCTTGCATTATTTTCTCCCAACCTTCTAGGAGACCCAGACAATTTCACCCCAGCCAATCCCCTAGTAACTCCACCACATATTAAACCCGAATGATACTTTCTCTTTGCCTACGCAATCCTCCGCTCCATCCCCAACAAACTAGGTGGAGTTCTCGCCCTTTTGGCCTCAATCCTAGTCCTAATACTAGTCCCAATTCTTCATACCTCTAAACAACGAGGCTTAATATTCCGACCCATCTCACAACTATTATTTTGAACTCTCATCGCAGACGTGGCCATCCTTACCTGAATCGGAGGTATACCCGTCGAACATCCCTTCATTATTATCGGCCAAATTGCATCCCTAATTTACTTCCTCCTTTTCCTAATTATTATACCCCTCACAGGATGGGCAGAAAACAAGATCCTTAAAAAATGCAATGATAGCTCAGCGTTAGAGCGCCG"/>
                    <sequence id="seq_M. simbi (AMNH772)" taxon="M. simbi (AMNH772)" totalcount="4" value="-----------------------CCCCCTACTAAAAATTGCAAACAACGCACTAATTGACCTCCCCGCCCCTTCTAATATCTCTGCATGATGAAACTTTGGCTCCCTCCTAGGACTATGCCTCATTACTCAAATTCTCACCGGTCTTTTCCTAGCCATACACTACACCTCCGACATCTCCATAGCATTCTCATCCGTCACTCACATCTGCCGAGACGTAAATTACGGCTGATTAATTCGTAACATACACGCCAACGGCGCATCCATATTCTTTATCTGTATTTACCTTCACATCGGCCGAGGACTATACTACGGCTCATATATCTACAAAGAGACATGAAACATTGGAGTTATCCTCCTTCTCCTAACAATAATAACCGCCTTCGTGGGCTATGTATTACCCTGAGGCCAAATATCATTCTGAGGCGCAACTGTAATCACCAACCTTCTTTCCGCAATCCCCTACATCGGTAACACCCTAGTACAATGAATCTGAGGGGGCTTCTCAGTAGACAATGCCACCTTATCCCGATTCTTTACCTTCCACTTCCTCTTCCCCTTCGTCATTGCAGCTGCAACCCTAGTACACTTACTATTTTTACACCAAACCGGATCCAACAACCCAGCCGGTTTAAACTCAGATACAGATAAAATCCCCTTCCACCCATACTACTCGTACAAAGATCTCTTAGGTTTTACCCTAATGCTTATTGCACTAACCTCTCTTGCATTATTTTCTCCCAACCTCCTAGGAGACCCAGACAATTTTACCCCAGCCAATCCCCTAGTAACTCCACCACATATTAAACCCGAATGATACTTTCTCTTTGCCTACGCAATCCTCCGCTCCATCCCCAACAAACTAGGTGGAGTTCTCGCCCTTTTGGCCTCAATCCTAGTCCTAATACTAGTCCCAATTCTTCATACCTCTAAACAACGAGGCTTAATATTCCGACCCATCTCACAGCTATTATTTTGAACTCTCATCGCAGACGTAGCCATCCTTACCTGAATCGGAGGTATACCCGTCGAACATCCCTTCATTATTATCGGCCAAGTTGCATCCCTAATTTACTTCCTCCTTTTCCTAATTATTATACCCCTCACAGGATGGGCAGAAAACAAGATCCTTAAAAAATGCAATGATAGCTCAGCGTTAGAGC----"/>
                    <sequence id="seq_M. simbi (AMNH773)" taxon="M. simbi (AMNH773)" totalcount="4" value="--------------------ACACCCCCTACTAAAAATTGCAAACAACGCACTAATTGACCTCCCCGCCCCTTCTAATATCTCTGCATGATGAAACTTTGGTTCCCTCCTAGGACTATGCCTCATTACTCAAATTCTCACCGGTCTTTTCCTAGCCATACACTACACCTCCGACATCTCCATAGCATTCTCATCCGTCACTCACATCTGCCGAGACGTAAATTACGGCTGATTAATTCGTAACATACACGCCAACGGCGCATCCATATTCTTTATCTGTATTTACCTTCACATCGGCCGAGGACTATACTACGGCTCATATATCTACAAAGAGACATGAAACATTGGAGTTATCCTCCTTCTCCTAACAATAATAACCGCCTTCGTGGGCTATGTATTACCCTGAGGCCAAATATCATTCTGAGGCGCAACTGTAATCACCAACCTTCTTTCCGCAATCCCCTACATCGGTAACACCCTAGTACAATGAATCTGAGGAGGCTTCTCAGTAGACAATGCCACCTTATCCCGATTCTTTACCTTCCACTTCCTCTTTCCCTTCGTCATTGCAGCTGCAACCCTAGTACACTTACTATTTTTACACCAAACCGGATCCAACAACCCAGCCGGTTTGAACTCAGATACAGATAAAATCCCCTTCCACCCATACTACTCGTACAAAGATCTCTTAGGTTTTACCCTAATGCTTATTGCACTAACCTCTCTTGCATTATTTTCTCCCAACCTCCTAGGAGACCCAGACAATTTTACCCCAGCCAATCCCCTAGTAACTCCACCACATATTAAACCCGAATGATACTTTCTCTTTGCCTACGCAATCCTCCGCTCCATCCCCAACAAACTAGGTGGAGTTCTCGCCCTTTTGGCCTCAATCCTAGTCCTAATACTAGTCCCAATTCTTCATACCTCTAAACAACGAGGCTTAATATTCCGACCCATCTCACAGCTATTATTTTGAACTCTCATCGCAGACGTAGCCATCCTTACCTGAATCGGAGGTATACCCGTCGAACATCCCTTCATTATTATCGGCCAAGTTGCATCCCTAATTTACTTCCTCCTTTTCCTAATTATTATACCCCTCACAGGATGGGCAGAAAACAAGATCCTTAAAAAATGCAATGATAGCTCAGCGTTAGAGCGCCG"/>
                    <sequence id="seq_M. simbi (AMNH5184) (reversed)" taxon="M. simbi (AMNH5184) (reversed)" totalcount="4" value="---------------------CACCCCCTACTAAAAATTGCAAACAACGCACTAATTGACCTCCCCGCCCCTTCTAATATCTCTGCATGATGAAACTTTGGTTCCCTCCTAGGACTATGCCTCATTACTCAAATTCTCACCGGTCTTTTCCTAGCCATACACTACACCTCCGACATCTCCATAGCATTCTCATCCGTCACTCACATCTGCCGAGACGTAAATTACGGCTGATTAATTCGTAACATACACGCCAACGGCGCATCCATATTCTTTATCTGTATTTACCTTCACATCGGCCGAGGACTATACTACGGCTCATATATCTACAAAGAGACATGAAACATTGGAGTTATCCTTCTTCTCCTAACAATAATAACCGCCTTCGTGGGCTATGTATTACCCTGAGGCCAAATATCATTCTGAGGCGCAACTGTAATCACCAACCTTCTTTCCGCAATCCCCTACATCGGTAACACCCTAGTACAATGAATCTGAGGGGGCTTCTCAGTAGACAATGCCACCTTAACCCGATTCTTTACCTTCCACTTCCTCTTCCCCTTCGTCATTGCAGCTGCAACCCTAGTACACTTACTATTCTTACACCAAACCGGATCCAACAACCCAGCTGGTTTAAACTCAGATACAGATAAAATCCCCTTCCACCCATACTACTCGTACAAAGATCTCTTAGGTTTTACCCTAATGCTTATTGCACTAACCTCTCTTGCATTATTTTCTCCCAACCTCCTAGGAGACCCAGACAATTTTACCCCAGCCAATCCCCTAGTAACTCCACCACATATTAAACCCGAATGATACTTTCTCTTTGCCTACGCAATCCTCCGCTCCATCCCCAACAAACTAGGTGGAGTTCTCGCCCTTTTAGCCTCAATCCTAGTCCTAATACTAGTCCCAATTCTTCATACCTCTAAACAACGAGGCTTAATATTCCGACCCATCTCACAGCTATTATTTTGAACTCTCATCGCAGACGTAGCCATCCTTACCTGAATCGGAGGTATACCCGTCGAACATCCCTTCATTATTATCGGCCAAGTTGCATCCCTAATTTACTTCCTCCTTTTCCTAATTATTATACCTCTCACAGGATGGGCAGAAAACAAGATCCTTAAAAAATGCAATGATAGCTCAGCGTTAGAGCGCCG"/>
                    <sequence id="seq_M. simbi (AMNH5185) (reversed)" taxon="M. simbi (AMNH5185) (reversed)" totalcount="4" value="------------------ACACACCCCCTACTAAAAATTGCAAACAACGCACTAATTGACCTCCCCGCCCCTTCTAATATCTCTGCATGATGAAACTTTGGTTCCCTCCTAGGACTATGCCTCATTACTCAAATTCTCACCGGTCTTTTCCTAGCCATACACTACACCTCCGACATCTCCATAGCATTCTCATCCGTCACTCACATCTGCCGAGACGTAAATTACGGCTGATTAATTCGTAACATACACGCCAACGGCGCATCCATATTCTTTATCTGTATTTACCTTCACATCGGCCGAGGACTATACTACGGCTCATATATCTACAAAGAGACATGAAACATTGGAGTTATCCTTCTTCTCCTAACAATAATAACCGCCTTCGTGGGCTATGTATTACCCTGAGGCCAAATATCATTCTGAGGCGCAACTGTAATCACCAACCTTCTTTCCGCAATCCCCTACATCGGTAACACCCTAGTACAATGAATCTGAGGGGGCTTCTCAGTAGACAATGCCACCTTAACCCGATTCTTTACCTTCCACTTCCTCTTCCCCTTCGTCATTGCAGCTGCAACCCTAGTACACTTACTATTCTTACACCAAACCGGATCCAACAACCCAGCCGGTTTAAACTCAGATACAGATAAAATCCCCTTCCACCCATACTACTCGTACAAAGATCTCTTAGGTTTTACCCTAATGCTTATTGCACTAACCTCTCTTGCATTATTTTCTCCCAACCTCCTAGGAGACCCAGACAATTTTACCCCAGCCAATCCCCTAGTAACTCCACCACATATTAAACCCGAATGATACTTTCTCTTTGCCTACGCAATCCTCCGCTCCATCCCCAACAAACTAGGTGGAGTTCTCGCCCTTTTAGCCTCAATCCTAGTCCTAATACTAGTCCCAATTCTTCATACCTCTAAACAACGAGGCTTAATATTCCGACCCATCTCACAGCTATTATTTTGAACTCTCATCGCAGACGTAGCCATCCTTACCTGAATCGGAGGTATACCCGTCGAACATCCCTTCATTATTATCGGCCAAGTTGCATCCCTAATTTACTTCCTCCTTTTCCTAATTATTATACCTCTCACAGGATGGGCAGAAAACAAGATCCTTAAAAAATGCAATGATAGCTCAGCGTTAGAGCGCCG"/>
                    <sequence id="seq_M. simbi (AMNH5287) (reversed)" taxon="M. simbi (AMNH5287) (reversed)" totalcount="4" value="------------------CTACACCCCCTACTAAAAATTGCAAACAACGCACTAATTGACCTCCCCGCCCCATCTAATATCTCTGCATGATGAAACTTTGGCTCCCTCCTAGGACTATGCCTCATTACTCAAATTCTCACCGGTCTTTTCCTAGCCATACACTACACCTCCGACATCTCCATAGCATTCTCATCCGTCACTCACATCTGCCGAGACGTAAATTACGGCTGATTAATTCGTAACATACACGCCAACGGCGCATCCATATTCTTTATCTGTATTTATCTTCACATCGGCCGAGGACTATACTACGGCTCATATATCTACAAAGAGACATGAAACATTGGAGTTATCCTTCTTCTCCTAACAATAATAACCGCCTTCGTGGGCTATGTATTACCCTGAGGCCAAATATCATTCTGAGGCGCAACTGTAATCACCAACCTTCTTTCCGCAATCCCCTACATCGGTAACACCCTAGTACAATGAATCTGAGGGGGCTTCTCAGTAGACAATGCCACCTTAACCCGATTCTTTACCTTCCACTTCCTCTTCCCCTTCGTCATTGCAGCTGCAACCCTAGTACACTTACTATTCTTACACCAAACCGGATCCAACAACCCAGCCGGTTTAAACTCAGATACAGATAAAATCCCCTTCCACCCATACTACTCGTACAAAGATCTCTTAGGTTTTACCCTAATGCTTATTGCACTAACCTCTCTTGCATTATTTTCTCCCAACCTCCTAGGAGACCCAGACAATTTTACCCCAGCCAATCCCCTAGTAACTCCACCACATATTAAACCCGAATGATACTTTCTCTTTGCCTACGCAATCCTCCGCTCCATCCCCAACAAACTAGGTGGAGTTCTCGCCCTTTTGGCCTCAATCCTAGTCCTAATACTAGTCCCAATTCTTCATACCTCTAAACAACGAGGCTTAATATTCCGACCCATCTCACAGCTATTATTTTGAACTCTCATCGCAGACGTAGCCATCCTTACCTGAATCGGAGGTATACCCGTCGAACATCCCTTCATTATTATCGGCCAAGTTGCATCCCTAATTTACTTCCTCCTTTTCCTAATTATTATACCTCTCACAGGATGAGCAGAAAACAAGATCCTTAAAAAATGCAATGATAGCTCAGCGTTAGA------"/>
                    <sequence id="seq_M. sp. (CU93446)" taxon="M. sp. (CU93446)" totalcount="4" value="-------------------------CCCTACTAAAAATCGCAAACAACGCACTAATTGATTTACCCACCCCCTCCAATATCTCAGCATGATGAAATTTCGGCTCCCTCCTAGGATTATGCCTCATCACTCAAATCCTCACTGGCCTCTTCCTAGCCATACACTATACCTCTGATATTACCATAGCATTCTCATCCGTCGCCCACATCTGTCGAGATGTAAACCACGGTTGACTAATCCGAAATATTCACGCCAACGGCGCATCCATATTCTTCATCTGTATTTACCTTCACATTGGACGAGGACTTTACTACGGCTCATACCTCTATAAAGAAACTTGAAACATCGGAGTTATTTTACTTCTCCTAACAATAATAACCGCTTTCGTGGGTTACGTTTTACCCTGGGGCCAAATATCTTTCTGAGGCGCAACCGTAATTACCAACCTTCTCTCTGCAGTACCATACATTGGCAACACCCTCGTACAATGAATCTGAGGGGGCTTCTCAGTAGACAACGCCACCCTAACCCGATTCTTTGCCTTCCACTTCCTTTTTCCCTTCATCATCGCAGCTGCAACCATAGTACACCTGCTGTTTCTTCATGAGACCGGATCCAACAACCCAATTGGCCTAAGCTCAGACACAGACAAAATCCCTTTCCACCCCTACTACTCATATAAAGACCTTATGGGCTTTGCCCTAATACTTATTGCATTAACCTCCCTCACACTATTTTTTCCTAACCTTTTAGGAGACCCAGACAATTTCACCCCGGCCAACCCCTTAGTAACACCTCCCCATATCAAGCCAGAATGGTATTTTCTTTTTGCCTACGCCATCCTTCGCTCCATCCCAAATAAGCTAGGAGGAGTCCTCGCCCTCTTAGCCTCAATCTTAGTATTAATACTAGTTCCGATTCTCCACACCTCAAAACAACGAAGCCTCACATTCCGACCTATTTCACAACTCCTATTCTGGGCCCTAATCGCAGACGTAATTATCCTCACTTGAATTGGAGGTATGCCTGTCGAACACCCCTTTATTATTATTGGCCAAACCGCATCCCTAATTTACTTCCTACTCTTCCTCATCCTTATACCTCTCGCAGGTTGAGCAGAAAATAATATT--------------------------------------"/>
                    <sequence id="seq_M. sp. nov. (SA77238)" taxon="M. sp. nov. (SA77238)" totalcount="4" value="-------------------------CCCTACTAAAAATCGCAAACAACGCACTAATCGACCTACCCACCCCCTCTAACATTTCAGCATGATGAAACTTCGGCTCCCTCCTAGGATTATGCCTCATTACCCAAATCCTTACTGGCCTATTCCTAGCTATACACTACACCTCTGACGTCTCTATAGCATTTTCATCTATCGCCCACATCTGCCGAGATGTAAACTACGGCTGACTAATCCGAAACATTCACGCTAACGGCGCATCCATATTTTTTATTTGTATTTACCTTCACATCGGACGAGGCCTTTATTATGGCTCATACCTCTACAAAGAGACATGAAATATTGGAGTCATTCTGCTTCTCTTAACAATAATAACCGCCTTCGTAGGCTATGTTTTACCATGAGGTCAGATATCATTCTGAGGCGCAACTGTAATTACCAACCTTCTTTCCGCAATCCCATACATTGGCAACACCCTAGTACAATGAATCTGAGGGGGCTTCTCAGTAGACAACGCTACCCTAACCCGATTCTTTGCCTTCCACTTCCTTTTTCCTTTCGTCATTGCAGCTGTAACCCTTGTACACCTCTTATTTTTACACGAGACCGGGTCCAACAACCCAGCCGGCTTAAATTCAGACATAGACAAAATTCCCTTCCACCCATACTATTCATATAAAGACCTCTTAGGCTTTACCTTAATGCTTATTACATTAACCTCCCTCGCATTATTTTTCCCCAACCTCTTAGGAGATCCAGATAATTTCACCCCAGCAAACCCCCTAGCAACCCCACCACACATTAAACCAGAATGATACTTCCTCTTTGCCTACGCAATTCTTCGCTCCATCCCAAATAAGCTAGGAGGGGTCCTTGCCCTCCTAGCCTCAATCTTGGTTTTGATATTAGTCCCAATTCTTCACACCTCTAAACAACGAAGCCTCACATTCCGACCCATTTCACAACTATTATTCTGATTCCTCGTCGCAGACGTAATTATCCTTACTTGAATTGGAGGCATGCCCGTCGAACACCCCTTCATTATTATTGGCCAAATCGCATCTTTAATTTACTTCCTACTTTTCCTCAT---------------------------------------------------------------------------"/>
                    <sequence id="seq_M. sp. nov. (SA79846-1)" taxon="M. sp. nov. (SA79846-1)" totalcount="4" value="--------------------------------------------------------------------------------------------------------------------------CATCACCCAAATCCTCACCGGCCTCTTCCTGGCCATACACTACACCTCCGACATCTCCATAGCATTCTCATCTATTGCTCACATCTGCCGAGATGTAAACTATGGCTGACTAATCCGAAACATTCACGCTAACGGCGCATCCATATTTTTCATCTGTATTTACCTCCACATCGGACGAGGTCTTTATTATGGCTCCTACCTTAATAAAGAGACATGAAACATCGGAGTTGTCCTACTCCTCCTAACAATAATAACCGCTTTCGTAGGCTATGTACTACCCTGAGGCCAAATATCATTCTGGGGCGCAACTGTAATTACCAACCTTCTTTCCGCAATCCCATACATCGGCAACACCCTAGTACAATGAATCTGAGGGGGCTTCTCAGTAGACAACGCCACCCTAACCCGTTTCTTTGCCTTCCACTTCCTCTTTCCCTTCATCATCGCAGCTATAACCCTAGTACACCTCTTATTTTTACACGAAACCGGGTCCAATAACCCAGTTGGTTTAAACTCAGACATAGACAAAGTTCCCTTCCACCCATACTATTCATACAAAGACTTTTTAGGCTTTGCCTTAATACTTATTGCATTAACCTCCCTCGCACTGTTCTCCCCCAACCTCCTTGGAGACCCAGACAATTTCACCCCAGCCAACCCCTTAGTAACTCCACCACATATTAAACCAGAATGATACTTCCTTTTTGCCTACGCAATCCTTCGCTCCATTCCAAACAAACTAGGAGGAGTCCTCGCTCTCTTGGCCTCAATCTTGGTTCTAATACTAGTACCAATTCTTCACACTTCCAAACAACGAAGCCTCACATTTCGACCCATCTCACAACTACTATTCTGATCTCTCGTTGCAGACGTAATTATTCTTACTTGAATTGGAGGTATGCCTGTTGAACACCCCTTCATCATCATCGGCCAAATCGCATCCCTAATCTACTTCCTGCTTTTCCTCATCTTCATGCCCCTCGCAGGTTGAGCAGA------------------------------------------------"/>
                    <sequence id="seq_M. sp. nov. (SA79846-2)" taxon="M. sp. nov. (SA79846-2)" totalcount="4" value="------------------------------------------------------------------------------------------------------------------------------------------------------------------------------------------------------------------CGAGATGTAAACTATGGCTGACTAATCCGAAACATTCACGCTAACGGCGCATCCATATTTTTCATCTGTATTTACCTCCACATCGGACGAGGTCTTTATTATGGCTCNTACCTTAATAAAGAGACATGAAACATCGGAGTTGTCCTACTCCTCCTAACAATAATAACCGCTTTCGTAGGCTATGTACTACCCTGAGGCCAAATATCATTCTGGGGCGCAACTGTAATTACCAACCTTCTTTCCGCAATCCCATACATCGGCAACACCCTAGTACAATGAATCTGAGGGGGCTTCTCAGTAGACAACGCCACCCTAACCCGTTTCTTTGCCTTCCACTTCCTCTTTCCCTTCATCATCGCAGCTATAACCCTAGTACACCTCTTATTTTTACACGAAACCGGGTCCAATAACCCAGTTGGTTTAAACTCAGACATAGACAAAGTTCCCTTCCACCCATACTATTCATACAAAGACTTTTTAGGCTTTGCCTTAATACTTATTGCATTAACCTCCCTCGCACTGTTCTCCCCCAACCTCCTTGGAGACCCAGACAATTTCACCCCAGCCAACCCCTTAGTAACTCCACCACATATTAAACCAGAATGATACTTCCTTTTTGCCTACGCAATCCTTCGCTCCATTCCAAACAAACTAGGAGGAGTCCTCGCTCTCTTGGCCTCAATCTTGGTTCTAATACTAGTACCAATTCTTCACACTTCCAAACAACGAAGCCTCACATTTCGACCCATCTCACAACTACTATTCTGATCTCTCGTTGCAGACGTAATTATTCTTACTTGAATTGGAGGTATGCCTGTTGAACACCCCTTCATCATCATCGGCCAAATCGCATCCCTAATCTACTTCCTGCTTTTCCTCATCTTCATGCCCCTCGCAGGTTGAGCAGAAAACAATATCTTTAAAAAATGCAATGATAGCTCAGCACCA--------"/>
                    <sequence id="seq_M. sp. nov. (SA79846-3)" taxon="M. sp. nov. (SA79846-3)" totalcount="4" value="------------------------------------------------------------------------------------------------------------CTAGGACTATGCATCATCACCCAAATCCTCACCGGCCTCTTCCTGGCCATACACTACACCTCCGAAATCTCCATAGCATTCTCATCTATTGCTCACATCTGCCGAGATGTAAACTATGGCTGACTAATCCGAAACATTCACGCTAACGGCGCATCCATATTTTTCATCTGTATTTACCTCCACATCGGACGAAGTCTTTATTATGGCTCCTACCTTAATAAAGAGACATGAAACATCGGAGTTGTCCTACTCCTCCTAACAATAATAACCGCTTTCGTAGGCTATGTACTACCCTGAGGCCAAATATCATTCTGAGGCGCAACTGTAATTACCAACCTTCTTTCCGCAATCCCATACATCGGCAACACCCTAGTACAATGAATCTGAGGGGGCTTCTCAGTAGACAACGCCACCCTAACCCGTTTCTTTGCCTTCCACTTCCTCTTTCCCTTCATCATCGCAGCTATAACCCTAGTACACCTCTTATTTTTACACGAAACCGGGTCCAATAACCCAGTTGGTTTAAACTCAGACATAGACAAAGTTCCCTTCCACCCATACTATTCATACAAAGACTTTTTAGGCTTTGCCTTAATACTTATTGCATTAACCTCCCTCGCACTGTTCTCCCCCAACCTCCTTGGAGACCCAGACAATTTCACCCCAGCCAACCCCTTAGTAACTCCACCACATATTAAACCAGAATGATACTTCCTTTTTGCCTACGCAATCCTTCGCTCCATTCCAAACAAACTAGGAGGAGTCCTCGCTCTCTTGGCCTCAATCTTGGTTCTAATACTAGTACCAATTCTTCACACTTCCAAACAACGAAGCCTCACATTTCGACCCATCTCACAACTACTATTCTGATCTCTCGTTGCAGACGTAATTATTCTTACTTGAATTGGAGGTATGCCTGTTGAACACCCCTTCATCATCATCGGCCAAATCGCATCCCTAATCTACTTCCTGCTTTTCCTCATCTTCATGCCCCTCGCAGGTTGAGCAGAAAACAA------------------------------------------"/>
                    <sequence id="seq_M. sp. nov. (SA85576)" taxon="M. sp. nov. (SA85576)" totalcount="4" value="------------------------CCCCTACTAAAAATTGCAAACAACGCACTAATTGACCTGCCCGCCCCTTCTAACATCTCTGCATGATGAAACTTTGGCTCCCTCTTAGGATTATGTCTCATCACCCAAATCCTCACTGGCCTCTTCCTAGCCATACATTACACCTCTGACATCTCCATAGCATTCTCATCTATCGCCCACATCTGCCGAGACGTAAACTATGGTTGATTAATCCGTAATATACACGCCAACGGCGCATCTGTATTCTTCATCTGTATCTACCTGCACATTGGACGAGGACTTTATTACGGCTCATATCTCTATAAAGAGACATGGAACATTGGCGTTATTCTTCTCCTCCTAACAATAATAACCGCCTTCGTGGGCTATGTACTACCCTGAGGTCAAATATCATTTTGGGGCGCAACTGTAATTACCAACCTTCTCTCCGCAATCCCCTACATTGGCAATACCCTCGTACAATGAATCTGAGGGGGCTTCTCAGTAGACAATGCCACTCTAACCCGATTCTTCACCTTCCACTTCCTCTTTCCTTTCATCATCACGGCTGCAACCCTAGTACATCTGCTATTCTTACACCAAACCGGATCCAACAACCCAGCTGGTTTAAACTCAGACACAGACAAAATCCCCTTCCACCCATACTACTCGTACAAAGATCTCTTGGGCTTCACCCTAATGCTCACCGCATTAACCTCCCTCGCACTATTTTTCCCCAACCTCCTAGGGGACCCAGACAATTTTACCCCAGCCAACCCCCTAATGACTCCACCACATATCAAACCCGAGTGGTACTTTCTCTTTGCCTACGCAATCCTTCGCTCCATCCCCAACAAACTAGGGGGGGTCCTCGCCCTCTTAGCCTCAATCCTAGTCCTAATACTAGTCCCCACCCTTCACACCTCTAAGCAACAAAGCCTAACATTCCGACCCATCTCACAACTATTATTCTGAGCCCTCGTCGCAGATGTAATTATCCTTACTTGAATCGGGGGTATACCCGTCGAACATCCCTTCGTTATCATTGGCCAAATCGCATCCCTAATCTACTTCCTACTTTTCCTCATCATTATACCCCTCGCAGGTTGAGCAGAGAACAAGATTCTTAAAAAATGCAATGATAGCTCAGCGCCA--------"/>
                    <sequence id="seq_M. stappersii (CU91108)" taxon="M. stappersii (CU91108)" totalcount="4" value="-------------------------CCCTATTAAAAATTGCAAACAACGCACTAATTGACCTGCCCGCCCCTTCTAACATCTCTGCATGATGAAACTTTGGTTCCCTTCTAGGATTATGCCTCATCACCCAAATCCTCACTGGCCTCTTCCTGGCCATACATTACACCTCCGACATCTCCATAGCATTTTCATCTATCGCCCACATCTGCCGAGACGTGAACTATGGTTGATTAATCCGTAATATACACGCCAACGGCGCATCTGTATTTTTCATCTGCATCTACCTACACATTGGACGAGGACTTTATTACGGCTCATATCTCTATAAAGAGACATGAAACATTGGCGTTATTCTTCTCCTTCTAACAATAATAACCGCCTTCGTGGGCTATGTATTACCCTGAGGCCAAATATCATTTTGAGGCGCAACTGTAATTACCAATCTTCTCTCCGCAATCCCCTACATCGGCAATACCCTCGTACAATGGATCTGGGGGGGCTTCTCAGTAGACAATGCCACTCTAACCCGATTCTTTACCTTCCACTTCCTCTTTCCCTTCATTATCACGGCTGCAACCCTAGTACATCTACTATTTTTACACCAAACCGGATCCAACAACCCAGCTGGTTTAAACTCAGACACAGACAAAATCCCCTTCCACCCATACTATTCCTACAAAGATCTCTTAGGCTTCACCCTTATGCTCACCGCATTAACCTCCCTTGCACTATTTTACCCCAACCTCCTGGGGGACCCAGACAATTTTACCCCAGCCAACCCCTTAGTAACTCCGCCACACATCAAACCCGAATGGTACTTTCTCTTTGCCTACGCAATCCTTCGCTCTATCCCTAACAAACTAGGGGGAGTCCTTGCCCTCTTGGCCTCAATCCTAGTCCTAATACTAGTCCCCATCCTTCACACCTCTAAGCAACAAAGCCTAACATTCCGACCCATCTCACAACTATTATTCTGAACCCTCGTCGCAGATGTAATTATCCTTACTTGAATCGGAGGTATACCCGTCGAATATCCCTTCATTATCATTGGCCAAATCGCATCCCTAATCTACTTCCTACTTTTCCTCATCATTATACCCCTCGCAGGTTGAGCAGAGAACAAGATT--------------------------------------"/>
                    <sequence id="seq_M. stappersii (SA76901)" taxon="M. stappersii (SA76901)" totalcount="4" value="-----------------------------------------AAACAACGCACTAATTGACCTGCCCGCCCCTTCTAACATCTCTGCATGATGAAACTTTGGTTCCCTTCTAGGATTATGTCTCATCACCCAAATCCTCACTGGCCTCTTCCTGGCCATGCATTACACCTCCGACATCTCCATAGCATTTTCATCTATCGCCCACATCTGCCGAGACGTAAACTATGGTTGATTAATCCGTAATATACACGCCAACGGCGCATCTGTATTTTTCATCTGCATCTACCTACACATTGGACGAGGACTTTATTACGGCTCATATCTCTATAAAGAGACATGAAACATTGGCGTTATTCTTCTCCTTCTAACAATAATAACCGCCTTCGTGGGCTATGTATTACCCTGAGGCCAAATATCATTTTGAGGCGCAACTGTAATTACCAATCTTCTCTCCGCAACCCCCTACATCGGCAATACCCTCGTACAATGGATCTGGGGGGGCTTCTCAGTAGACAATGCCACTCTAACCCGATTCTTTACCTTCCACTTCCTCTTTCCCTTCATTATCACGGCTGCAACCCTAGTACATCTACTATTTTTACACCAAACCGGATCCAACAACCCAGCTGGTTTAAACTCAGACACAGACAAAATCCCCTTCCACCCATACTATTCCTACAAAGATCTCTTAGGCTTCACCCTTATGCTCACCGCATTAACCTCCCTTGCACTATTTTACCCCAACCTCCTGGGGGACCCAGACAATTTTACCCCAGCCAACCCCTTAGTAACTCCGCCACACATCAAACCCGAATGGTACTTTCTCTTTGCCTACGCAATCCTTCGCTCTATCCCTAACAAACTAGGGGGAGTCCTTGCCCTCTTGGCCTCAATCCTAGTCCTAATACTAGTCCCCATCCTTCACACCTCTAAGCAACAAAGCCTAACATTCCGACCCATCTCACAACTATTATTCTGAACCCTCGTCGCAGATGTAATTATCCTTACTTGAATCGGGGGTATACCCGTCGAATATCCCTTCATTATCATTGGCCAAATCGCATCCCTAATCTACTTCCTACTTTTCCTCATCATTATACCCCTCGCAGGTTGAGCAGAGAACAAGATT--------------------------------------"/>
                    <sequence id="seq_M. stappersii (SA77192)" taxon="M. stappersii (SA77192)" totalcount="4" value="---------------------------------AAAATTGCAAACAACGCACTAATTGACCTGCCTGCCCCTTCTAACATCTCTGCATGATGAAACTTTGGTTCCCTTCTAGGATTATGTCTCATCACCCAAATCCTCACTGGCCTCTTCCTGGCCATACATTACACCTCCGACATCTCCATAGCATTTTCATCTATCGCCCACATCTGCCGAGACGTGAACTATGGTTGATTAATCCGTAATATACACGCCAACGGCGCATCTGTATTTTTCATCTGCATCTACCTACACATTGGACGAGGACTTTATTACGGCTCATATCTCTATAAAGAGACATGAAACATTGGCGTTATTCTTCTCCTTCTAACAATAATAACCGCCTTCGTGGGCTATGTATTACCCTGAGGCCAAATATCATTTTGAGGCGCAACTGTAATTACCAATCTTCTCTCCGCAATCCCCTACATCGGCAATACCCTCGTACAATGGATCTGGGGGGGCTTCTCAGTAGACAATGCCACTCTAACCCGATTCTTTACCTTCCACTTCCTCTTTCCCTTCATTATCACGGCTGCAACCCTAGTACATCTACTATTTTTACACCAAACCGGATCCAACAACCCAGCTGGTTTAAACTCAGACACAGACAAAATCCCCTTCCACCCATACTATTCCTACAAAGATCTCTTAGGCTTCACCCTTATGCTCACCGCATTAACCTCCCTTGCACTATTTTACCCCAACCTCCTGGGGGACCCAGACAATTTTACCCCAGCCAACCCCTTAGTAACTCCGCCACACATCAAACCCGAATGGTACTTTCTCTTTGCCTACGCAATCCTTCGCTCTATCCCTAACAAACTAGGGGGAGTCCTTGCCCTCTTGGCCTCAATCCTAGTCCTAATACTAGTCCCCATCCTTCACACCTCTAAGCAACAAAGCCTAACATTCCGACCCATCTCACAACTATTATTCTGAACCCTCGTCGCAGATGTAATTATCCTTACTTGAATCGGAGGTATACCCGTCGAATATCCCTTCATTATCATTGGCCAAATCGCATCCCTAATCTACTTCCTACTTTTCCTCATCATTATACCCCTCGCAGGTTGAGCAGAGAACAAGATT--------------------------------------"/>
                    <sequence id="seq_M. taiaensis (BMNH2007.8.29.4)" taxon="M. taiaensis (BMNH2007.8.29.4)" totalcount="4" value="-------------------------CCCTACTAAAAATTGCAAACAACGCACTAATTGACCTACCCGCCCCCTCCAATATTTCAGCATGATGAAACTTTGGCTCTCTCCTAGGATTATGCCTCATTACCCAAATTCTTACCGGCCTCTTCCTAGCAATGCACTATACCTCTGACATCTCCATAGCATTTTCTTCCGTCGCCCACATTTGCCGAGACGTCAACTACGGCTGACTAATTCGAAATATTCACGCCAACGGCGCATCCATATTCTTCATCTGCATCTACCTTCACATTGGACGAGGACTTTACTATGGCTCATACCTCTACAAAGAAACATGAAACATCGGAGTTATTTTACTTCTCCTAACAATAATAACTGCCTTTGTAGGTTACGTTTTACCCTGAGGCCAAATATCATTTTGAGGCGCAACCGTAATCACAAACCTTCTCTCTGCAATCCCGTACATCGGAAATATATTAGTACAATGAATCTGAGGGGGCTTCTCTGTAGATAATGCTACCTTAACCCGATTCTTTGCTTTCCACTTTCTCTTTCCCTTCATCATTGCAGCTGCAACCATAGTACACTTACTATTTTTACACGAAACTGGCTCCAACAACCCCATAGGCTTAAATTCAGATATAGACAAAATCCCCTTCCACCCCTACTATTCATATAAAGACCTCATCGGCTTTACTTTAATACTCTTCGCACTAGTTTCCCTGGCATTATTTTTTCCCAACCTCCTAGGAGACCCAGACAACTTCACACCCGCAAATCCCCTAGTAACCCCTCCCCACATTAAACCAGAATGGTATTTCCTCTTCGCCTACGCAATCCTTCGCTCTATCCCAAACAAGCTGGGAGGGGTCCTCGCTCTCTTAGCCTCAATCTTAGTATTAATAGTAGTACCAATTCTTCACACCTCCAAACAACGAAGCCTTACATTTCGACCCATCTCACAACTATTATTTTGAACCCTCATCGCAGACGTAGTCATCCTTACTTGAATCGGAGGTATACCTGTCGAACATCCCTTCATTATCATCGGCCAAATCGCATCCCTAATTTACTTCCTACTTTTCCTCATCCTTGTACCCCTCGCAGGTTGAATAGAAAACAA------------------------------------------"/>
                    <sequence id="seq_M. taiaensis (Tissue only)" taxon="M. taiaensis (Tissue only)" totalcount="4" value="-------------------------CCCTACTAAAAATTGCAAACAACGCACTAATTGACCTACCCGCCCCCTCCAATATTTCAGCATGATGAAACTTTGGCTCTCTCCTAGGATTATGCCTCATTACCCAAATTCTTACCGGCCTCTTCCTAGCAATGCACTATACCTCTGACACCTCCATAGCATTTTCTTCCGTCGCCCACATTTGCCGAGACGTCAACTACGGCTGACTAATTCGAAATATTCACGCCAACGGCGCATCCATATTCTTCATCTGCATCTACCTTCACATTGGACGAGGACTTTACTATGGCTCATACCTCTACAAAGAAACATGAAACATCGGAGTTATTTTACTTCTCCTAACAATAATAACTGCCTTTGTAGGTTACGTTTTACCCTGAGGCCAAATATCATTTTGAGGCGCAACCGTAATCACAAACCTTCTCTCTGCAATCCCGTACATCGGAAATATATTAGTACAATGAATCTGAGGGGGCTTCTCTGTAGATAATGCTACCTTAACCCGATTCTTTGCTTTCCACTTTCTCTTTCCCTTCATCATTGCAGCTGCAACCATAGTACACTTACTATTTTTACACGAAACTGGCTCCAACAACCCCATAGGCTTAAATTCAGATATAGACAAAATCCCCTTCCACCCCTACTATTCATATAAAGACCTCATCGGCTTTACTTTAATACTCTTCGCACTAGTTTCCCTGGCATTATTTTTTCCCAACCTCCTAGGAGACCCAGACAACTTCACACCCGCAAATCCCCTAGTAACCCCTCCCCACATTAAACCAGAATGGTATTTCCTCTTCGCCTACGCAATCCTTCGCTCTATTCCAAACAAGCTGGGAGGGGTCCTCGCTCTCTTAGCCTCAATCTTAGTATTAATAGTAGTACCAATTCTTCACACCTCCAAACAACGAAGCCTTACATTTCGACCCATCTCACAACTATTATTTTGAACCCTTATCGCAGACGTAGTCATCCTTACTTGAATCGGAGGTATACCTGTCGAACATCCCTTCATTATCATCGGCCAAATCGCATCCCTAATTTACTTCCTACTTTTCCTCATCCTTGTACCCCTCGCAGGTTGAATAGAAAACAA------------------------------------------"/>
                    <sequence id="seq_M. taiensis (BMNH2007.8.29.5)" taxon="M. taiensis (BMNH2007.8.29.5)" totalcount="4" value="-------------------------CCCTACTAAAAATTGCAAACAACGCACTAATTGACCTACCCGCCCCCTCCAATATTTCAGCATGATGAAACTTTGGCTCTCTCCTAGGATTATGCCTCATTACCCAAATTCTTACCGGCCTCTTCCTAGCAATGCACTATACCTCTGACATCTCCATAGCATTTTCTTCCGTCGCCCACATTTGCCGAGACGTCAACTACGGCTGACTAATTCGAAATATTCACGCCAACGGCGCATCCATATTCTTCATCTGCATCTACCTTCACATTGGACGAGGACTTTACTATGGCTCATACCTCTACAAAGAAACATGAAACATCGGAGTTATTTTACTTCTCCTAACAATAATAACTGCCTTTGTAGGTTACGTTTTACCCTGAGGCCAAATATCATTTTGAGGCGCAACCGTAATCACAAACCTTCTCTCTGCAATCCCGTACATCGGAAATATATTAGTACAATGAATCTGAGGGGGCTTCTCTGTAGATAATGCTACCTTAACCCGATTCTTTGCTTTCCACTTTCTCTTTCCCTTCATCATTGCAGCTGCAACCATAGTACACTTACTATTTTTACACGAAACTGGCTCCAACAACCCCATAGGCTTAAATTCAGATATAGACAAAATCCCCTTCCACCCCTACTATTCATATAAAGACCTCATCGGCTTTACTTTAATACTCTTCGCACTAGTTTCCCTGGCATTATTTTTTCCCAACCTCCTAGGAGACCCAGACAACTTCACACCCGCAAATCCCCTAGTAACCCCTCCCCACATTAAACCAGAATGGTATTTCCTCTTCGCCTACGCAATCCTTCGCTCTATCCCAAACAAGCTGGGAGGGGTCCTCGCTCTCTTAGCCTCAATCTTAGTATTAATAGTAGTACCAATTCTTCACACCTCCAAACAACGAAGCCTTACATTTCGACCCATCTCACAACTATTATTTTGAACCCTCATCGCAGACGTAGTCATCCTTACTTGAATCGGAGGTATACCTGTCGAACATCCCTTCATTATCATCGGCCAAATCGCATCCCTAATTTACTTCCTACTTTTCCTCATCCTTGTACCCCTCGCAGGTTGAATAGAAAACAA------------------------------------------"/>
                    <sequence id="seq_M. tanganicae (SA77450)" taxon="M. tanganicae (SA77450)" totalcount="4" value="---------------------------------------------------------------------------------------------------------------------------------------------------------------------------------TCCATAGCATTCTCATCCATCGCCCACATCTGCCGAGATGTAAACTATGGCTGATTAATTCGAAACATTCACGCCAACGGCGCATCCATATTCTTCATTTGCATTTACCTCCACATCGGACGAGGCCTTTATTATGGCTCATACCTCTACAAAGAGACATGAAACATTGGAGTCGTCTTACTCCTTCTAACAATAATAACCGCCTTCGTAGGTTATGTTTTACCCTGAGGCCAAATATCATTCTGAGGTGCAACCGTAATTACCAACCTTCTTTCCGCAATCCCATACATTGGCAACACCCTAGTACAGTGAATCTGAGGGGGCTTTTCAGTAGACAACGCCACTCTAACCCGATTCTTTGCCTTCCACTTTCTCTTCCCCTTTGTCATCGCAGCCATAACCCTAGTACACCTCCTGTTCTTACACGAAACCGGGTCCAACAACCCAGCTGGTTTAAACTCAGACATAGATAAAATCCCCTTCCACCCATATTACTCATACAAAGACCTTTTAGGTTTTACCCTAATACTTATTGCATTAACCTCTCTCGCACTATTTTCCCCCAATCTTCTAGGAGACCCAGACAACTTTACCCCAGCCAACCCCCTAGTAACCCCACCACATATCAAACCAGAATGATATTTCCTCTTTGCTTACGCAATTCTTCGCTCTATTCCAAACAAGCTTGGAGGAGTCCTCGCCCTCTTAGCCTCAATCTTGGTTCTAATACTAGTACCAATTCTTCACACTTCCAAACAACGAAGCCTCACATTCCGACCCATTTCACAACTATTATTTTGGTCCCTCGTTGCAGACGTAATTATCCTTACTTGAATCGGAGGAATGCCCGTCGAACACCCCTTCATCATTATCGGCCAAGTCGCATCTTTAATCTATTTCTTGCTTTTC--------------------------------------------------------------------------------"/>
                    <sequence id="seq_M. vanderwaali (SA83856)" taxon="M. vanderwaali (SA83856)" totalcount="4" value="------------------------CCCCTACTAAAAATTGCAAACAACGCACTAATTGACCTGCCCACCCCCTCTAATATCTCTGCATGATGAAACTTTGGTTCCCTCCTAGGATTATGTCTCATCACCCAAATCCTCACTGGCCTATTCCTGGCCATACATTATACCTCCGACATCTCCATAGCATTTTCATCTATTGCCCACATCTGCCGAGACGTAAACTATGGCTGATTAATCCGTAATATACACGCCAACGGCGCATCTGTATTTTTCATCTGTATCTACCTGCACATCGGGCGAGGACTTTATTACGGCTCGTATCTCTATAAAGAGACATGAAACATTGGCGTTATTCTCCTCCTCCTAACAATAATGACCGCCTTCGTGGGCTATGTACTACCCTGAGGGCAAATATCATTTTGAGGCGCAACTGTAATTACCAACCTTCTCTCCGCAATCCCCTACATCGGCAATACCCTTGTACAATGAATCTGGGGGGGCTTCTCAGTAGACAATGCCACTCTAACCCGATTCTTTACCTTTCACTTCCTCTTTCCCTTCATCATCACGGCTGCAACCCTAGTACATCTGCTATTCTTACACCAAACCGGATCCAACAACCCAGCTGGTTTAAACTCAGACACAGACAAAATCCCCTTCCACCCATACTACTCCTACAAAGATCTCTTGGGCTTCACCCTAATGCTCACCGCATTAACCTCCCTTGCACTATTTTCCCCCAACCTCCTGGGGGACCCAGACAATTTTACCCCGGCCAATCCCTTAGTAACTCCACCACATATCAAGCCCGAATGGTACTTTCTCTTTGCCTACGCAATCCTTCGCTCCATCCCCAACAAACTAGGAGGAGTCCTCGCCCTCTTGGCCTCAATCCTAATCCTAATACTAGTCCCGATCCTTCACACCTCTAATCAACAAAGCCTAACATTCCGACCTATCTCACAACTATTATTCTGAACCCTTGTCGCAGATGTAATTATCCTTACTTGAATCGGAGGTATACCCGTAGAACATCCCTTCATTATCATCGGCCAAATCGCATCCTTAATCTACTTCCTACTTTTCCTCATCATTATACCCCTCGCAGGTTGAGCAGAGAACAAGATTCTTAAAAAATGCAATGATAGCTCAGCGCCA--------"/>
                    <sequence id="seq_M. vanderwaali (SA85552-1)" taxon="M. vanderwaali (SA85552-1)" totalcount="4" value="------------------------CCCCTACTAAAAATTGCAAACAACGCACTAATTGACCTGCCCGCCCCCTCTAATATCTCTGCATGATGAAACTTTGGTTCCCTCCTAGGATTATGTCTCATCACCCAAATCCTCACTGGCCTATTCCTAGCCATACATTATACCTCCGACATCTCCATAGCATTTTCATCTATTGCCCACATCTGCCGAGACGTAAACTATGGCTGATTAATCCGTAATATACACGCCAACGGCGCATCTGTATTTTTCATCTGTATCTACCTGCACATCGGGCGAGGACTTTATTACGGCTCGTATCTCTATAAAGAGACATGAAACATTGGCGTTATTCTCCTCCTCCTAACAATAATAACCGCCTTCGTGGGCTATGTATTACCCTGAGGGCAAATATCATTTTGAGGCGCAACTGTAATTACCAACCTTCTCTCCGCAATCCCCTACATCGGCAATACCCTTGTACAATGAATCTGGGGGGGCTTCTCAGTAGACAATGCCACTCTAACCCGATTCTTTACCTTTCACTTCCTCTTTCCCTTCATCATCACGGCTGCAACCCTAGTACATCTGCTATTCTTACACCAAACCGGATCCAACAACCCAGCTGGTTTAAACTCAGACACAGACAAAATCCCCTTCCACCCATACTACTCCTACAAAGATCTCTTGGGCTTCACCCTAATGCTCACCGCATTAACCTCCCTTGCACTATTTTCCCCCAACCTCCTGGGGGACCCAGACAATTTTACCCCAGCCAACCCCTTAGTAACTCCACCACATATCAAACCCGAATGGTACTTTCTCTTTGCCTACGCAATCCTTCGCTCCATCCCCAACAAACTAGGAGGAGTCCTCGCCCTCTTGGCCTCAATCCTAATCCTAATACTAGTCCCGATCCTTCACACCTCTAATCAACAAAGCCTAACATTCCGACCTATCTCACAACTATTATTCTGAGCCCTTGTCGCAGATGTAATTATCCTTACTTGAATCGGAGGTATACCCGTAGAACATCCCTTCATTATCATCGGCCAAATCGCATCCTTAATCTACTTCCTACTTTTCCTCATCATTATACCCCTCGCAGGTTGAGCAGAGAACAAGATTCTTAAAAAATGCAATGATAGCTCAGCGCCA--------"/>
                    <sequence id="seq_M. vanderwaali (SA85552)" taxon="M. vanderwaali (SA85552)" totalcount="4" value="---------------AAAACACACCCCCTACTAAAAATTGCAAACAACGCACTAATTGACCTGCCCGCCCCCTCTAATATCTCTGCATGATGAAACTTTGGTTCCCTCCTAGGATTATGTCTCATCACCCAGATCCTCACTGGCCTATTCCTAGCCATACATTATACCTCCGACATCTCCATAGCATTTTCATCTATTGCCCACATCTGCCGAGACGTAAACTATGGCTGATTAATCCGTAATATACACGCCAACGGCGCATCTGTATTTTTCATCTGTATCTACCTGCACATCGGGCGAGGACTTTATTACGGCTCCTATCTCTATAAAGAGACATGAAACATCGGCGTTATTCTCCTCCTCCTAACAATAATGACCGCCTTCGTGGGCTATGTACTACCCTGAGGGCAAATATCATTTTGAGGCGCAACTGTAATTACCAACCTTCTCTCCGCAATCCCCTACATCGGCAATACCCTTGTACAATGAATCTGGGGGGGCTTCTCAGTAGACAATGCCACTCTAACCCGATTCTTTACCTTTCACTTCCTCTTTCCCTTCATCATCACGGCTGCAACCCTAGTACATCTGCTATTCTTACACCAAACCGGATCCAACAACCCAGCTGGTTTAAACTCAGACACAGACAAAATCCCCTTCCACCCATACTACTCCTACAAAGATCTCTTGGGCTTCACCCTAATGCTCACCGCATTAACCTCCCTTGCACTATTTTCCCCCAACCTCCTGGGGGACCCAGACAATTTTACCCCGGCCAATCCCTTAGTAACTCCACCACATATCAAACCCGAATGGTACTTTCTCTTTGCCTACGCAATCCTTCGCTCCATCCCTAATAAACTAGGAGGAGTCCTCGCCCTCTTGGCCTCAATCCTAATCCTAATACTAGTCCCGATCCTTCACACCTCTAATCAACAAAGCCTAACATTCCGACCTATCTCACAACTATTATTCTGAACCCTTGTCGCAGATGTAATTATCCTTACTTGAATCGGAGGTATACCCGTAGAACATCCCTTCATTATCATCGGCCAAATCGCATCCTTAATCTACTTCCTACTTTTCCTCATCATTATACCCCTCGCAGGTTGAGCAGAGAACAAGATTCTTAAAAAATGCAATGATAGCTCAGCGCCAGAGCGCCG"/>
                    <sequence id="seq_M. zebratus (CU88757)" taxon="M. zebratus (CU88757)" totalcount="4" value="-------------------------CCCTACTAAAAATCGCAAACAACGCACTAATTGACCTACCCACCCCCTCTAATATCTCAGCGTGATGAAACTTTGGCTCCCTCCTAGGATTATGCCTCATCACCCAAATCCTCACCGGCCTCTTCCTGGCCATACACTACACCTCTGACATCTCCATAGCATTCTCATCTATTGCCCACATCTGTCGAGATGTAAACTACGGCTGACTAATCCGAAACATTCACGCCAACGGCGCATCCATATTTTTTATCTGTATTTACCTCCACATCGGACGAGGCCTTTATTACGGTTCATATCTCTATAAAGAGACATGAAACATCGGAGTTATCCTACTCCTCCTAACAATAATGACCGCTTTCGTAGGCTATGTTTTACCCTGAGGCCAAATATCATTCTGGGGCGCAACCGTAATTACTAACCTTCTTTCCGCAATCCCATATATTGGTAACACCCTAGTACAATGAATCTGAGGAGGCTTCTCAGTAGACAACGCCACCCTAACCCGATTTTTTGCCTTCCACTTCCTCTTCCCCTTCGTCATCGCAGCCATAACCCTAGTACACCTCCTGTTTTTACACGAAACCGGGTCCAACAACCCAGCTGGTTTAAACTCAAACATAGACAAAGTTCCCTTCCACCCATACTACTCATACAAAGACCTTTTAGGCTTTACCTTAATACTTATTGCACTAACCTCCCTCGCACTATTCTCCCCTAACCTCCTAGGAGACCCAGACAACTTTACCCCAGCCAACCCCCTAGTAACCCCACCACATATCAAACCAGAATGATACTTCCTCTTTGCCTACGCAATCCTTCGTTCTATTCCGAACAAACTAGGAGGAGTCCTCGCCCTTCTAGCCTCAATCCTAGTTCTAATACTAGTGCCAATTCTTCACACTTCTAAACAACGAACCCTCACATTCCGACCCATCTCACAACTATTATTTTGATCCCTCGTCGCAGACGTAATCATCCTTACCTGAATCGGAGGAATGCCTGTTGAACACCCCTTTATCATTATCGGCCAAATCGCATCTCTAATCTATTTCTTACTTTTCCTCATTATTTTACCCCTCGCAGGTTGAGCAGAAAACAATATT--------------------------------------"/>
                    <sequence id="seq_Macrognathus zebrinus" taxon="Macrognathus zebrinus" totalcount="4" value="-------------------------CCCTACTAAAAATCGCAAACAGCGCACTAGTTGACCTCCCTGCCCCATCCAATATCTCAGCATGATGAAACTTCGGCTCACTCCTAGGACTATGTCTCATCATCCAAATCCTCACTGGACTTTTCCTAGCTATACATTATACCTCAGACATCTCCATAGCATTCTCATCCGTCGCCCACATCTGCCGAGACGTAAACTACGGATGACTAATCCGAAACATCCACGCCAACGGCGCATCCATATTTTTTATCTGCATTTACCTACACATCGGACGAGGGCTCTACTATGGTTCATACCTCTACAAAGAAACATGAAACATCGGAGTGATCCTTCTGCTTCTCACAATAATAACTGCCTTCGTAGGCTACGTCCTACCCTGAGGCCAAATATCATTCTGAGGTGCTACCGTAATCACAAACCTCCTCTCCGCAATCCCCTACATCGGAAATACCCTAGTACAATGAATCTGAGGGGGGTTCTCAGTTGACAACGCCACCCTAACCCGCTTCTTTGCCTTCCATTTCCTCTTCCCCTTCATCATTGCGGCTGCAACCATAGTCCACCTCCTCTTCCTACACGAAACCGGATCCAACAACCCAATTGGTCTCAACTCAGACATAGACAAAATCCCCTTCCACCCCTACTACTCATACAAAGACCTCCTAGGCTTTACCCTATTACTCATCCTGCTCACCTCCCTCGCACTATTCTCCCCCAACCTCCTAGGAGACCCAGACAACTTTACCCCAGCCAACCCGCTAGTCACACCTCCCCACATCAAACCAGAATGATACTTCCTCTTTGCCTACGCAATCCTCCGTTCAATTCCCAACAAACTAGGAGGAGTCCTAGCCCTCCTAGCCTCAATCTTAGTCCTCATACTAATTCCCATCCTCCACACCTCCAAACAACGAAGCCTAACCTTCCGACCCATCTCACAATTCCTATTCTGAACCCTCATCGCAGACGTAATTATCCTAACCTGAATCGGAGGAATACCCGTCGAACACCCCTTTATCATCATTGGCCAAATTGCATCCCTCATCTACTTCCTGCTTTTCCTCATCCTAATCCCCCTCACAGGCTGGGCAGAAAACAA------------------------------------------"/>
                    <sequence id="seq_Channa asiatica" taxon="Channa asiatica" totalcount="4" value="---------------------------------------------------------------------------------------------------------------------------------------------GGACTCTTCCTTGCAATGCATTACACAGCTGACATCACCACAGCCTTCTCTTCCGTCGCCCACATCTGCCGAGATGTAAATTACGGCTGACTAATCCGCAACCTCCACGCCAACGGCGCATCCTTTTTCTTCATTTGCGTCTATCTTCACATTGGTCGGGGCCTATACTACGGCTCCTACCTCTATAAAGAAACATGAAACATCGGAGTAATTCTCCTACTTCTAGTAATAATAACTGCTTTCGTAGGCTATGTCCTACCCTGAGGACAAATATCTTTCTGAGGGGCCACTGTAATTACCAACCTTCTCTCCGCCGTCCCCTACGTAGGCAACATGCTCGTAGAATGAATCTGAGGGGGATTCTCAGTAGACAATGCAACCCTCACCCGCTTCTTCGCCTTCCACTTCCTATTCCCCTTTCTAATTGCAGCTTTTACAATTATTCACCTTTTATTTCTTCACGAAACAGGTTCAACTAACCCTGTTGGCCTAAACTCAGACGCAGACAAAATCCCCTTTCACCCCTACTTTTCATACAAAGACCTTTTAGGCTTCGCAATCCTCTTAATTGCCCTCATCTCCCTATCATTATTCGCCCCAAACCTTTTAGGAGACCCTGACAATTTTACCCCCGCCAATCCACTAGTCACCCCACCCCACATCAAGCCAGAATGATACTTCCTATTTGCCTACGCTATCTTACGATCTATCCCTAACAAACTAGGAGGCGTTCTCGCCCTACTAGCATCCATCTTAATCCTAATGCTAGTACCAATCCTACACACCTCCAAACAACGAAGCCTCACATTTCGACCCTTTACTCAACTACTCTTCTGACTCTTAGTCGCTGACGTAATTATCCTCACCTGAATTGGAGGCCTTCCAGTAGAACACCCCTATGTCGTTATTGGACAAATCGCCTCCTTCCTTTACTTTTTCCTATTTCTATTCCTAATCCCTCTATCAGGCTGACTAGAA-----------------------------------------------"/>
                    <sequence id="seq_Channa bleheri" taxon="Channa bleheri" totalcount="4" value="ATGGCAAGCCTACGAAAAACTCACCCGCTCCTAAAAATCGCAAACAACGCCTTAATTGATCTTCCAACCCCTGCCAATATCTCAGCTTGATGAAACTTTGGCTCTCTCTTAGGACTTTGCCTGATTGCACAAATCCTCACAGGCCTATTTCTCGCCATACATTACACATCCGATGTCTCTACCGCCTTTTCATCCGTCGCCCACATCTGCCGAGATGTAAACTACGGATGATTCATCCGCAACCTCCATGCCAACGGGGCCTCATTTTTCTTCATTTGCATTTACTTCCACATCGGACGAGGCCTATATTACGGCTCCTACCTTTACAAAGAAACATGAAACATCGGCGTCGTAATGCTTCTCTTGGTCATAATGACTGCCTTCGTAGGATACGTCCTGCCCTGAGGCCAAATATCTTTTTGGGGCGCCACAGTTATTACCAACCTTCTTTCAGCCATCCCCTACATTGGCACCGCCCTAGTCGAATGAATCTGAGGTGGCTTCTCAGTAGACAACGCCACCCTAACACGATTTTTCGCCTTCCACTTCCTCTTCCCCTTCCTTATTGCAGCCCTCACAATAATTCACCTTCTTTTCCTACACGAGACAGGCTCAACCAACCCAATGGGGCTAAACCCAGATGCAGACAAAATTCCATTCCACCCCTACTTTTCATACAAAGACCTCCTAGGGTTTGTACTTCTTCTCGTCTCCCTTATCTCCCTTTCTTTATTCGCCCCAAACCTCCTGGGAGACCCAGACAACTTCACTCCCGCCAACCCCCTAGTGACACCCCCTCACATCAAGCCAGAGTGATACTTCCTATTTGCATATGCCATTCTACGCTCAATCCCCAATAAACTAGGCGGAGTCCTTGCCCTGCTGGCCTCCATCCTCATTCTCATACTAGCCCCCTTCCTGCATACCTCTAAACAACGAAGTCTTACATTCCGCCCACTATCACAATTCCTGTTTTGACTACTAATCGCAAACGTTCTTGTCCTAACTTGAATCGGGGGCCTACCTGTCGAGCACCCCTACATCATTATTGGGCAAATCGCCTCCTTCTTCTACTTTTTCCTGTTCCTCATTCTTCTTCCCCTAGCAGGCTGGATTGAAAACAAAGCCCTCAAATGAAACTGCATTGGTAGCTCAATTCCAGAG--"/>
                    <sequence id="seq_Channa maculata" taxon="Channa maculata" totalcount="4" value="-------------------------CCCTCCTAAAAATCGCAAACGACGCACTAATCGACCTACCCACCCCCTCAAGTATCTCAGCATGATGAAACTTCGGCTCCCTATTAGGACTTTGCCTAGTAGCACAAATTATCACCGGACTATTCCTCGCCATGCACTACACATCCGACATTACTACAGCTTTTTCATCCGTCGCCCACATTTGCCGAGACGTGAACTACGGCTGACTCATCCGAAACCTCCATGCCAACGGCGCATCTTTCTTTTTTATCTGCATCTACCTCCACATCGGACGAGGCCTGTACTACGGCTCCTACCTCTATAAAGAAACATGAAACGTCGGCGTTGTCTTATTACTCCTGGTCATAATAACTGCTTTCGTTGGCTATGTCCTCCCCTGAGGGCAGATGTCTTTCTGAGGGGCCACCGTTATCACCAACCTCCTTTCAGCTGTCCCCTACGTAGGAAACATGCTTGTAGAGTGAATCTGAGGCGGATTTTCAGTTGATAACGCCACCCTTACCCGATTCTTCGCCTTCCACTTCCTATTCCCGTTTCTAATTGCAGCCTTCACAATCATTCACCTATTATTCCTCCACGAGACCGGTTCAACCAACCCAGTAGGCCTAAACTCAGACGCAGACAAAATCCCCTTCCACCCCTACTTCTCTTATAAAGACCTCCTAGGCTTTGCTATTCTTCTAATTACCCTCATCTCTCTATCCCTATTCGCCCCCAACCTCTTAGGAGACCCAGACAACTTCACCCCCGCTAACCCACTAGTCACACCACCCCATATCAAACCAGAATGATACTTCCTATTCGCCTACGCCATCCTGCGATCCATTCCCAACAAGCTAGGGGGCGTACTCGCACTGCTAGCCTCCATCCTGGTTCTTATGCTAGTCCCAATCCTCCACACCTCCAAACAACGAAGCCTTACATTCCGACCACTCACCCAGCTATTATTCTGACTTCTGGTTGCAGATGTAATCATCCTTACCTGAATCGGAGGCCTGCCTGTAGAACACCCCTACGTTGCCATCGGACAAGTCGCCTCTTTCCTTTACTTCTCCCTCTTCCTAGTATTTATCCCCCTATCAGGCTGACTGGAAAATAA------------------------------------------"/>
                    <sequence id="seq_Channa marulia" taxon="Channa marulia" totalcount="4" value="-------------------------CCCTCCTAAAAATTGCGAACGACGCATTAATTGACCTACCAACCCCCGCTAGCATCTCAGCATGATGAGACTTTGGCTCTTTACTGGGACTCTGCCTAATCACACAAATCCTCACAGGCCTATTCCTCGCAATACACTACACATCCGATATCACCACAGCATTCTCATCCGTCGCCCACATTTGCCGAGACGTAAACTATGGATGACTAATCCGAAACCTACATGCTAACGGAGCATCCTTTTTCTTCATCTGTATTTATTTCCACATCGGCCGAGGCCTATACTATGGCTCCTACCTCTACAAAGAGACATGAAACGTCGGTGTAATTCTCCTACTACTAGTCATGATAACCGCTTTCGTAGGCTACGTCCTGCCCTGAGGACAAATATCCTTTTGAGGCGCCACCGTCATCACTAACCTCTTATCCGCCATCCCTTACGTAGGCAACATACTTGTGCAATGAATCTGAGGAGGCTTCTCAGTAGACAACGCCACTCTCACTCGATTCTTTGCCTTCCACTTCCTCTTCCCATTCCTCATTGCAGCTCTTACAATCATTCACCTCCTCTTCCTACACGAAACAGGCTCCACTAACCCAGTTGGATTAAACCCAGACGCAGACAAAATCCCCTTCCACCCATACTTCTCATACAAAGACCTTTTAGGTTTCGCACTTCTCCTGATCGCACTAACAGCCCTATCTCTATTTGCCCCAAACCTCCTAGGGGACCCAGACAACTTCACCCCAGCCAATCCACTAGTCACCCCTCCCCACATCAAACCCGAATGATATTTCCTATTTGCCTACGCCATCTTACGCTCCATTCCCAACAAACTAGGAGGCGTCCTCGCCCTACTAGCCTCCATTCTAGTCCTCATGTTAGTCCCCATCCTCCACACCTCCAAACAACGAAGCCTTACATTTCGACCACTCTCCCAATTCCTATTCTGACTCCTCATCGCAGATGTATTTATCTTAACCTGAATCGGAGGCCTACCTGTCGAACACCCCTATGTTATCATTGGCCAAATCGCATCCTTTCTCTACTTCCTCCTCTTTCTTGTCCTCCTCCCACTAGCAGGCTGAGTTGAAAACAA------------------------------------------"/>
                    <sequence id="seq_Parachanna insignis" taxon="Parachanna insignis" totalcount="4" value="-------------------------CCCTCCTAAAAATCGCAAACGACGCACTTGTTGACCTCCCAACCCCCTCCAGCATTTCCGCATGATGAAACTTTGGCTCACTCCTAGGCCTTTGCTTAATTGCACAAATCGTTACAGGACTCTTCCTAGCAATACATTATACCTCAGATATTACAACCGCCTTTTCATCCGTCGCCCACATCTGCCGAGACGTCAATTACGGCTGACTAATCCGCAACCTACATGCCAACGGCGCATCATTTTTCTTCATCTGCATCTACCTGCACATTGGACGAGGCCTTTACTACGGCTCCTACCTTCACAAGATAACCTGAAACGTTGGGGTTGTACTTCTTTTATTAGTAATAATAACTGCTTTCGTAGGCTACGTCCTCCCCTGAGGCCAAATGTCTTTCTGAGGCGCAACTGTAATTACCAACCTTCTCTCCGCCGTCCCCTACATAGGGGACGCCCTAGTCCAATGAATCTGAGGCGGTTTCTCCGTTGACAACGCCACCCTTACCCGATTCTTTGCCTTCCACTTCATTCTTCCATTCATCATCGCAGCCATAACAATCATCCATCTACTGTTCCTCCATGAGACAGGCTCCAGCAACCCAATTGGCCTAAACTCAAACATAGACAAAATTCCATTCCACCCCTACTACACATACAAAGACCTCCTAGGATTTGCAGTACTTCTAATTGCCCTGCTCTCCCTGGCCCTTTTCTTTCCAAACCTCTTAGGAGACCCCGAAAACTTCACCCCTGCCAACCCTCTAGTGACCCCGCCCCACATCAAGCCCGAATGATACTTCCTATTTGCCTATGCCATCCTTCGCTCAGTTCCTAACAAGCTAGGAGGCGTCCTTGCCCTCTTAGCCTCCGTCCTTGTCCTAATAGTTGTCCCCGCCCTCCACACATCAAAACAACGAAGCCTAACATTCCGACCCCTCGCACAAATTCTCTTCTGAGTCCTCATCGCAGATGTAATTATCCTCACCTGAATTGGAGGAATGCCCGTCGAACACCCCTTCATCACTATTGGACAAATTGCCTCCTTCTTATACTTCTTCCTCTTCCTAATCCTCCTCCCCCTCTCAGGCTGAATAGAAAACAA------------------------------------------"/>
                    <sequence id="seq_Parachanna obscura" taxon="Parachanna obscura" totalcount="4" value="---------------------------------------------------------------------------------------------------------------------------------------------GGACTCTTCCTAGCAATACATTATACCTCAGATATTACAACCGCCTTTTCATCCGTCGCCCACATCTGCCGAGACGTCAATTACGGCTGACTAATCCGCAACCTACATGCCAACGGCGCATCATTTTTCTTCATCTGCATCTACCTGCACATTGGACGAGGCCTTTACTACGGCTCCTACCTTCACAAGATAACCTGAAACGTTGGGGTTGTACTTCTTTTATTAGTAATAATAACTGCTTTCGTAGGCTACGTCCTCCCCTGAGGCCAAATGTCTTTCTGAGGCGCAACTGTAATTACCAACCTTCTCTCCGCCGTCCCCTACATAGGGGACGCCCTAGTCCAATGAATCTGAGGCGGTTTCTCCGTTGACAACGCCACCCTTACCCGATTCTTTGCCTTCCACTTCATTCTTCCATTCATCATCGCAGCCATAACAATCATCCATCTACTGTTCCTCCATGAGACAGGCTCCAGCAACCCAATTGGCCTAAACTCAAACATAGACAAAATTCCATTCCACCCCTACTACACATACAAAGACCTCCTAGGATTTGCAGTACTTCTAATTGCCCTGCTCTCCCTGGCCCTTTTCTTTCCAAACCTCTTAGGAGACCCCGAAAACTTCACCCCTGCCAACCCTCTAGTGACCCCGCCCCACATCAAGCCCGAATGATACTTCCTATTTGCCTATGCCATCCTTCGCTCAGTTCCTAACAAGCTAGGAGGCGTCCTTGCCCTCTTAGCCTCCGTCCTTGTCCTAATAGTTGTCCCCGCCCTCCACACATCAAAACAACGAAGCCTAACATTCCGACCCCTCGCACAAATTCTCTTCTGAGTCCTCATCGCAGATGTAATTATCCTCACCTGAATTGGAGGAATGCCCGTCGAACACCCCTTCATCACTATTGGACAAATTGCCTCCTTCTTATACTTCTTCCCCTTCCTAATTCTCCTCCCCCTCTCAGGCTGAATAGAA-----------------------------------------------"/>
                </data>


    


    


    
<map name="Beta">beast.math.distributions.Beta</map>
<map name="Exponential">beast.math.distributions.Exponential</map>
<map name="InverseGamma">beast.math.distributions.InverseGamma</map>
<map name="LogNormal">beast.math.distributions.LogNormalDistributionModel</map>
<map name="Gamma">beast.math.distributions.Gamma</map>
<map name="Uniform">beast.math.distributions.Uniform</map>
<map name="prior">beast.math.distributions.Prior</map>
<map name="LaplaceDistribution">beast.math.distributions.LaplaceDistribution</map>
<map name="OneOnX">beast.math.distributions.OneOnX</map>
<map name="Normal">beast.math.distributions.Normal</map>


<run chainLength="100000000" id="mcmc" preBurnin="10000" spec="MCMC" storeEvery="1000">
    <state id="state" storeEvery="1000">
        <tree id="Tree.t:tree cytb" name="stateNode">
            <taxonset id="TaxonSet.New Masta Channa Parachanna cytb" spec="TaxonSet">
                <data
idref="New
Masta
Channa
Parachanna
cytb"
name="alignment"/>
            </taxonset>
        </tree>
        <parameter id="gammaShape.s:" name="stateNode">1.0</parameter>
        <parameter id="rateAC.s:" lower="0.0" name="stateNode">1.0</parameter>
        <parameter id="rateAG.s:" lower="0.0" name="stateNode">1.0</parameter>
        <parameter id="rateAT.s:" lower="0.0" name="stateNode">1.0</parameter>
        <parameter id="rateCG.s:" lower="0.0" name="stateNode">1.0</parameter>
        <parameter id="rateGT.s:" lower="0.0" name="stateNode">1.0</parameter>
        <parameter id="mutationRate.s:" name="stateNode">1.0</parameter>
        <parameter id="ucldStdev.c:clock cytb" lower="0.0" name="stateNode" upper="5.0">0.5</parameter>
        <stateNode dimension="266" id="rateCategories.c:clock cytb" spec="parameter.IntegerParameter">1</stateNode>
        <parameter id="birthRateY.t:tree cytb" name="stateNode">1.0</parameter>
        <parameter id="ucldMean.c:clock cytb" name="stateNode">1.0</parameter>
    </state>

    <init estimate="false" id="RandomTree.t:tree cytb" initial="@Tree.t:tree cytb" spec="beast.evolution.tree.RandomTree" taxa="@New Masta Channa Parachanna cytb">
        <populationModel id="ConstantPopulation0.t:tree cytb" spec="ConstantPopulation">
            <parameter id="randomPopSize.t:tree cytb" name="popSize">1.0</parameter>
        </populationModel>
    </init>

    <distribution id="posterior" spec="util.CompoundDistribution">
        <distribution id="prior" spec="util.CompoundDistribution">
            <distribution birthRate="@birthRateY.t:tree cytb" id="CalibratedYuleModel.t:tree cytb" spec="beast.evolution.speciation.CalibratedYuleModel" tree="@Tree.t:tree cytb"/>
            <prior id="CalibratedYuleBirthRatePrior.t:tree cytb" name="distribution" x="@birthRateY.t:tree cytb">
                <Uniform id="Uniform.0" name="distr" upper="1000.0"/>
            </prior>
            <prior id="GammaShapePrior.s:" name="distribution" x="@gammaShape.s:">
                <Exponential id="Exponential.0" name="distr">
                    <parameter id="RealParameter.0" lower="0.0" name="mean" upper="0.0">1.0</parameter>
                </Exponential>
            </prior>
            <prior id="MutationRatePrior.s:" name="distribution" x="@mutationRate.s:">
                <OneOnX id="OneOnX.0" name="distr"/>
            </prior>
            <prior id="RateACPrior.s:" name="distribution" x="@rateAC.s:">
                <Gamma id="Gamma.0" name="distr">
                    <parameter id="RealParameter.01" lower="0.0" name="alpha" upper="0.0">0.05</parameter>
                    <parameter id="RealParameter.02" lower="0.0" name="beta" upper="0.0">10.0</parameter>
                </Gamma>
            </prior>
            <prior id="RateAGPrior.s:" name="distribution" x="@rateAG.s:">
                <Gamma id="Gamma.01" name="distr">
                    <parameter id="RealParameter.03" lower="0.0" name="alpha" upper="0.0">0.05</parameter>
                    <parameter id="RealParameter.04" lower="0.0" name="beta" upper="0.0">20.0</parameter>
                </Gamma>
            </prior>
            <prior id="RateATPrior.s:" name="distribution" x="@rateAT.s:">
                <Gamma id="Gamma.02" name="distr">
                    <parameter id="RealParameter.05" lower="0.0" name="alpha" upper="0.0">0.05</parameter>
                    <parameter id="RealParameter.06" lower="0.0" name="beta" upper="0.0">10.0</parameter>
                </Gamma>
            </prior>
            <prior id="RateCGPrior.s:" name="distribution" x="@rateCG.s:">
                <Gamma id="Gamma.03" name="distr">
                    <parameter id="RealParameter.07" lower="0.0" name="alpha" upper="0.0">0.05</parameter>
                    <parameter id="RealParameter.08" lower="0.0" name="beta" upper="0.0">10.0</parameter>
                </Gamma>
            </prior>
            <prior id="RateGTPrior.s:" name="distribution" x="@rateGT.s:">
                <Gamma id="Gamma.04" name="distr">
                    <parameter id="RealParameter.09" lower="0.0" name="alpha" upper="0.0">0.05</parameter>
                    <parameter id="RealParameter.010" lower="0.0" name="beta" upper="0.0">10.0</parameter>
                </Gamma>
            </prior>
            <prior id="MeanRatePrior.c:clock cytb" name="distribution" x="@ucldMean.c:clock cytb">
                <Exponential id="Exponential.01" name="distr">
                    <parameter estimate="false" id="RealParameter.011" name="mean">10.0</parameter>
                </Exponential>
            </prior>
            <prior id="ucldStdevPrior.c:clock cytb" name="distribution" x="@ucldStdev.c:clock cytb">
                <Exponential id="Exponential.011" name="distr">
                    <parameter estimate="false" id="RealParameter.0111" name="mean">0.3333</parameter>
                </Exponential>
            </prior>
            <distribution id="Channa Parachanna" monophyletic="true" spec="beast.math.distributions.MRCAPrior" tree="@Tree.t:tree cytb" useOriginate="true">
                <taxonset id="Channa Parachanna1" spec="TaxonSet">
                    <taxon id="Channa asiatica" spec="Taxon"/>
                    <taxon id="Channa bleheri" spec="Taxon"/>
                    <taxon id="Channa maculata" spec="Taxon"/>
                    <taxon id="Channa marulia" spec="Taxon"/>
                    <taxon id="Parachanna insignis" spec="Taxon"/>
                    <taxon id="Parachanna obscura" spec="Taxon"/>
                </taxonset>
                <LogNormal id="LogNormalDistributionModel.0" name="distr" offset="33.0">
                    <parameter estimate="false" id="RealParameter.012" name="M">0.01</parameter>
                    <parameter estimate="false" id="RealParameter.013" lower="0.0" name="S" upper="5.0">1.5</parameter>
                </LogNormal>
            </distribution>
            <distribution id="mrca_out" monophyletic="true" spec="beast.math.distributions.MRCAPrior" tree="@Tree.t:tree cytb">
                <taxonset id="mrca_out1" spec="TaxonSet"/>
            </distribution>
        </distribution>
        <distribution id="likelihood" spec="util.CompoundDistribution">
            <distribution data="@New Masta Channa Parachanna cytb" id="treeLikelihood.New Masta Channa Parachanna cytb" spec="TreeLikelihood" tree="@Tree.t:tree cytb">
                <siteModel gammaCategoryCount="4" id="SiteModel.s:" mutationRate="@mutationRate.s:" shape="@gammaShape.s:" spec="SiteModel">
                    <parameter estimate="false" id="proportionInvariant.s:" lower="0.0" name="proportionInvariant" upper="1.0">0.0</parameter>
                    <substModel id="gtr.s:" rateAC="@rateAC.s:" rateAG="@rateAG.s:" rateAT="@rateAT.s:" rateCG="@rateCG.s:" rateGT="@rateGT.s:" spec="GTR">
                        <parameter estimate="false" id="rateCT.s:" lower="0.0" name="rateCT">1.0</parameter>
                        <frequencies data="@New Masta Channa Parachanna cytb" id="empiricalFreqs.s:" spec="Frequencies"/>
                    </substModel>
                </siteModel>
                <branchRateModel clock.rate="@ucldMean.c:clock cytb" id="RelaxedClock.c:clock cytb" rateCategories="@rateCategories.c:clock cytb" spec="beast.evolution.branchratemodel.UCRelaxedClockModel" tree="@Tree.t:tree cytb">
                    <LogNormal S="@ucldStdev.c:clock cytb" id="LogNormalDistributionModel.c:clock cytb" meanInRealSpace="true" name="distr">
                        <parameter estimate="false" id="RealParameter.014" lower="0.0" name="M" upper="1.0">1.0</parameter>
                    </LogNormal>
                </branchRateModel>
            </distribution>
        </distribution>
    </distribution>

    <operator id="treeScaler.t:tree cytb" scaleFactor="0.5" spec="ScaleOperator" tree="@Tree.t:tree cytb" weight="3.0"/>

    <operator id="treeRootScaler.t:tree cytb" rootOnly="true" scaleFactor="0.5" spec="ScaleOperator" tree="@Tree.t:tree cytb" weight="3.0"/>

    <operator id="UniformOperator.t:tree cytb" spec="Uniform" tree="@Tree.t:tree cytb" weight="30.0"/>

    <operator id="SubtreeSlide.t:tree cytb" spec="SubtreeSlide" tree="@Tree.t:tree cytb" weight="15.0"/>

    <operator id="narrow.t:tree cytb" spec="Exchange" tree="@Tree.t:tree cytb" weight="15.0"/>

    <operator id="wide.t:tree cytb" isNarrow="false" spec="Exchange" tree="@Tree.t:tree cytb" weight="3.0"/>

    <operator id="WilsonBalding.t:tree cytb" spec="WilsonBalding" tree="@Tree.t:tree cytb" weight="3.0"/>

    <operator id="gammaShapeScaler.s:" parameter="@gammaShape.s:" scaleFactor="0.5" spec="ScaleOperator" weight="0.1"/>

    <operator id="RateACScaler.s:" parameter="@rateAC.s:" scaleFactor="0.5" spec="ScaleOperator" weight="0.1"/>

    <operator id="RateAGScaler.s:" parameter="@rateAG.s:" scaleFactor="0.5" spec="ScaleOperator" weight="0.1"/>

    <operator id="RateATScaler.s:" parameter="@rateAT.s:" scaleFactor="0.5" spec="ScaleOperator" weight="0.1"/>

    <operator id="RateCGScaler.s:" parameter="@rateCG.s:" scaleFactor="0.5" spec="ScaleOperator" weight="0.1"/>

    <operator id="RateGTScaler.s:" parameter="@rateGT.s:" scaleFactor="0.5" spec="ScaleOperator" weight="0.1"/>

    <operator id="mutationRateScaler.s:" parameter="@mutationRate.s:" scaleFactor="0.5" spec="ScaleOperator" weight="0.1"/>

    <operator id="ucldStdevScaler.c:clock cytb" parameter="@ucldStdev.c:clock cytb" scaleFactor="0.5" spec="ScaleOperator" weight="3.0"/>

    <operator id="CategoriesRandomWalk.c:clock cytb" parameter="@rateCategories.c:clock cytb" spec="IntRandomWalkOperator" weight="10.0" windowSize="1"/>

    <operator id="CategoriesSwapOperator.c:clock cytb" intparameter="@rateCategories.c:clock cytb" spec="SwapOperator" weight="10.0"/>

    <operator id="CategoriesUniform.c:clock cytb" parameter="@rateCategories.c:clock cytb" spec="UniformOperator" weight="10.0"/>

    <operator id="CalibratedYuleBirthRateScaler.t:tree cytb" parameter="@birthRateY.t:tree cytb" scaleFactor="0.75" spec="ScaleOperator" weight="3.0"/>

    <operator id="ucldMeanScaler.c:clock cytb" parameter="@ucldMean.c:clock cytb" scaleFactor="0.5" spec="ScaleOperator" weight="1.0"/>

    <operator id="relaxedUpDownOperator.c:clock cytb" scaleFactor="0.75" spec="UpDownOperator" weight="3.0">
        <parameter idref="ucldMean.c:clock cytb" name="up"/>
        <tree idref="Tree.t:tree cytb" name="down"/>
    </operator>

    <logger fileName="New Masta Channa Parachanna cytb.log" id="tracelog" logEvery="1000" model="@posterior" sanitiseHeaders="true" sort="smart">
        <log idref="posterior"/>
        <log idref="likelihood"/>
        <log idref="prior"/>
        <log idref="treeLikelihood.New Masta Channa Parachanna cytb"/>
        <log id="TreeHeight.t:tree cytb" spec="beast.evolution.tree.TreeHeightLogger" tree="@Tree.t:tree cytb"/>
        <parameter idref="gammaShape.s:" name="log"/>
        <parameter idref="rateAC.s:" name="log"/>
        <parameter idref="rateAG.s:" name="log"/>
        <parameter idref="rateAT.s:" name="log"/>
        <parameter idref="rateCG.s:" name="log"/>
        <parameter idref="rateGT.s:" name="log"/>
        <parameter idref="mutationRate.s:" name="log"/>
        <parameter idref="ucldStdev.c:clock cytb" name="log"/>
        <log branchratemodel="@RelaxedClock.c:clock cytb" id="rate.c:clock cytb" spec="beast.evolution.branchratemodel.RateStatistic" tree="@Tree.t:tree cytb"/>
        <log idref="CalibratedYuleModel.t:tree cytb"/>
        <parameter idref="birthRateY.t:tree cytb" name="log"/>
        <log idref="Channa Parachanna"/>
        <parameter idref="ucldMean.c:clock cytb" name="log"/>
        <log idref="mrca_out"/>
    </logger>

    <logger id="screenlog" logEvery="1000">
        <log idref="posterior"/>
        <log arg="@posterior" id="ESS.0" spec="util.ESS"/>
        <log idref="likelihood"/>
        <log idref="prior"/>
    </logger>

    <logger fileName="$(tree).trees" id="treelog.t:tree cytb" logEvery="1000" mode="tree">
        <log branchratemodel="@RelaxedClock.c:clock cytb" id="TreeWithMetaDataLogger.t:tree cytb" spec="beast.evolution.tree.TreeWithMetaDataLogger" tree="@Tree.t:tree cytb"/>
    </logger>

</run>

</beast>
